# Supplementary material for: C-mii: a tool for plant miRNA and target identification
Source: BMC Genomics. 2012 Dec 7;13(Suppl 7):S16. doi: 10.1186/1471-2164-13-S7-S16 (PMC3521235; doi:10.1186/1471-2164-13-S7-S16)
Supplement: Additional file 2 — FASTA (can be viewed with a text editor) - TAIR10 miRNA sequences. This file is used as input for benchmarking the miRNA identification pipeline. [file 1471-2164-13-S7-S16-S2.txt]

>AT1G73687.1 | Symbols: MIR159A, MIR159 | MIR159/MIR159A; miRNA | chr1:27713234-27713415 REVERSE LENGTH=182
TAGAGCTCCTTAAAGTTCAAACATGAGTTGAGCAGGGTAAAGAAAAGCTGCTAAGCTATGGATCCCATAAGCCCTAATCCTTGTAAAGTAAAAAAGGATTTGGTTATATGGATTGCATATCTCAGGAGCTTTAACTTGCCCTTTAATGGCTTTTACTCTTCTTTGGATTGAAGGGAGCTCTA
>AT1G48742.1 | Symbols: MIR157D | MIR157D; miRNA | chr1:18026838-18027009 REVERSE LENGTH=172
CTGACAGAAGATAGAGAGCACTAAGGATGCTATGCAAAACAGACACAGATATGTGTTTCTAATTGTATTTCATACTTTAACCTCAAAGTTGATATAAAAAAAGAAAGAAAGATAGAAGAGCTAGAAGACTATCTGCATCTCTATTCCTATGTGCTCTCTATGCTTCTGTCAT
>AT1G66783.1 | Symbols: MIR157A | MIR157A; miRNA | chr1:24913206-24913296 REVERSE LENGTH=91
TTGACAGAAGATAGAGAGCACAGATGATGAGATACAATTCGGAGCATGTTCTTTGCATCTTACTCCTTTGTGCTCTCTAGCCTTCTGTCAT
>AT1G66725.1 | Symbols: MIR163 | MIR163; miRNA | chr1:24883931-24884559 FORWARD LENGTH=629
CAAATATTTGAAAGTATCAAACAAAAAAAGGAGAGTGAGAAAAATAAAGAGAGAGATAGAGAGAGATCATGTCCACTACTCAAGAGCATAGGTCTTGATTGGTGGAAGACAAGTACCTTAGATAAACCGACCAAAACCCGGTGGATAAAATCGAGTTCCAACCTCTTCAACGACAACGATTTCAACACTCTCTTCCAGGAACAACTTCCTCCAGGCAGATGATACTAAAGTGCTGGAGTTCCCGGTTCCTGAGAGTGAGTCCATATCAAAATGCGCATTCGTTATCACTTGGTTGAACCCATTTGGGGATTTAAATTTGGAGGTGAAATGGAACGCGTAATTGATGACTCCTACGTGGAACCTCTTCTTAGGAAGAGCACGGTCGAAGAAGTAACTGCGCAGTGCTTAAATCGTAGATGCTAAAGTCGTTGAAGAGGACTTGGAACTTCGATATTATCCCCCGTGTTTTGTCCAGTTTCTCTATAGGTTGTGCCTGAAAATATGGGTTTCTAGGTTTAATTGATGAAAAGAGATAACGTAAGTCATGCACATGTAATTAAATTCATGCCCCTAACTATTAATTCTTGCAAGTAATTAAAAAATAAAACGTACACAAAATATATTTATGA
>AT1G48267.1 | Symbols: MIR161 | MIR161; miRNA | chr1:17825730-17825819 FORWARD LENGTH=90
TTGAAAGTGACTACATCGGGGTTCCGATTTTTTTTGTTCTTCATATGATGAAGCGGAAACAGTAATCAACCCTGGTTTAGTCACTTTCAC
>AT1G66795.1 | Symbols: MIR157B | MIR157B; miRNA | chr1:24921104-24921194 FORWARD LENGTH=91
TTGACAGAAGATAGAGAGCACAGATGATAAGATACAATTCCTCGCAGCTTCTTTGCATCTTACTCCTTTGTGCTCTCTAGCCTTCTGTCAT
>AT1G18075.1 | Symbols: MIR159B, MIR159 | MIR159/MIR159B; miRNA | chr1:6220648-6220833 FORWARD LENGTH=186
AAGAGCTCCTTGAAGTTCAATGGAGGGTTTAGCAGGGTGAAGTAAAGCTGCTAAGCTATGGATCCCATAAGCCTTATCAAATTCAATATAATTGATGATAAGGTTTTTTTTATGGATGCCATATCTCAGGAGCTTTCACTTACCCCTTTAATGGCTTCACTCTTCTTTGGATTGAAGGGAGCTCTT
>AT1G01183.1 | Symbols: MIR165A, MIR165 | MIR165/MIR165A; miRNA | chr1:78932-79032 REVERSE LENGTH=101
GGGGAATGTTGTCTGGATCGAGGATATTATAGATATATACATGTGTATGTTAATGATTCAAGTGATCATAGAGAGTATCCTCGGACCAGGCTTCATCCCCC
>AT1G67195.1 | Symbols: MIR414 | MIR414 (MICRORNA 414) | chr1:25137111-25137937 REVERSE LENGTH=596
CTCCATTTTCATCTTCTCTCATATCTACAAACCACACTTTTAAGTTCTTCTACATATATTAGATGGTGGTGAGGATGAGACTAGGAAAGATTGTGGAAGGCTTGAAGTCGAAGATAAAGACTGGTCTAAGGATGCGGAAGAGATCATCATTATCATCATCATCATATTCATCTTCATCATCATCGTCATCATCATCATCATCATCGTATGAGAAGATAGAGAAGAGTGAGAGTATGAGATTTGAGTTGAGAAGCAAAAAGGCTCACAAAATTATCCAAGAAACCCTTCAAATTGCTGACTCTCCCACTTCAAGAACTTATGCTTTCTGATTTCATCTTTTTAACATCCAAAACATATTCATACATACACATACATATGGATTTACGTGTACGCGTCTGTTATACATATCTATCAAAAGCATTGTACGTGTGTTTTGTATGTGTGATGGCTATTATGTTGGCTAAATGATAATTAGGTGAATGCAACAATATTATTCTGCTTATAGTTGCAGCTATAAAAGAAAAGTTTGTCTGGTTTTTACTTTTACCAATTTCTTCTTTCTAAAATCACGGAATTCAAGAGTTTGGAATTATTTT
>AT1G31173.1 | Symbols: MIR167D | MIR167D; miRNA | chr1:11137365-11138969 FORWARD LENGTH=1605
ATATACATATGTGTGTGTGTGTGAGAAAGAGAAGAATCTCGATTAAGATTATCAAGCTGAGCATTTTTCCTGTCTCTTTTCTTCTTGTTAATGTTTGCTCTCTCCTAAAAACTCAAATCTTGAAAAAAGCTTCACAAGGAGGCATTTCTCTTCTCATTCTTTTTCAATTATCTATGTTGGTTTTTAGAAGCTGAAGCTGCCAGCATGATCTGGTAATCGCTACATACGACATACACACATCACTAAACTTCTTTATAATTTATGCACACACATACAGCTCTTAATGGCCACAACTCAAAGTTATAATTAGTGCATGATCTCTAGTTATTTGACTGCTTTTAATATATGTTTATGGATTCACGCATGTGTGTGTATGTACATAATTTACATGCATGCACTTTGTGTATGGTACACATCAATTTGAACCCGTTCAAAATTCTGTTTTTATTAGTATATATATAGATGTATGTGGTGTGTGTGTCAGTGTGTGTGTGTGTTTATAGATAGTAGTACTAGGTCATCCTGCAGCTTCAGTCACTAAATCACCAACAATGCAAAAAAGATATAAACACTTCATTTCATGAGAAAGGCGTTTCCGCCTTAACTTTTACGATCCCTCTATCACCATTGGAGAGGTAACGATACATTTACTTGTCATTTTCTTAATTTTACTTCCTATAGTAAATCCAATCCAATTATGTGTTATTTTCAAAGTATCACATCTTCATTCTCCGAAATATACGCATATATGTCTTAGTTACTGTGTATAATCAATATGTCCACAAGTTCATGTTTGTTGGTAGCTAGCGACGCGTTTACATGTGCCTATGTGTTTCTTTCTCTTGACCTATTATACTTAGATCTATTATTAAATAAACATATATCTTGTGACAAAGAAAAAAAAGAAGCGTATTAGTTTAGTGACAAGACCCATGATATTAACAACAATTTATCTTATATTGGAGACTTAGGAAATATTTCAATAAAATATATATAAGTTATTAATGAACTTAAATACAATTGGCTTGTTACACATCACTCTAATCCATGTGATAGATGTTCTACAAAATATACGTTTTTATTTTAACATGGAATCTTATGATTGCTTTATTGTACATACAATGAGAGCTAATAGATCAAACTTGTTTGAATGTAAATAATTTGGAATCTTTTTTGTGGGGATATAGAGTTGGGTTTTATAATCTCCTCGAGTTAGAAACAAGCATTATTGGTTTTAGATACATCTAAGATTAATCTTGCATACTATTGCCATTTTTTTGGCTGATTGTTACTCATATATAGTTCGACCAGAGAAAAATCAACGTCTACACTTTTCATGTACAACTGACTACGGCTCAAGCCTTCTCTAATATAGATTGTGCCATATGCAAATGTAACCAATCATCGACATTGAGATTCTCTGCTTTGATCAGCAACTTCTGTTTGTTTTAAAGATTCTTAATTGAAGGATTCATAATGGAATTTTTTTTTAAGATCGTGAAGATTATACTTCCTTATAGTTTGGTTTTAAAGATGTAAAATTTATTTCATATGGTTTCTGATGTCTTTTGATCATTTGTAAGTATATTAGTTGTTTGTGCAAAC
>AT1G20375.1 | Symbols: MIR394A | MIR394A; miRNA | chr1:7058194-7058310 FORWARD LENGTH=117
CTTACAGTCATCTTTGGCATTCTGTCCACCTCCTTCTATACATATATGCATGTGTATATATATATGCGTTTCGTGTGAAAGAAGGAGGTGGGTATACTGCCAATAGAGATCTGTTAG
>AT1G26985.1 | Symbols: MIR395C, MIR395 | MIR395C; miRNA | chr1:9367080-9367179 FORWARD LENGTH=100
ATGTCCACATGAGTTCCCTTTAACGCTTCATTGTTGAATACTCAAAGCCACATTGGTTTGTATATAACACTGAAGTGTTTGGGGGGACTCTTGGTGTCAT
>AT1G63005.1 | Symbols: MIR399B | MIR399B; miRNA | chr1:23345377-23345511 REVERSE LENGTH=135
TCACTAGTTTTAGGGCGCCTCTCCATTGGCAGGTCCTTTACTTCCAAATATACACATACATATATGAATATCGAAAATTTCCGATGATCGATTTATAAATGACCTGCCAAAGGAGAGTTGCCCTGAAACTGGTTC
>AT1G26973.1 | Symbols: MIR395A, MIR395 | MIR395A; miRNA | chr1:9363196-9363288 REVERSE LENGTH=93
ATGTCTCCTAGAGTTCCTCTGAGCACTTCATTGGGGATACAATTTTTCTAAATGATTATCCACTGAAGTGTTTGGGGGAACTCCCGGACCCAT
>AT1G76135.1 | Symbols: MIR394B | MIR394B; miRNA | chr1:28568808-28568928 FORWARD LENGTH=121
CTTACAGAGATCTTTGGCATTCTGTCCACCTCCTCTCTCTATATTTATGTGTAATAAGTGTACGTATCTACGGTGTGTTTCGTAAGAGGAGGTGGGCATACTGCCAATAGAGATCTGTTAG
>AT1G69797.1 | Symbols: MIR395F, MIR395 | MIR395F; miRNA | chr1:26273858-26273969 FORWARD LENGTH=112
ATGTCCCCTTGAGTTCCCTTAAACGCTTCATTGTTCATACTTTGTTATCATCTATCGATCGATCAATCAATCTGATGAACACTGAAGTGTTTGGGGGGACTCTAGGTGACAT
>AT1G69792.1 | Symbols: MIR395D, MIR395 | MIR395D; miRNA | chr1:26269979-26270078 REVERSE LENGTH=100
ATGTCCTCTAGAGTTCTCCTGAACACTTCATTGGAAATTTGTTATTCAGTAAGCTAACAGTTAATTCCACTGAAGTGTTTGGGGGAACTCCCGATGTCAT
>AT1G62035.1 | Symbols: MIR171C | MIR171C; miRNA | chr1:22930089-22930204 REVERSE LENGTH=116
TGAGCGCACTATCGGACATCAAATACGAGATATTGGTGCGGTTCAATCAGAAAACCGTACTCTTTTGTTTTAAAGATCGGTTTATTTGATTGAGCCGTGCCAATATCACGCGTTTA
>AT1G53683.1 | Symbols: MIR169D | MIR169D; miRNA | chr1:20039463-20039616 REVERSE LENGTH=154
GTATCATAGAGTCTTGCATGGAAAAATTAAAGAATGAGATTGAGCCAAGGATGACTTGCCGATGTTATCAACAAATCTTAACTGATTTTGGTGTCCGGCAAGTTGACCTTGGCTCTGTTTCCTTCTTTTCTTTTCAATGTCAAACTCTAGATAT
>AT1G53687.1 | Symbols: MIR169E | MIR169E; miRNA | chr1:20041518-20041734 FORWARD LENGTH=217
TGATGATGATGATGAGTCACTAATTAATTGTATCATAGAGTCTTGCATGGAAAAATAGAAAATGAGATTGAGCCAAGGATGACTTGCCGATTTTCTCAACGAATCTTACTGATTATGGTATCCGGCAAGTTGACTTTGGCTCTGTTTCCTTCCCTTCTTTTCGATGTCAAACTCTAGATACCTAACCACATATCATATATATCATCATCATTCATCA
>AT1G19371.1 | Symbols: MIR169H | MIR169H; miRNA | chr1:6695420-6695609 REVERSE LENGTH=190
TCATATAAGAGAAAATGGTGACATGAAGAATGAGAACTTGTGTGGTAGCCAAGGATGACTTGCCTGCGTTTTAGACCATATATATCAAAGACTCACTCGATCGATAGTCTTAGAGTTGGTTGGTCGTCAGGCAGTCTCCTTGGCTATTCAAACAATTCTCATTCTCTTCATTCACATTTCTCTTTTTTGG
>AT1G29265.1 | Symbols: MIR399A | MIR399A; miRNA | chr1:10227073-10227195 FORWARD LENGTH=123
AAATGCATTACAGGGTAAGATCTCTATTGGCAGGAAACCATTACTTAGATCTTTGCATCTCTTTATGCATTGCTTTTAATTAGTGAGTTATCTGCCAAAGGAGATTTGCCCTGTAATTCTTCT
>AT1G11735.1 | Symbols: MIR171B | MIR171B; miRNA | chr1:3961348-3961464 REVERSE LENGTH=117
TGCAAGGTAACGCGAGATATTAGTGCGGTTCAATCAAATAGTCGTCCTCTTAACTCATGGAGAACGGTGTTGTTCGATTGAGCCGTGCCAATATCACGCGGTAAACCAAAAATGGCA
>AT1G69795.1 | Symbols: MIR395E, MIR395 | MIR395E; miRNA | chr1:26272776-26272870 REVERSE LENGTH=95
ATGTTTTCTAGAGTTCCTCTGAGCACTTCATTGGAGATACAATTTTTTATAAAATAGTTTTCTACTGAAGTGTTTGGGGGAACTCCCGGGCTGAT
>AT1G26975.1 | Symbols: MIR395B, MIR395 | MIR395B; miRNA | chr1:9364471-9364570 FORWARD LENGTH=100
ATGTCCCCATGAGTTCCCTTTAACGCTTCATTGTTAAATACTCAAAGCCACATTGGTTTGTATACAACACTGAAGTGTTTGGGGGGACTCTTGGTGTCAT
>AT1G32582.1 | Symbols: MIR400 | MIR400; miRNA | chr1:11785936-11786037 FORWARD LENGTH=102
TGAGGATTGTTTATGAGAGTATTATAAGTCACTACATTTGGTAAGCAAAGTGTTGTTTCTCAAACGAAGTGACTTATGATAATCTCATGAATGGATTTTGCA
>AT1G77235.1 | Symbols: MIR402 | MIR402; miRNA | chr1:29016520-29016828 FORWARD LENGTH=309
CGTGGTAGATAAGTTTGAGTTGCATAGTGGCAGTCTTCCTTTGTTTGTTAACCCATATTTTCATGATTCGAGGCCTATTAAACCTCTGTTACATCTGCTTTTTGAAAAGTTGTCATTTTTCTGAAATCTTCTTGCCTCAATTTCCAACAGCAGATTCATCTTTCATTGGATGATCCGTTAGTTTTTGATAGAAAAAATGAGGTGGGAAGAAATTAAGACTGACTTCGAAATAGCCTTTAAAATAGGGGTTTATAGACCTCGAATCATATCAAACGAGTCTGCTACTATGCTACTGAAAACTTTATCAAA
>AT1G31358.1 | Symbols: MIR404 | MIR404; miRNA | chr1:11230463-11230612 REVERSE LENGTH=150
TAGCATGTTCGTTTCATTAACGCTGGCGGTTGCGGCAGCGGCTGCGGTAGCGGTGGCGGCAAACACTACCGCAGGTTGTTGTTCGTTTTGTTGCCGCAGACGCTGCCGCAGCCGCTGCCGCAACCGCAGGTTTCTTTGTTCGTTTCGACG
>AT1G52185.1 | Symbols: MIR406 | MIR406; miRNA | chr1:19430078-19430277 REVERSE LENGTH=200
TAAAGTCTTAATTTTTAGTTATCACGATTTAGCACATATCAATCTATAGATTTGATTTTTCTTTTATTAGTTCTTAAATTTTGATTTGAGACAGTAACTATTCAAATAGAATGCTATTGTAATCCAGAATCCGAAAGAAACGAATCAAAAAAAAAAAAAACGAGTCTTCATAGTAAAAATCGATTAACTAAAAAGGATGG
>AT1G62355.1 | Symbols: MIR413 | MIR413; miRNA | chr1:23058034-23058156 FORWARD LENGTH=123
GATCCATAGTTTCTCTTGTTCTGCACATCCACTAACTTCAGGAACCATGTCCCAGTTTCAGGTTAGATCAAGTGGGAAAACAAATGGAAGATTGTGGCTATGCAGAAACTGGAACTATTCGTC
>AT1G60025.1 | Symbols: MIR426 | MIR426; miRNA | chr1:22107346-22107456 FORWARD LENGTH=111
GAGGGGGGACAATTTTTGGAAATTTGTCCTTACGGGTAGTACTAGAATACTTGTCCACATGACGATTTGAAATAACCGAAGGACATATGAGGAAAAAATAAAATTAAACTC
>AT1G67481.1 | Symbols: MIR839A | MIR839a; miRNA | chr1:25278944-25279207 REVERSE LENGTH=264
CTCACTCATGTGAGCAGAAAGAGTAGCATGATATTTTCTTCAAGGTCTTTACCAACCTTTCATCGTTCCCTTCTTTGCAATAACGCTGTTTTGCAAAACCGTGATAGTGCTGAGCCGATGAGCCTCTAATGAAATTATAGACTCATCGGCTCAGGACCATTGCGGTTGTGCAAAACGGTGTTATTGCTGAGAAGGGAACGCATGAGAGGTTGGTAAAGACCTCAATGGAATCTTATGGTACTCTTTTTGCTCACATGAGTGAGT
>AT1G60072.1 | Symbols: MIR859A | MIR859a; miRNA | chr1:22149718-22149843 FORWARD LENGTH=126
AAAGGTAGATGTCGAAATCTCTCTGTTGTGAAGTCAAACATGAGTATGAATTAACATTAATGGATCTTTTTGATTCATAATACTCATGTTTGGTTTCACAGTAGATAGATATCGACGTCTATCTTT
>AT1G60073.1 | Symbols: MIR774A | MIR774a; miRNA | chr1:22149936-22150033 FORWARD LENGTH=98
TCATTTCAGATGGCTGTTTGGGTAACTAATATTTAAGATTTTGGTCAATTTAAGTTACCAATTTATATATTGGTTACCCATATGGCCATCTCAAATTT
>AT1G61732.1 | Symbols: MIR776A | MIR776a; miRNA | chr1:22795618-22795735 FORWARD LENGTH=118
TTGGGATTATAGCCACGAACTCAATAGAATTCTTAAGATCATGTGAAAACGTTGACAAGATCGTCTACGATTTTCCAAGATTCTAAGTCTTCTATTGATGTTCATGGCTTTAACCTGA
>AT1G32992.1 | Symbols: MIR856A | MIR856a; miRNA | chr1:11957460-11957730 FORWARD LENGTH=271
ATGTATAAGAGGTGAGACTGTTGGCTTTAATCCTACCAATAACTTCAGCTGCATCATGAAGAGTAGACAGAGATTCTGGCGGTTGAGGGTTTCTTCGTAGAGGTTGATCGATTCTTAATGTCCTGTGGATTTTAAGTTCCCAAAACTGTTGCTTAGGACATACAAGATCGTTCAATGTCCAAGAAGAAACCTGAGCCGCTACAATCATCGGTCTAATCTCTTTAGCAGATGAAGTTATTTGTGGTATAAAACCCACAGTTTTATCATGCAT
>AT1G61226.1 | Symbols: MIR846A | MIR846a; miRNA | chr1:22577417-22577691 FORWARD LENGTH=275
ATCCGGTTTCATTCAAGGACTTCTATTCAGAACAAACTTCATGATTTCTGAACTAATTGGATATGATAAATGGTAACAAGTATTCACTTGCATTCAAGGGACAAAAAATCATTGGGATATATGATTATGACAAACACGATTGGAAGCTGAATGGTTGCGGGAGGCAAGCAGTGGGATAATGATCTGCAAGTGGAAACTTCTTACTTTTATCATATCCCATCAGCTCGAAAGTCTTGATGTTAGTTTTGAATTGAAGTGCTTGAATTACACCAGAT
>AT1G35501.1 | Symbols: MIR773A, MIR773 | MIR773a; miRNA | chr1:13067251-13067335 FORWARD LENGTH=85
AGGAGGCAATAGCTTGAGCAAATAATTGATTGCAGAAGTCCATCGACTAAAGCTGTCACCTGTTTGCTTCCAGCTTTTGTCTCCT
>AT1G55591.1 | Symbols: MIR158B | MIR158b; miRNA | chr1:20772218-20772302 FORWARD LENGTH=85
ATCTCTGTGCTTCTTTGTCTACACTTTTGGAAAAGGTGATGATATCATTGCTTTTCCCCAAATGTAGACAAAGCAATACCGTGAT
>AT1G21202.1 | Symbols: MIR781A | MIR781a; miRNA | chr1:7423518-7423611 FORWARD LENGTH=94
TCAAATTAGAGTTTTCTGGATACTTATTAGTTACTAACAAAGAGAGGGCTTCTTCGATATTAACTTTTAAGTATCCAGAAAACTCTAAATTTGA
>AT1G76062.1 | Symbols: MIR835A | MIR835a; miRNA | chr1:28544454-28544853 REVERSE LENGTH=400
TGCTCGATTCTTCAGATAGAAATTCTGGTCATCTTTGTGTTTAGGCTTTTTCTTGCATATGTTCTTTATCTCTATTGATTGATATTGTTCAATGAGCAACATACTTTTCTCTTCTACCTGGATTTGTTTGATGGTTTTAAGAACTCTGTTCTTTTTGACGTTTTACCCAACAATATAACTTCTGTTGTAGTCATCTTCTGCTGCAACCCATCCACAAAGCTTATCATGCAAGATTAAACCCTTTCTCGATGGGTTGCAAGAGAACATCACTAAAATAGAAGTAACATTGTTGGGGAAAAACGTCACAAATCCAGGTATTAGAGAATAGGATGCTGATCGTTGAAAATAACTATCTATAAAGATGGAGAAGATACGCAAGAAAGAGTTGTAAACACAAAGC
>AT1G12294.1 | Symbols: MIR472A | MIR472a; miRNA | chr1:4182132-4182299 REVERSE LENGTH=168
TCTGTATGTATGTATGGTCGAAGTAGGCAAAATCTCACCTTTCTAGCAGATCAACAATGAATTTTGTGGAATAGATGTTGGATTTGTAAGGTTTTGGTGTTTGCAAGTGTTGAGATGCGCAAGATTTGAGTAAGATTTTTCCTACTCCGCCCATACCATACATACACC
>AT1G78206.1 | Symbols: MIR775A | MIR775a; miRNA | chr1:29422452-29422574 FORWARD LENGTH=123
TTTAAACGTTGCACTACGTGACATTGAAACTGTCTTTCAACATTCCAATATTTCAACTTTCGAATACCCAATATTTGGTTTGTTCAAAGACATTTTCGATGTCTAGCAGTGCCAATGTTTAAA
>AT1G07051.1 | Symbols: MIR847A | MIR847a; miRNA | chr1:2165517-2165746 FORWARD LENGTH=230
CATTTTCTTGTATTCAAAGTATCTTAAGTTAAGAAGAGAATAAGATTCTTACATCTTGATGAAGAGGAATGGGAAGCCGAAATCTAAACTGAAACAGAGGCGTCACCCAATTATCAATTGGTAAGTGATATCTATGTTTCGATCTGTATCTCGGCCTTTCACTCCTCTTCTTCTTGATGTAAGAATTTGTTATTCGACACATTAGATGGAGTGAAAAATCTGTTAGATAT
>AT1G01046.1 | Symbols: MIR838A | MIR838a; miRNA | chr1:28500-28706 FORWARD LENGTH=207
TACTTTTCTAATATCACGAGGACTTACATGGCCTCAAGTCACCTGTGGTGTTGTGCAAGAAGGAGAAGCAAAGTCTGTCTATGTATTATGAGATAGCTACTTCTATGGCTAGGATATATGTTGTACAAGACCGGCTTTTCTTCTACTTCTTGCACAACCTGAGGTTATTGAGGCTATACAAGTCTTCTTCTATAATGTTATTTATTA
>AT1G78478.1 | Symbols: MIR833A | MIR833a; miRNA | chr1:29525194-29525294 FORWARD LENGTH=101
CGGAGGAGTTTGTTTGTTGTACTCGGTCTAGTTCAAACCAAAACATCTTTGCAAATATGTATGGTTTGAGCTAGACCGATGTCAACAAACAAGCTGCTTCG
>AT1G32713.1 | Symbols: MIR829A | MIR829a; miRNA | chr1:11834068-11834180 REVERSE LENGTH=113
GACTTGTACTTTGAAGCTTTGATTTGAACCTGTCAATTGGTATCAAAGCTTCTAAATCTTTGAAGCTCTGATACCAAATGATGGAATCAAATTAAAGCTTCAAGGTAGTAGTC
>AT1G14071.1 | Symbols: MIR830A | MIR830a; miRNA | chr1:4820405-4820499 REVERSE LENGTH=95
TCTCCTCTTCTCCAAATAGTTTAGGTTAGCTGACATATAATAATTCAATAGACCCCAGTTTCTCCAGATAACCTAACTATTTTGAGAAGAAGTGA
>AT1G61224.1 | Symbols: MIR842A | MIR842a; miRNA | chr1:22577113-22577219 FORWARD LENGTH=107
AAGCGGGATGATGAATCCGACCATGATGGTGTTGCAGAAATTTATGTATGATGTAGTTATTGTCCAGGGATCGAAACACCATCATGGTCAGATCCGTCATCCCACTT
>AT1G19464.1 | Symbols: MIR864A | MIR864a; miRNA | chr1:6740500-6740591 FORWARD LENGTH=92
GCTTCAGGTATGATTGACTTCAAAAAATACCTTGAAACTATAAACCTCAGTTTCTTTGAATTTGATTTTTAAAGTCAATAATACCTTGAAGC
>AT1G70645.1 | Symbols: MIR777A | MIR777a; miRNA | chr1:26638000-26638107 FORWARD LENGTH=108
AGAGAGCAACAAAATCAGTGTGTATTTGTTAAGACAAATGTTTATATAAGTCGTCCATGCGTTGTACATTTAATCTTAACTAATACGCATTGAGTTTCGTTGCTTTCT
>AT1G71002.1 | Symbols: MIR858A | MIR858a; miRNA | chr1:26773539-26773725 REVERSE LENGTH=187
CTCATCTTTGTTTCGTTGTCTGTTCGACCTTGGTCTCGATCTCTCCTCAAAACCCTAATACGCGCTTTATCGTTTATTTCATTCATCCATCCTTCTTATGATCATCATAAACTAACGTACATGGTTTATCGGTTTGTTATTGATGGGGATTGGGGTAGATAGACGATCGAAACTTTTGATTTCTGAG
>AT1G18879.1 | Symbols: MIR837A | MIR837a; miRNA | chr1:6520941-6521124 FORWARD LENGTH=184
TTTTTGATAAATACTTTTGTTTGCTTACAAGTATAAAGTCATCATGTTTTTTTCATCAGTTTCTTGTTCGTTTCAAAATTATGATTTTTGTTTACTTACACTCATAATCTTGAAACGAACAAAAAACTGATGGAAAAACATGAGGACTTTATACTTGTAAATAAATAAAAATATTTATTAGAAA
>AT2G28056.1 | Symbols: MIR172A, MIR172 | MIR172/MIR172A; miRNA | chr2:11941661-11943604 REVERSE LENGTH=1102
ATCTGTGTTCTAGATCTCACCAGGTCTTTCTCTGGTTAATATATGGCTTCCAAGATCTGGTAATATGTTATAAATACGTCATACTTAAGCTTTTTTCAAATCAAAAATAGAAATTTGTGGGTTTGTCTCGTTTTACTATTTTAGCAGTATATATTAAGAAGTTCAGATGTTATTCGATCATCTGTTTTTGCTTCCCCTCTGCCATCTTTATCTTTTAGGGTTTCAATTCTTTTTCACTTTTTTCTTCTGGTTTGGAGATGGTTAGGTTCCAACTAAGTATACGAGATTAAATTTGACATCTTAGTTACTTCAAAATTCCTTCAATCAAAACAAGTCATCTCGACTATTCCGCCATGTTTGTATATACATATTTATATATTATATATATGAAGGTACGAGTTTCTAGTGTCTATAAATTAAGAAGGTTAAGTACCATATAGATGATATTTGTTAAGTAGTAAGTCACTCAAAGTTTGAGTTTGGGTTTGAGTTTGAGTTTGAGTTTGAGTTTGAGAGACAAAAGATTACTACAAGAAGATTGTTAAACAAAAATGGAAGACTAATTTCCGGAGCCACGGTCGTTGTTGGCTGCTGTGGCATCATCAAGATTCACATCTGTTGATGGACGGTGGTGATTCACTCTCCACAAAGTTCTCTATGAAAATGAGAATCTTGATGATGCTGCATCGGCAATCAACGACTATTCTTTCCCTCTCTCTCTCTCTCCCTCTGTATAGATTATTTGGATTCCATCCAGATCTTCTTCAGGTTTTTGGCAGTCTTTATCAAGACATTAATAGATCCACAAGCTTCTATTTCAATAAGTGAACAAGAGTCACAACATCAAGATCAGTAAGCTTCCACTATGAATCGAATGGTTTTGAGCAATGCCTTGGATGACCTAGACTTCGTCCATAAGTGGAAGCCAAATCATTCTATCAGTACCAATATAGCAAGTTGGCAGCTATTTTCACATCATGATGATATCTTTGATATGTCCGTCAATCACGTATATTTTTGGATATATTTTTCAGTATTGCCAAATGAAATTGTTGTTTTACGAAAATAAGTACCTCAATTAATATAATATGTCTTCACTCCA
>AT2G25095.1 | Symbols: MIR156A | MIR156A; miRNA | chr2:10676472-10676553 REVERSE LENGTH=82
TGACAGAAGAGAGTGAGCACACAAAGGCAATTTGCATATCATTGCACTTGCTTCTCTTGCGTGCTCACTGCTCTTTCTGTCA
>AT2G39175.1 | Symbols: MIR160A, MIR160, FOC | MIR160/MIR160A; miRNA | chr2:16340282-16340360 FORWARD LENGTH=79
TGCCTGGCTCCCTGTATGCCATATGCTGAGCCCATCGAGTATCGATGACCTCCGTGGATGGCGTATGAGGAGCCATGCA
>AT2G46685.1 | Symbols: MIR166A, MIR166 | MIR166/MIR166A; miRNA | chr2:19176126-19176261 FORWARD LENGTH=136
GGGGACTGTTGTCTGGCTCGAGGACTCTGGCTCGCTCTATTCATGTTGGATCTCTTTCGATCTAACAATCGAATTGAACCTTCAGATTTCAGATTTGATTAGGGTTTTAGCGTCTTCGGACCAGGCTTCATTCCCC
>AT2G47585.1 | Symbols: MIR164A, MIR164 | MIR164/MIR164A; miRNA | chr2:19520770-19520847 FORWARD LENGTH=78
TGGAGAAGCAGGGCACGTGCAAACCAACAAACACGAAATCCGTCTCATTTGCTTATTTGCACGTACTTAACTTCTCCA
>AT2G34204.1 | Symbols: MIR399E | MIR399E; miRNA | chr2:14443504-14443612 FORWARD LENGTH=109
GAAAGCATTACAGGGCGAATCCTCTATTGGCAGTGGAAGTTGATGACCCTTATATGTTATTTTCTCATCATTTTCCTCTGCCAAAGGAGATTTGCCTCGCAATGCTTCA
>AT2G03445.1 | Symbols: MIR398A | MIR398A; miRNA | chr2:1040938-1041042 FORWARD LENGTH=105
TGAAATTTCAAAGGAGTGGCATGTGAACACATATCCTATGGTTTCTTCAAATTTCCATTGAAACCATTGAGTTTTGTGTTCTCAGGTCACCCCTTTGAATCTCCC
>AT2G39885.1 | Symbols: MIR393A, AT-MIR393A | MIR393A; miRNA | chr2:16652101-16652233 FORWARD LENGTH=133
AGAGGAAGGATCCAAAGGGATCGCATTGATCCTAATTAAGGTGAATTCTCCCCATATTTTCTTTATAATTGGCAAATAAATCACAAAAATTTGCTTGGTTTTGGATCATGCTATCTCTTTGGATTCATCCTTC
>AT2G10606.1 | Symbols: MIR396A | MIR396A; miRNA | chr2:4142323-4142473 REVERSE LENGTH=151
CTCTGTATTCTTCCACAGCTTTCTTGAACTGCAAAACTTCTTCAGATTTTTTTTTTTTTCTTTTGATATCTCTTACGCATAAAATAGTGATTTTCTTCATATCTCTGCTCGATTGATTTGCGGTTCAATAAAGCTGTGGGAAGATACAGAC
>AT2G38325.1 | Symbols: MIR390A, MIR390 | MIR390A; miRNA | chr2:16061954-16062060 FORWARD LENGTH=107
GTAGAGAAGAATCTGTAAAGCTCAGGAGGGATAGCGCCATGATGATCACATTCGTTATCTATTTTTTGGCGCTATCCATCCTGAGTTTCATTGGCTCTTCTTACTAC
>AT2G34208.1 | Symbols: MIR399F, MIR399 | MIR399F; miRNA | chr2:14444997-14445114 FORWARD LENGTH=118
ATATGCATTACAGGGCAAGATCACCATTGGCAGAGATCTATTACTTCATTCTTGCATCATATGCATAAATGTTTGTGGTGAGCTCTCTGCCAAAGGAGATTTGCCCGGTAATTCTCTT
>AT2G47015.1 | Symbols: MIR408 | MIR408; miRNA | chr2:19319780-19321026 FORWARD LENGTH=1247
AAAGGAACTAACTCAAAGGAACTGGCCAATTTCAAAGGTTAGATTGGTATTGCAATGAAAGAAGACAAAGCGGTAATGAGAGAGAGACAGGGAACAAGCAGAGCATGGATTGAGTTTACTAAAACATTAAACGACTCTGTTTTGTCTCTACCCATGCACTGCCTCTTCCCTGGCTCCCTCTTTTTTTCTCTATATTTCTCTCTCTCCTTTCATTTCACAGCTTTCAATGGAATTTTATTGCTACTGCTAACGTTTGTGACAGCTGACGACAAGCTTAAGGGTTTTTGGGTTTGGTCTACCTCTCTGTCATTCATGAAGTGGAGCTGAAAGAAGCAATGGCGTCCATTTCTTGGCGCAAGAGAAGGGCATCAATGAACATGTCCAGATTCTCTCCCTGCATCATATCCTCAATGGCATGGTGAGTGATTCCCACACGGTGATCCGTTACTCGCCCTTGTGGAAAATTGTATGTACGGATTCGTCCAGATCGGTCTCCGCTGCCAATCTGTTCATGGGATTTAGACATTGATAATGTAAGATTGACTGAAAACATGAGAAAAAGATTTGTTGATTTGATATGTACCTGATCTGACCGTAGCTTTGATCGACTGCTCTGTATTCTCAACCTTTCGATTTCATATAGCCTTGCACATAGTACTTTAAGTGCTTTGGCTCTGTTCTGTTACAAAGATATTAAATTTTTCAGTAGGATGTGTAAGATTAAGGGAGTAAAGCGTAGTGGGTGAAACAAATGTTCAGTACCATATGTTGTGACCTTTCATCTTGGATTGAGACCATCATCCCCGTTGGAAGATGGATTATTCGGACTGCGCTGTTTGTTGTGTTGGCGTGTTGACCGCCTGAGCCACCAGACCTATAAGTGTCAATCCTCAAATCTTCATTCCTTAGCTGAACATCTACCTGTAAGTAGCCACCAGTAAGAACGATGATCAAAAAGTATGTACGTTTGTAAGATTAACCGATAAGAACGATAATAAAAGAAAAATGTAACTTGTAAGATAAAATTAATAACAGGTGGCAAAACTAAGATTGGAGAAACATTGGTACCTCATCAGCCTGGGGAAGGATGGCAACAGATATAGCGCTAGTGTGAATTCGACCAGATTTCTCTGTGATAGGAATACGCTGTGCAAAGATGTTCAAGTGTGATTATTTGATTTTGTATGATTAGTCAAGAAAATCAGAATGTGATTCATATATTATAAGTTTATAACATACCTGAACCC
>AT2G19425.1 | Symbols: MIR156G | MIR156G; miRNA | chr2:8412516-8412618 REVERSE LENGTH=103
ATAACGAAGGCGACAGAAGAGAGTGAGCACACATGGCTCTTTTTCTAGCATGCTCATGCTCGAAAGCTCTGCGTGCTTACTCTCTTCTTGTCTCCTGCTCTCT
>AT2G47275.1 | Symbols: MIR403 | MIR403; miRNA | chr2:19415052-19415186 FORWARD LENGTH=135
TTGTCATTAGAAGAGTCGTATTACATGTTTTGTGCTTGAATCTAATTCAACAGGCTTTATGTAAGAGATTCTTTAACAATTCCTATAATCTTTGTTGTTGGATTAGATTCACGCACAAACTCGTAATCTGTCTTT
>AT2G46255.1 | Symbols: MIR159C | MIR159C; miRNA | chr2:18994632-18994856 FORWARD LENGTH=225
GTGTAACAGAAGGAGCTCCCTTCCTCCAAAACGAAGAGGACAAGATTTGAGGAACTAAAATGCAGAATCTAAGAGTTCATGTCTTCCTCATAGAGAGTGCGCGGTGTTAAAAGCTTGAAGAAAGCACACTTTAAGGGGATTGCACGACCTCTTAGATTCTCCCTCTTTCTCTACATATCATTCTCTTCTCTTCGTTTGGATTGAAGGGAGCTCCTTTTCTTCTTC
>AT2G34202.1 | Symbols: MIR399D | MIR399D; miRNA | chr2:14442978-14443077 REVERSE LENGTH=100
GGTTGGATTACTGGGCGAATACTCCTATGGCAGATCGCATTGGCTAGATATGCAAGTAAAATGCTTCTCTGCCAAAGGAGATTTGCCCCGCAATTCATCC
>AT2G40805.1 | Symbols: MIR319C | MIR319C; miRNA | chr2:17029701-17029899 FORWARD LENGTH=199
TAGATATAGAAGGAGATTCTTTCAGTCCAGTCATGGATAGAAAAAGAAGAGGGTAGAAATATCTGCCGACTCATCCATCCAAACACTCGTGGTAGAGAAACGATAAATTTAAACCGCAGTGACTGTGTGAATGATGCGGGAGATATTTTTGATCCTTCTTTATCTGTGTTTGGACTGAAGGGAGCTCCTTCTTTTTCTA
>AT2G22668.1 | Symbols: MIR405A | MIR405A; miRNA | chr2:9634957-9635113 REVERSE LENGTH=157
TCAAAATGGGTAACCCAACCCAACCCAACTCATAATCAAATGAGTTTATGATTAAATGAGTTATGGGTTGACCCAACTCATTTTGTTAAATGAGTTGGGTCTAACCCATAACTCATTTCATTTGATGGGTTGAGTTGTTAAATGGGTTAACCATTTA
>AT2G32698.1 | Symbols: MIR407 | MIR407; miRNA | chr2:13866205-13866467 FORWARD LENGTH=263
TGGGAAAAATGTTAAAAAAATCGCCAACTTTTAAAAATGGGACAAAAAAATCGCCAACTCCTGAAATGTCATTTAAATCATATACTTTTGGTTGACTTTTCCAGAAAGATAATAAAGCAAAGATTCGTAATCAACAAAACTTTGCTCTGTTATCTTTCTAAAGAACTCAATCAAAAGTATGTGATTAAAACGACATTTCAGGAGTTGGTGATTTTTCATCCCATTTTTCAAAGTTGGCAATTTTTTTGACATTTTTTCCAATG
>AT2G16145.1 | Symbols: MIR416 | MIR416; miRNA | chr2:7008520-7008599 FORWARD LENGTH=80
CGAAACTGAACCCGGTTTGTACGTATGGACCGCGTCGTTGGAATCCAAAAGAACCAGGTTCGTACGTACACTGTTCATCG
>AT2G32273.1 | Symbols: MIR417 | MIR417 (MICRORNA417); miRNA | chr2:13708748-13708864 REVERSE LENGTH=117
AAATATATTCAAAAGTGGTCAAAACACGTCACTATTTCCTTTATGTTTTCCCCTTATTGATGGAAATGGTTAAACATGAAGGTAGTGAATTTGTTCGAATAATATGTTGATATATTT
>AT2G22496.1 | Symbols: MIR779A | MIR779a; miRNA | chr2:9560761-9560923 FORWARD LENGTH=163
AATGAGAGTAATATAGTTGAATCTTCGAAAGTATTTCAAGAAGTCAGCTGAGCTTTCTCGTCATCACTTATTAGTAAATATAGTCTCTATATTTTTGATGAGTGATGATTGGAAATTTCGTTGACTCATTACTCTTGATGATTCTGCTATGTTGCTGCTCATT
>AT2G24103.1 | Symbols: MIR831A | MIR831a; miRNA | chr2:10247206-10247462 FORWARD LENGTH=257
GCACAATGCGGACAGTGCTACAAGAAGAGATTTATAGAGTCTTAAGAGTCTCAAGAAGCGTACAAGGAGATGAGGAGTGAATCACCAAAACAAGTGGTTTTGGTTTGTGAATCACCAAAACAAGTGGTTTTGGTTTGTGAATCAGTATGGTTTACCCAAAACACTTGTTTGGTGTGTTTACTTCTGATCTCTTCGTACTCTTCTTGCGATTCTATGACACTCTACATGTAACATCGGCATGGTTTACCAAAAAGCCT
>AT2G41616.1 | Symbols: MIR778A | MIR778a; miRNA | chr2:17349437-17349574 REVERSE LENGTH=138
CCGCCTTGGCTTGGTTTATGTACACCGAGTATGTTCAGCTCCATCCTATACAGATTTTGGGACATGTGCCTAGGGTTGAGGTTTCATATATAGAAAGAACTGAACAAACTCGGTGTACATAGACCAAACCAAGGCGGT
>AT2G02741.1 | Symbols: MIR840A | MIR840a; miRNA | chr2:771377-771522 REVERSE LENGTH=146
GTGTGGAAGACACTGAAGGACCTAAACTAACAAAGGTAAACGGCTCAGTGTGCGGGGTATTACACTCGGTTTAATGTCTGAATGCGATAATCCGCACGATGATCTCTTTATCTTTGTTTGTTTAGGTCCCTTAGTTTCTTCTATAC
>AT2G25171.1 | Symbols: MIR862A | MIR862a; miRNA | chr2:10718096-10718198 FORWARD LENGTH=103
ACAGTAGTTTTCCAATAGGTCGAGCATGTGCTGAAACTGTGTGTACAGAGTTCTCATAAACACACAGTTTCAGCATATGCTGGATCTACTTGAAGACTACTGT
>AT2G23347.1 | Symbols: MIR844A | MIR844a; miRNA | chr2:9942193-9942293 REVERSE LENGTH=101
GAAGAGAAGGAATGGTAAGATTGCTTATAAGCTGGATCTTGAGGGTGAGTGGTCTCTTCTACGCATTGGGCTTATAAGCCATCTTACTAGTTCTTCTTTTC
>AT2G26211.1 | Symbols: MIR825A | MIR825a; miRNA | chr2:11159702-11159803 FORWARD LENGTH=102
CATCGACTCGTTCAAGCACCAGCTCGAAGAAGCTTAGCTAATTTATCTTAGAAAATAATGAAAAAGCTATGCTTCTCAAGAAGGTGCATGAACAAGTTGATG
>AT2G25011.1 | Symbols: MIR836A | MIR836a; miRNA | chr2:10634280-10634616 REVERSE LENGTH=337
GCAAAGCTGCCATTTTATAGTCCAAAACTTAAATTTCGTGTTTGCAAGTCTCCACCCATCGAAGGAAACACTAGAAGAGATATAATTTATTTGAGGGGAGAAATATTTGACACGGAAGCATAGCTCCATATCCTTCAATGGAGGTGTGGTCCTTCAACAAAAATACCCCCCTCTTGAAACTCTGTTTCACCACACCTCCATTGAAGGACCTGAAGCTATGCTTCCTTGTCATATTCCTTACCATCAAATAAATGCTCTGTTTTCCTGTGTTTCCTTTGATGCGTGGAGACTTTTAAAAACGAAATTTAAGTTTGGGCTAAAATAAACGGCAGTTTTG
>AT3G23125.1 | Symbols: MIR173 | MIR173; miRNA | chr3:8236161-8236246 FORWARD LENGTH=86
TTCGCTTGCAGAGAGAAATCACAGTGGTCAAAAAAGTTGTAGTTTTCTTAAAGTCTCTTTCCTCTGTGATTCTCTGTGTAAGCGAA
>AT3G51375.1 | Symbols: MIR171A | MIR171A; miRNA | chr3:19073450-19073541 FORWARD LENGTH=92
GATATTGGCCTGGTTCACTCAGATCTTACCTGACCACACACGTAGATATACATTATTCTCTCTAGATTATCTGATTGAGCCGCGCCAATATC
>AT3G22886.1 | Symbols: MIR167A | MIR167A; miRNA | chr3:8108021-8108622 FORWARD LENGTH=602
TGAACAGAAAAATCTCTCTTTCTCTTTCTTGATCTGCTACGGTGAAGTCTATGGTGCACCGGCATCTGATGAAGCTGCCAGCATGATCTAATTAGCTTTCTTTATCCTTTGTTGTGTTTCATGACGATGGTTAAGAGATCAGTCTCGATTAGATCATGTTCGCAGTTTCACCCGTTGACTGTCGCACCCTTCTATAAACCCTAAATTTTCTCTCTATCTTTTTTAGTTTGATTTTCAAGACACTTTGTTTCTCAATCTTCAGTCTGATTTTGTGAGCTTACTTCTCTTTCTGAGGCTATATATATTTCTTTTTCATAAGAATTTTCACTATATTGTTGTGTGTATGTGGATCTGAAGAATTTATGTTTTGTTAGGGTTATAGAGTTGCATGACTTTAGGAAACCCTAATTTGGTCTTTGACAAATTGAGTATATTTTTTTGGGTTATAAATATGAAAATCTTCTTATGATGAAGCTAGGAAAGAGGAGCTTTGTTTTTTTTACAAAGATTATGGAATTTAGCAAATTCAGTTAATTATCTATAATTACGTTTTTGGGGATCTCAAGATAGACTTCCTAGTTCTTCTTTTTACTCATATCTGT
>AT3G13405.1 | Symbols: MIR169A | MIR169A; miRNA | chr3:4359012-4359202 REVERSE LENGTH=191
CAGCCAAGGATGACTTGCCGATTTAAATGATCTTTCTTTATACTCTATTAAGACAATTTAGTTTCAAACTTTTTTTTTTTTTTTTTTTTGAAGGATTCAGGAAGAAATTAGGATATATTATTCCGTATAAAATACAAGATATATAAAACCAAAAAGAAAAAGTAACATGATCGGCAAGTTGTCCTTGGCTA
>AT3G61897.1 | Symbols: MIR166B, MIR166 | MIR166/MIR166B; miRNA | chr3:22922210-22922321 FORWARD LENGTH=112
GGGGACTGTTGTCTGGCTCGAGGACTCTTATTCTAATACAATCTCATTTGAATACATTCAGATCTGATGATTGATTAGGGTTTTAGTGTCGTCGGACCAGGCTTCATTCCCC
>AT3G10745.1 | Symbols: MIR158A | MIR158A; miRNA | chr3:3366331-3366430 REVERSE LENGTH=100
ACACGTCATCTCTGTGCTTCTTTGTCTACAATTTTGGAAAAAGTGATGACGCCATTGCTCTTTCCCAAATGTAGACAAAGCAATACCGTGATGATGTCGT
>AT3G63375.1 | Symbols: MIR167B | MIR167B; miRNA | chr3:23406177-23406267 FORWARD LENGTH=91
TGAAGCTGCCAGCATGATCTATCTTTGGTTAAGAGATGAATGTGGAAACATATTGCTTAAACCCAAGCTAGGTCATGCTCTGACAGCCTCA
>AT3G18217.1 | Symbols: MIR157C | MIR157C; miRNA | chr3:6244529-6244693 REVERSE LENGTH=165
TTGACAGAAGATAGAGAGCACTAAGGATGACATGCAAGTACATACATATATATCATCACACCGCATGTGGATGATAAAATATGTATAACAAATTCAAAGAAAGAGAGGGAGAGAAAGAGAGAGAACCTGCATCTCTACTCTTTTGTGCTCTCTATACTTCTGTCA
>AT3G26819.1 | Symbols: MIR169N | MIR169N; miRNA | chr3:9878540-9878754 REVERSE LENGTH=215
GATGAAGAAGAGAGGTCTAACATGGCGGAAAGCGTCATGTTTAGTAGCCAAGGATGACTTGCCTGATCTTTTTCGCCTCCACGATTCAATTTCAAATTCATGCATTTTGGATTATTATACCTTTTAAAGTATAATAGGTCAAATATCATGTTGAATCTTGCGGGTTAGGTTTCAGGCAGTCTCTTTGGCTATCTTGACATGCTTTTTCCATCCAT
>AT3G26816.1 | Symbols: MIR169L | MIR169L; miRNA | chr3:9875893-9876103 REVERSE LENGTH=211
ATGAAGAAGAGAGGTCTAATATGGCGAAAAGAGTCATGTTTAATAGCCAAGGATGACTTGCCTGATCTTTTTCACCTCCATGATTCAATTTTAAGTTCGTGGATTTTGGATTATTATGCGTTTAAAAGGTATAATAATTTGAGATCATGTTGAATCTTGCGGGTTAGGTTTCAGGCAGTCTCTTTGGCTATCTTGACATGCTTTCTTCATC
>AT3G26813.1 | Symbols: MIR169J | MIR169J; miRNA | chr3:9872333-9872553 REVERSE LENGTH=221
GAGTATAATGAGGAAGAGAGGTCTAACATGGCGAAAAGAGTCATGTTTAGTAGCCAAGGATGACTTGCCTGATCTTTTTCACCTCCATGATTCAATTTGTAATTCATGGGTTTTGGATTATTATACATTCAAAAGTATAATAATTTGAAATCATGTTGAATCTTGCGGGTTAGGTTTCAGGCAGTCTCCTTGGCTATCTTGACATGCTTTTTTCATTCACG
>AT3G26815.1 | Symbols: MIR169K | MIR169K; miRNA | chr3:9875525-9875737 REVERSE LENGTH=213
TTAGAAGGAGATGTCAAAGATGAATAGGAGAACAATATTTGGTAGCCAAGGATGACTTGCCTGCTTCTCTGAACAAAATGGTCGATGTCATGTTTTGAAGTGACTATAAGTTATACCAAGAAATGACCATTTTGTTTATAAATAGACATCAGGCAGTCTCCTTGGCTATCCTTATATGTTCTTCTTTCTCAACTCAGATATTTACCTTCATCC
>AT3G26812.1 | Symbols: MIR169I | MIR169I; miRNA | chr3:9871960-9872165 REVERSE LENGTH=206
GAAGGAGATGTCAAAGATGAATAGAAGAATCATATTTGGTAGCCAAGGATGACTTGCCTGACTCTTTGTGTAAAATGTTTAGTGTCTTGTTTGAAGTCACTATAAGTTGTATCAAGCAATGACCATTTTGCTTATAAAAAAGATATCAGGCAGTCTCCTTGGCTATCCTTATATGTTCTTCTCTTTCATCTCAGACATTCACCTTC
>AT3G11435.1 | Symbols: MIR172C | MIR172C; miRNA | chr3:3599776-3599908 REVERSE LENGTH=133
AGCTACTGTTCGCTGTTGGAGCATCATCAAGATTCACAAATCATCAAGTATTCGTGTAAATAAACCCATTTATGATTAGATTTTTGATGTATGTATGAGAATCTTGATGATGCTGCAGCTGCAATCAGTGGCT
>AT3G55734.1 | Symbols: MIR393B, AT-MIR393B | MIR393B; miRNA | chr3:20691647-20691806 FORWARD LENGTH=160
AGAGAAAGGATCCAAAGGGATCGCATTGATCCTAATTAAGCTGATTTATTCCCCAATAATTGTTTTTTTTTTCCTTCTCAATCGAAAGATGGAAGAAAAACAAATTCCAAACATTTTGCTTACTTTTCCGGATCATGCGATCTCTTTGGATTCATTCTTT
>AT3G55512.1 | Symbols: MIR172D | MIR172D; miRNA | chr3:20587904-20588027 FORWARD LENGTH=124
AGTCATTGTTTGCTATTGCAACATCTTCAAGATTCAGAAATCAGATTCTCTTATGGGTTTTCTTTTGAGCCTTTATTTTTTGGTTTGAGAATCTTGATGATGCTGCAGCGGCAATTAAATGGCT
>AT3G04765.1 | Symbols: MIR167C | MIR167C; miRNA | chr3:1306622-1306781 REVERSE LENGTH=160
CCAGTAGCAGTTAAGCTGCCAGCATGATCTTGTCTTCCTCTCTTAGGTTTCATATATAGTTAATAAATATTTTATATATTTCTTGTTCTTACAAGATTATATGATCATAGCTTAGAGAGAGAGAGAGACTAGGTCATGCTGGTAGTTTCACCTGCTAATG
>AT3G26818.1 | Symbols: MIR169M | MIR169M; miRNA | chr3:9878168-9878379 REVERSE LENGTH=212
TAGAAGGAGAAGTCAAAGATGAATAGAAGAATCATATTTGGTAGCCAAGGATGACTTGCCTGTTTCTTTGAGTAAAATGGGTTAGTGTCATGTTTGACAAGTGACTATAAGTTATATCAAGCAATGACCATTTTACTCATCAAAAGACATCAGGCAGTCTCCTTGGCTATCCTTATATGTTCTTCTCTCTCATCTCAGACGTTTACCTTCAT
>AT3G14385.1 | Symbols: MIR169F | MIR169F; miRNA | chr3:4805684-4805850 REVERSE LENGTH=167
GGGTCTTGCATGAAGGAATAACGAATGGAATTGAGCCAAGGATGACTTGCCGGTTTAAACCCAACCGGTTTATGACCATTGATTTGGTCTCATTCACAATCTGTTGATTCGTGTCTGGCAAGTTGACCTTGGCTCTGCTTCGTTCTCTATTCTTCCATGTTAGATTC
>AT3G18895.1 | Symbols: MIR418 | MIR418; miRNA | chr3:6516218-6516290 FORWARD LENGTH=73
TTTAAATTTAGAATCTAGCGTAAAAAGAAAATCCGAATCAGGAACTCTAATGTGATGATGAACTGACCTTAGA
>AT3G59884.1 | Symbols: MIR827A | MIR827a; miRNA | chr3:22122796-22122899 REVERSE LENGTH=104
GCAACCCTTGAATGTGTTTGTTGATTGATATCTACACATGTTGATCATCCTTGTGTTGATCGATTGGTTTAGATGACCATCAACAAACTCTTTCGTGGTTTTGC
>AT3G53016.1 | Symbols: MIR851A | MIR851a; miRNA | chr3:19659571-19659676 REVERSE LENGTH=106
GGGACTGTCGTCTCGGTTCGCGATCCACAAGTAATCTTTTGTGGAGATTATGAAAACAATCATCACGAGAGGCTACGTGTGGGTGGCAAACAAAGACGACAATCCC
>AT3G48201.1 | Symbols: MIR861A | MIR861a; miRNA | chr3:17838135-17838266 REVERSE LENGTH=132
GTATCATTGTTTTCGAACGATGTCCTTGGAGAAATATGCGTCAATGGAGTCCGTCTTCTTGAGAAGCATTTTTGAGTGAGAATGATTCTCATGATGGATATGTCTTCAAGGACTTCTTTCAAACAATGGTAC
>AT3G53015.1 | Symbols: MIR771A | MIR771a; miRNA | chr3:19659301-19659413 REVERSE LENGTH=113
TAAATTCGTCATGAGCCTCTGTGGTAGCCCTCACAATGATCTCAATAGAGTGCATGCCACGATCTTGTAAAGACGTAGATGAGGGCTCCTCAGGTGTTCATGTCGAATGTTAG
>AT3G48057.1 | Symbols: MIR843A | MIR843a; miRNA | chr3:17742109-17742291 FORWARD LENGTH=183
ACTTCGCGTTATTTCTGAAAACTTCATATCTATTTTCTTTTAGGTCGAGCTTCATTGGAACCAAATGGTGGCTCATCCATCTATTACTAAAGCTATACAGCAGGTGGACAAGCCATCATCATGTTCCTGTGAAGCTCGATCTAAAAGACTACAGATTTGAGATTTTCAAAAATAACATGAAGT
>AT3G44444.1 | Symbols: MIR849A | MIR849a; miRNA | chr3:16072449-16072637 REVERSE LENGTH=189
TAATTTGGTTAAATGTTTTCAACATTTTTTATTTATTTATGATTGGACAACTACTAGACCAATGTTTAGTTAGTACATCCAATGTTATAAGTACAAAATAATATGTGTTGGATCTACTAACTAAACATTGGTGTAGTAGTTGTCCGACTCTATTGTTGGGAGCGAGAAGATTGATCCCTGGTTTAATTG
>AT3G13724.1 | Symbols: MIR823A | MIR823a; miRNA | chr3:4496822-4496918 REVERSE LENGTH=97
ACGAATCTTGTATGATCACTAACCATTGGAACAATAAGAGTATATAATGAGTATATCACCATTTAGTTCTAGTGGGTGGTGATCATATAAGATTGGT
>AT3G18827.1 | Symbols: MIR868A | MIR868a; miRNA | chr3:6488234-6488426 FORWARD LENGTH=193
GAATAAGCATTGTCGGCACTTGAGAATGTAAAGTGATGATCAGCTATCGTATTTCATGTCGTAATAGTAGTCACGTTAGGGTGATATAACGAGGCGAGAGTTATATCATCATAGTGCGATTTCTATTATGACATAAAATACGTTTTGGATTTTAAAACACTTGACCTTCTTAAGTGCTGATAATGCTTCTTTC
>AT3G23326.1 | Symbols: MIR853A | MIR853a; miRNA | chr3:8346393-8346639 FORWARD LENGTH=247
ACAGGGTAAAGTGTTCCTGCTGCTCCCCTCTTTAGCTTGGAGAAGCCAGTAAATATCTTTCTCTTCAAGGAACTTGTGGGCCTCAAGAAAACCTGCTATAATTCTAGTTTTTCAACATTCCTCCTTCTGATATCAGCAACAACTCCTTACCCTTAAGAATGGAGAATGGAACTTCCTCAAAGATATTTACTTGGCCTCTGCAACCGGAAAGGGGAGCAGCATGAAACTCTTTTAACCCTTACCCTGT
>AT4G31877.1 | Symbols: MIR156C | MIR156C; miRNA | chr4:15413319-15415873 REVERSE LENGTH=857
CTCTTATTAATCTAATCCTCCTCCCCGAATATTTCTCTGCCTTTAGTTCTTTCTTTTTTGGTAATATATTTATTTTTCGTTACGATTTGGTCAAAACCCTAGATTTGTTTTCCAAAAGCATATCTGAAAATGAAGGACAACTTTCCTCTTCTCCTTCGGTTATAAATATTCTCTCCGGTTTTGCTTGTTTAACCTAAAAGCCTCAGATCTAACTCCAACACCTTCAAAGTCTGCCTCCTTTCCAATCTTCTTTCTTCTGTTCGATCTCTAATCTCAGAATTTGTGTCGGTAAGGTAAAGGTGATAATGAGTGATGACTGATGAGGGAGTTTTGGGACAAATTTTAAGAGAAACGCATAGAAACTGACAGAAGAGAGTGAGCACACAAAGGCACTTTGCATGTTCGATGCATTTGCTTCTCTTGCGTGCTCACTGCTCTATCTGTCAGATTCCGGCTCCGATTCGGTCCCGGTCACGTTTTCTTCTTCTAATTGTGTTCCCATCTCTCACTTTCTCTCTCATGTGTTCTTCATCTCTCAAAGGTATGAAATGTTATCTTGGGGTTTTCTTCTGGGGGAAGAGGTTTGGATTATCTATATCGATATTTTGGTAGCCACCCCTTTCAAATTGGTCATGCAAAGTCAAAAAGAGATGAATACTGCAGGGCTTTTGCGTAACCTATTTGTAATATTCTGTGGTACTGATTAAGAGTTGATGTGCTTTGATCTATTTAATTGATTTCGTCATGTTGCACATATATGTTATTGTTGTAGTTTAGAGTGTTCTGCAAGTCCACTGCAGATTTATTATGACAACTTGGAATTGAAACTTGAATCAAGAATTATCCAAGATTTAAGG
>AT4G23713.1 | Symbols: JAW, MIR319A, MIR319 | MIR319/MIR319a; miRNA | chr4:12352956-12353131 FORWARD LENGTH=176
AGAGAGAGCTTCCTTGAGTCCATTCACAGGTCGTGATATGATTCAATTAGCTTCCGACTCATTCATCCAAATACCGAGTCGCCAAAATTCAAACTAGACTCGTTAAATGAATGAATGATGCGGTAGACAAATTGGATCATTGATTCTCTTTGATTGGACTGAAGGGAGCTCCCTCT
>AT4G30972.1 | Symbols: MIR156B | MIR156B; miRNA | chr4:15074945-15075024 FORWARD LENGTH=80
TGACAGAAGAGAGTGAGCACATGCAGGCACTGTTATGTGTCTATAACTTTGCGTGTGCGTGCTCACCTCTCTTTCTGTCA
>AT4G17788.1 | Symbols: MIR160B, MIR160 | MIR160/MIR160B; miRNA | chr4:9888986-9889066 FORWARD LENGTH=81
TGCCTGGCTCCCTGTATGCCACAAGAAAACATCGATTTAGTTTCAAAATCGATCACTAGTGGCGTACAGAGTAGTCAAGCA
>AT4G19395.1 | Symbols: MIR168A, MIR168 | MIR168/MIR168A; miRNA | chr4:10578652-10578755 FORWARD LENGTH=104
TCGCTTGGTGCAGGTCGGGAACCAATTCGGCTGACACAGCCTCGTGACTTTTAAACCTTTATTGGTTTGTGAGCAGGGATTGGATCCCGCCTTGCATCAACTGA
>AT4G00885.1 | Symbols: MIR165B, MIR165 | MIR165/MIR165B; miRNA | chr4:369856-369991 REVERSE LENGTH=136
GGGGAATGTTGTTTGGATCGAGGATATCATAAACGCATACACATGTTTATATGTTATGATGCATTATATGACTGATGTAATGTACATATATATACATACATGCCACATGGTATCGTCGGACCAGGCTTCATCCCCC
>AT4G03438.1 | Symbols: MIR447C | MIR447C; miRNA | chr4:1523306-1523503 REVERSE LENGTH=198
CATTCTTAATATACAATACTTCTTTTTCATGCATTAAGCCCCTTACAATGTCGAGTAAACAAAGCATGTGTCCGCTAATATTGTCTTCGAGCTTGGTATTTTTGTATTCTGATACGGTATTTGGGGACGACATCTTTTGTTGACTCGATATAAGAAGGGGGTTTGTGGAAGAAATTGTAGTATTATATATCAAGAATG
>AT4G03445.1 | Symbols: MIR447A | MIR447A; miRNA | chr4:1528134-1528370 REVERSE LENGTH=237
CATTCTTAATATATAATACTACTTTTTCATCCATTAAACCCCTTACAATGTCGAGTAAACGAAGCATCTGTCCCCTGGTATTGTCTTCGAGCTTGGTGTTTTTTTCTAGCCAACTCCAAGTTCTCGAGTTGATCATTGTTTGTATTCTTGAGACATTATTTGGGGACGAGATGTTTTGTTGACTCGATATAAGAAGGGGCTTTATGGAAGAAATTGTAGTATTATATATCGAGAGTG
>AT4G03455.1 | Symbols: MIR447B | MIR447B; miRNA | chr4:1535426-1535661 REVERSE LENGTH=236
CATTCTTAATATACAATACTACTTTTTCATCCATTAATCCCCTTACAATGTCGAGTAAACGAAGCATCTGTCCCCTGGTATTGTCTTCGAGCTTGGTGTGTTTTTCTAGCCAGCCCCAAGTTCTCGAGTTGATCATTGTTTGTATTCTGACACATTATTTGGGGACGAGATGTTTTGTTGACTCGATATAAGAAGGGGCTTTATGGAAGAAATTGTAGTATTATATATTGAGAATG
>AT4G13555.1 | Symbols: MIR397B | MIR397B; miRNA | chr4:7878652-7878760 REVERSE LENGTH=109
TGAATGAACATCATTGAGTGCATCGTTGATGTAATTTTACTTATTTTATTCCATTGTTGAATTAATTAAAGAAGTATATATCAGCGTTGCATTCAATTATGTTTTTCTA
>AT4G21595.1 | Symbols: MIR169G | MIR169G; miRNA | chr4:11482879-11483257 REVERSE LENGTH=379
TGCCTATAAATACCTTCATCACGAGTATGACAAGATCACAAGACAAGAAAAGAAAGGTAGAGAAAACATGATAATGATGATTACGATGATGAGAGTCTCTAGTTGTATCAGAGGGTCTTGCATGGAAGAATAGAGAATGAGGTTGAGCCAAGGATGACTTGCCGGGTTTTTTTACCAATGAATCTAATTAACTGATTCTGGTGTCCGGCAAGTTGACCTTGGCTCTGTTTCCTTCTCTTCTTTTGGATGTCAGACTCCAAGATATCTATCATCATGAATCGTGATCAAACTTTGTAATTTCATTGAAATGTGTTTTTCTTGATGCGAATTTTTTGGCTTACGGTTTTTCGATTTGAATGATCAGATTTTTGTTTTTGCA
>AT4G05105.1 | Symbols: MIR397A | MIR397A; miRNA | chr4:2625950-2626056 FORWARD LENGTH=107
TGAATGAACATCATTGAGTGCAGCGTTGATGTAATTTCGTTTTGTTTTTCATTGTTGAATGGATTAAAAGAATTTATACCAGCGTTGCGCTCAATTATGTTTTTCTA
>AT4G24415.1 | Symbols: MIR824A | MIR824a; miRNA | chr4:12623536-12626432 FORWARD LENGTH=1485
AATCATCACTGCTCTCTTCTCCATCTCGCTTTCACTCGCTCTCTCTCTTGCCCTAGCTTCCCTTTTCTCCTGAATCGGCCTCACATCACGGCTTTTTCCGACTGTTTTCCGTCGAATTTCAATGGGATCTCGTGACGGCGATCCGCCATTTTCGAAATTCTTGAGCTGACTCGTCTCCAATAGTTCATCGATTTGTGAGAGCTTTTAAAATCTTTAAGTGGACCTGTCTCATGTATTGAGTGGAAAACTGCTACAGTTGACTGAGATAAGGTTCTGACAGTCCAGCTGAGATGCTGAGTATCACCATTTGTACTTGAGTTGTCTCTCATGTCTAGACCATTTGTGAGAAGGGAGTTTTTGTTTACACCAATACCCCCCAGTCTCTAAATTTGTAAGAAGTATTATGCTCAATTAAGGAACATAGCTAGTTCGACATACCATACTACCCTTTTTAAAACTATCCTATATGTTTGATGCTAGCATAGCGTAATTTTGTGTTCTCATGGTGCAGCAGGGTTAGTTTATTGTGTACCTCTAGATATATATTCTCTTGCTGCGTAGGGTTCCCAAGCTGCCAAAAACTTTTAAAAATTAGTGATCTGTTCCCCAAACCCCCATTCAATAAGAAAGGTCTACCTGTAGCTCACAGTCACAGCTATTAGAGCTGTCCTTGCTTCTTTGGGTTTACTGTTTTAGTTAATTAGTTACCCTATGAAAGTCTGATCCTTCAGAAGTTAGGTATAGAAGTAAGTCGATTAAGTTCATTCATGACTTTTCCAGATGTTGCATACATAACTTTTTTTATTTGTATTCGAACTAGTCCAAGCCGATTCTCAAAATCATATAAAATCATTTACACCTTGGTCATGGTAGCTAAGAATATTGTATCTAAAATTGGGGAGTGGGGAGATGTTTGGTTATATTCCCTTCTCATCGATGGTCTAGATGTGCGAGGTGACTCTCATGGAGGTAAAGAACAATGGTGATTTTGTGAAGAACCCAACGTAATGCAGTGACTTTGTTGCCTTTTGCAAGAACTAAAGAAGACAGAAACAGGTTGTAAAAGAGAGCCAAGTGTGTGTTTATGGTAGAAAGAGCAAAGTGAACGAAAGGTGTACCTTTTTGACTTGTTGTCACTGGTTTTCTCCCACTTCATCCGTTTCATGCTGCATCAGAAAACAACATAAGGAATGAATGACGTAACGCGAAGCATTAGGAGTTGCTTGTAAATTAATACATTGCCATTACTAACGTAATTCAGTAGATTCTAACTACAAATGAAGTCAATGTATCTATTTGTCTACTTTAGCCAATGTATGATAAGACCAAATAGTCTTCTCTTTTTTCAGAAACTCTCTAGGATTAAAAAGTTTGTGGGTGAAAGAAATATTATCGTGTGGATGATAAGAATAATTGATCTTGTGTTAGTAAATTAGGAATAGATATACAAGTAGGTTTCTCTCTAAATAAAAAATAAAAGAGTTT
>AT4G08116.1 | Symbols: MIR401 | MIR401; miRNA | chr4:5020237-5020486 REVERSE LENGTH=250
TATATAGACCCTAAAAACGTCCAGGGACTAATAATGCAAATATGGAAATCTTCTGGGGCAAACTTGAGCTTCTGAAAACTTGAAAGCGTTTAGGGTTTTTGCTGGGCCGAAACTGGTGTCGACCGACACCAAGAGTGTGTCGCTCGACACTCATCGCTGATTCCTGAACCAAAATCGTTCTTAGTTTCCTTTTCCTTAGTTTTTGCTCCAAAATGTCTCCTTATCTCCATTGTTGTCCCATTGCATAGAA
>AT4G05508.1 | Symbols: MIR405D | MIR405D; miRNA | chr4:2789656-2789741 REVERSE LENGTH=86
ACCCATCAAATGAAATGAGTTATGGGTTGACCCAACTCATTTTGTTAAATGAGTTGGGTCTAACCCATAACTCATTTAATCATAAA
>AT4G32445.1 | Symbols: MIR419 | MIR419; miRNA | chr4:15660370-15660475 FORWARD LENGTH=106
AAATTATGAATGCTGAGGATGTTGTTATTACGAGCAATGAGATGTCTTTTTTTAAAAAAAAAAATTTGGTTGCTTGCTTGCAAGAGGACATCTTAGCATCAAATTT
>AT4G27765.1 | Symbols: MIR828A | MIR828a; miRNA | chr4:13846971-13847161 FORWARD LENGTH=191
GTGACAAAGTCACAAAAGTGATAAACTCTCCTTTCCACTTTCTAATGTTTCTTGCTTAAATGAGTATTCCATGTAAAAATGATTCACTCACTCGTATGGGTGGGTTGGGTTTTCTCTTCATGAGATGCTCATTTGAGCAAGCAATGTTTGGAAGTGGGACTATTTAATATCATGTATGAGTTTTATCTTTT
>AT4G23375.1 | Symbols: MIR845B | MIR845b; miRNA | chr4:12214069-12214167 REVERSE LENGTH=99
AGTCGGTTTCCATCACGTCAATTGCTATCAGAGCAACGCATGATGTATAATAACTAAGCGTCGCTCTGATACCAAATTGATGCAATGGAAACATCGATT
>AT4G14811.1 | Symbols: MIR780A | MIR780a; miRNA | chr4:8504141-8504314 REVERSE LENGTH=174
CAAGATATCAGATATTTCACGAAGATATCTGCATAACAGCTACGAGGAAATTGTGATTTTATCGTTTCACAAACATCAACAGCTCCATGGATCGTTATGGACGGATAAATCACAATCACTATCCTTTTTCTAGCAGCTGTTGAGCAGGTTTCTTCGTGAATATCTGGCATTTTG
>AT4G21362.1 | Symbols: MIR867A | MIR867a; miRNA | chr4:11375364-11375481 FORWARD LENGTH=118
ACACATAAAACTAGTATATTGCCTTGAACATGGTTTATTAGGAAAGACATGAGAACATATCTGAACATAGTTTTTCCTTATATACAATGTTCAAAGTAATGAATTAGTTTTATTTTGT
>AT4G23387.1 | Symbols: MIR845A | MIR845a; miRNA | chr4:12217447-12217527 REVERSE LENGTH=81
GTTTCCATCACGTCGATTGCTGTCAGAGCCACGCCTATGAAGAATTTGTGCGGCTCTGATACCAATTGATGCTATGGAAAC
>AT4G13564.1 | Symbols: MIR841A | MIR841a; miRNA | chr4:7885251-7885462 REVERSE LENGTH=212
GCACCAACACTACTATGTGCAGAAACTCTGTTCTTAAGTTGCTTGTGAATACGAGCCACTTGAAACTGAAAGAAACAAAGAAACAATATCAGTATAAAATTTTATCAAATTATACTACAAAAAATGAAATTTCTTTGTTTATTTCAATTTCTAGTGGGTCGTATTCACATGCAACTCAAGACTAGAGTATCTACAACATGGTCGACTTGGTG
>AT4G14504.1 | Symbols: MIR852A | MIR852a; miRNA | chr4:8336207-8336331 FORWARD LENGTH=125
GCTCAAAGCTCAGAGCTAAGGCGCTTATCTTCTTTGATATTGCATGGAGTATGCTTCTACTTCTCTAGGAGATGCGTTTTATGGAAATATCAAAGAAGATAAGCGCCTTAGTTCTGAAGATAAGC
>AT4G13493.1 | Symbols: MIR850A | MIR850a; miRNA | chr4:7845707-7845927 FORWARD LENGTH=221
TTTTAGATAGTGTTATGTATTTATTTCTTACCTATAGAAACCTGTCAGCTAAGATCCGGACTACAACAAAGCACGTCTACTCTACTATATTCTTTTGCGATAATCAATAGATTCTTCTAACATCGTAAAGGAAGACAAAAGAGTATACATACTTAGTTGTCGTCGTATCTTTGTTGAGAAGTTTCTAAATGGCACATAGAAAGTACATAAAACTATATGAA
>AT4G13494.1 | Symbols: MIR863A | MIR863a; miRNA | chr4:7846597-7846899 FORWARD LENGTH=303
CTCATAAGATGTAGAAACTAGAGAAGAGTTTGGGGGAAAACTCTTTCTTATGTCTTGTTGATCTCAATAGCATTGATACAATGTATATATATGCAATTTAGAATATGTTTTTCCTAATTTGAATAAGAAATAGATAAACATGAATAAGTATATATATATTTCCTATTTAGAATATTTATTTATTCAAATTAGGTGAAACATAATCTAGGTTGTATATATATATGTTATACCAATGCGATTGAGAGCAACAAGACATAATAAAGAGTTTTCGAAAACTTTTTTCTAGTTTCTACATAAGAGGAG
>AT4G03039.1 | Symbols: MIR826A | MIR826a; miRNA | chr4:1340479-1340656 FORWARD LENGTH=178
AGAGACGTGGATGCTTCTCGTCCACAAGTTCTTTGGTGCCTCTATGATATAGTCCGGTTTTGGATACGTGAAAATCATATCATATTGCTGCTGTGAAAAGTTAATTTTCACGTGTCCAAAACCAGATTATCTCATATTGCTGCTGTGTATCTTATCATCTTTTTCCTGCTACTCTTAC
>AT4G13554.1 | Symbols: MIR857A | MIR857a; miRNA | chr4:7878185-7878561 REVERSE LENGTH=377
TTCGACTCCTACAACAAACTTTCACCATACAAAATAATGAAGAAAACACCCAAAAAGGTTTGAATGTGTGAGGTTAGTCTCATTTTTAAAATAGTGACTTGTTTTTTTTAAAATGTTTTTTAAGAATGTTTTTTCAGCTTTTTATTTTATTTTAAACCTAAAGGTAGCGTGACTATTGTGGAGAAATAAAGAAACATAAGAAAAAATATTTTTGGTTTATAGTAAGATGTTGTTTTAAAATATATATTTAAAAACAATGTCACTATTTTAAACGGAATATAGACATTTTCTATTAATGAGATTAACGTCGAGCATTTGAATTTCTAGATTTTTTTCTAAGTTATTTTGTATGTTGAAGGTGTATTGTAGGAATCGGA
>AT4G10345.1 | Symbols: MIR832A | MIR832a; miRNA | chr4:6413010-6413342 FORWARD LENGTH=333
AAGAAAGAAAAAATAAGTGACAAGTAACAAACATGAGAAAGGTGAAACTTGCTGGGATCGGGAATCGAAAGATCCGAAAGCCAGTCTTTAGAGGATTCTGAACGGGCTAGTGAAAGTAAACTTGTGATGTGACCATATTGTGCAATATGAATGTAAGTTGGTGGTGTGGTCATCTCACAAGGTGGCTAAGTCATCTCACTTATTTTCTTAACGAAAGCATCAGCCCGTTTAGCATCATCTTCTTGAAGCTTGCCTTTCGCATCTTTTGATTCCCAATCCAAGCAAGGTTCACCTTTTTTTTTGCCATGACCTTTACAAAATATCCAAATTTTG
>AT5G08210.1 | Symbols: MIR834A | MIR834a; miRNA | chr5:2641426-2641674 REVERSE LENGTH=249
TACAACATATGTTACCAGTTGTGCTATCATTTTTTTCAGCGACAGCCAAAATCACCACCGCTTCTGCTACGAACATGTTAAGCCATCCTTTTAACCGTTGCTGCCACCACTATTACGGCCATCACAAGAAAATTCATGCAAGTGGAAACGGTGATAGTAGCAGCTGGTATGACACGTTGGTAGCAGTAGCGGTGGTAATGCCGATAGCGTGAGCGGCAATGGAAGCATTGGTGGTGTCAGAAGCAGTCA
>AT5G11977.1 | Symbols: MIR156E | MIR156E; miRNA | chr5:3867213-3867308 FORWARD LENGTH=96
TGACAGAAGAGAGTGAGCACACATGGTGGTTTCTTGCATGCTTTTTTGATTAGGGTTTCATGCTTGAAGCTATGTGTGCTTACTCTCTCTCTGTCA
>AT5G08712.1 | Symbols: MIR166C, MIR166 | MIR166/MIR166C; miRNA | chr5:2838650-2838757 FORWARD LENGTH=108
GAGGATTGTTGTCTGGCTCGAGGTCATGAAGAAGAGAATCACTCGAATTAATTTGGAAGAACAAATTAAGAAAACCCTAGATGATTCTCGGACCAGGCTTCATTCCCC
>AT5G41905.1 | Symbols: MIR166E, MIR166 | MIR166/MIR166E; miRNA | chr5:16775524-16775658 REVERSE LENGTH=135
GGGGAATGTTGTCTGGCACGAGGCCCTTAACTTAGATCTATATTTGATTATATATATATGTCTCTTCTTTATTCATTAGTCTATACATGAATGATCATTTTACGGTTAATGACGTCGGACCAGGCTTCATTCCCC
>AT5G41663.1 | Symbols: MIR319B, MIR319 | MIR319/MIR319B; miRNA | chr5:16660469-16660640 REVERSE LENGTH=172
AGAGAGCTTTCTTCGGTCCACTCATGGAGTAATATGTGAGATTTAATTGACTCTCGACTCATTCATCCAAATACCAAATGAAAGAATTTGTTCTCATATGGTAAATGAATGAATGATGCGAGAGACAAATTGAGTCTTCACTTCTCTATGCTTGGACTGAAGGGAGCTCCCT
>AT5G04275.1 | Symbols: MIR172B, MIR172, EAT | MIR172/MIR172B; miRNA | chr5:1188211-1188299 REVERSE LENGTH=89
GCGCAGCACCATTAAGATTCACATGGAAATTGATAAATACCCTAAATTAGGGTTTTGATATGTATATGAGAATCTTGATGATGCTGCAT
>AT5G26147.1 | Symbols: MIR156F | MIR156F; miRNA | chr5:9136126-9136215 FORWARD LENGTH=90
TGACAGAAGAGAGTGAGCACACATGGTGGCTTTCTTGCATATTTGAAGGTTCCATGCTTGAAGCTATGTGTGCTCACTCTCTATCCGTCA
>AT5G01747.1 | Symbols: MIR164B, MIR164 | MIR164/MIR164B; miRNA | chr5:287586-287734 FORWARD LENGTH=149
TGGAGAAGCAGGGCACGTGCATTACTAGCTCATATATACACTCTCACCACAAATGCGTGTATATATGCGGAATTTTGTGATATAGATGTGTGTGTGTGTTGAGTGTGATGATATGGATGAGTTAGTTCTTCATGTGCCCATCTTCACCA
>AT5G08717.1 | Symbols: MIR166D, MIR166 | MIR166/MIR166D; miRNA | chr5:2840628-2840728 FORWARD LENGTH=101
GAGGAATATTGTCTGGCTCGAGGTCATGAAGAAGATCGGTAGATTGATTCATTTTAAAGAGTGAAATCCCTAAATGATTCTCGGACCAGGCTTCATTCCCC
>AT5G10945.1 | Symbols: MIR156D | MIR156D; miRNA | chr5:3456647-3456732 REVERSE LENGTH=86
TGACAGAAGAGAGTGAGCACACAAAGGGGAAGTTGTATAAAAGTTTTGTATATGGTTGCTTTTGCGTGCTCACTCTCTTTTTGTCA
>AT5G23065.1 | Symbols: MIR162B | MIR162B; miRNA | chr5:7740610-7740697 REVERSE LENGTH=88
CTGGAGGCAGCGGTTCATCGATCAATTCCTGTGAATATTTATTTTTGTTTACAAAAGCAAGAATCGATCGATAAACCTCTGCATCCAG
>AT5G66045.1 | Symbols: MIR170 | MIR170; miRNA | chr5:26411594-26411657 REVERSE LENGTH=64
GATATTGGCCTGGTTCACTCAGATTCTCTTTTACTAACTCATCTGATTGAGCCGTGTCAATATC
>AT5G43603.1 | Symbols: MIR166F, MIR166 | MIR166/MIR166F; miRNA | chr5:17516308-17516398 FORWARD LENGTH=91
GGTGAATGATGCCTGGCTCGAGACCATTCAATCTCATGATCTCATGATTATAACGATGATGATGATGATGTCGGACCAGGCTTCATTCCCC
>AT5G45307.1 | Symbols: MIR168B, MIR168 | MIR168/MIR168B; miRNA | chr5:18358805-18358893 REVERSE LENGTH=89
TCGCTTGGTGCAGGTCGGGAACTGATTGGCTGACACCGACACGTGTCTTGTCATGGTTGGTTTGTGAGCTCCCGTCTTGTATCAACTGA
>AT5G46845.1 | Symbols: MIR160C, MIR160 | MIR160/MIR160C (MICRORNA160); miRNA | chr5:19009098-19009178 REVERSE LENGTH=81
TGCCTGGCTCCCTGTATGCCACGAGTGGATACCGATTTTGGTTTTAAAATCGGCTGCCGGTGGCGTACAAGGAGTCAAGCA
>AT5G63715.1 | Symbols: MIR166G, MIR166 | MIR166/MIR166G; miRNA | chr5:25504813-25504902 FORWARD LENGTH=90
GAGGAATGTTGTTTGGCTCGAGGTCATGGAGAGTAATTCGTTAACCCAACTCAAAACTCTAAATGATTCTCGGACCAGGCTTCATTCCCC
>AT5G27807.1 | Symbols: MIR164C, MIR164, EEP1 | MIR164/MIR164C; miRNA | chr5:9852664-9852783 FORWARD LENGTH=120
AATGGGTGAGTAACACTTGATGGAGAAGCAGGGCACGTGCGAACACAAATGAAATCGATCGGTACTTGTTGATCATATTTTCGCACGTGTTCTACTACTCCAACACGTGTCTCTCCCCCT
>AT5G35407.1 | Symbols: MIR396B | MIR396B; miRNA | chr5:13611798-13611932 FORWARD LENGTH=135
GGTCATACTTTTCCACAGCTTTCTTGAACTTTCTTTTTCATTTCCATTGTTTTTTTCTTAAACAAAAGTAAGAAGAAAAAAAACTTTAAGATTAAGCATTTTGGAAGCTCAAGAAAGCTGTGGGAAAACATGACA
>AT5G62162.1 | Symbols: MIR399C | MIR399C; miRNA | chr5:24962485-24962598 FORWARD LENGTH=114
GGAGCAGTAATAGGGCATCTTTCTATTGGCAGGCGACTTGGCTATTTGTATCTTTTGTGTTCTTGACTATTGGCTATGTCACTTGCCAAAGGAGAGTTGCCCTGTCACTGCTTC
>AT5G55835.1 | Symbols: MIR156H | MIR156H; miRNA | chr5:22597012-22597117 REVERSE LENGTH=106
ATGAAAAATGTTGACAGAAGAAAGAGAGCACAACCTGGGATTAGCAAAAAGATAGTTTTGCCCTTGTCGGGAGTGTGCTCTCTTTCCTTCTGCCACCATCATTGCG
>AT5G14565.1 | Symbols: MIR398C | MIR398C; miRNA | chr5:4694626-4697013 FORWARD LENGTH=1941
ATCGAAACTCAAACTGTAACAGTCCTTTTATTACTGGTTTAGAAGATAGATAAATATTGTTAAGGTAGTGGATCTCGACAGGGTTGATATGAGAACACACGAGCAATCAACGGCTATAACGACGCTACGTCATTGTTACAGCTCTCGTTTCATGTGTTCTCAGGTCACCCCTGCTGAGCTCTTTCTCTACCGTCCATGTTTTATCAACGCCGTGGCCCGTGGCTTCTATTCATTTACCAAATGGTTTCAAATGCGACATCAACAAACGGGACGTAGACTACCACTAACCACTTTACCTTCTTCATCTTCGTCTTCTACAAGGAGTCCCCGAGAAATATCTTCTTCTTCGGAAGATGACGAAGGCCCACAACACATTCCACCCCATTGTGGAAAGTAAATTGATGTAACAGAAAGAGCAAACACAAAAGTCATCAAACCCATAAGTGAAATGCTTCTCTGTTTTCGAACATCATCACCGGAAAACAACAGAAACTGCGTCACCACCGCACCAACCGTACCGCCGCTTCCCGTAATTCCCGCCACCACTCCTAACGATCTGTCATTATAAACAAAACCAAATTAAAACCAAACCGAAATTATTAGCAAAAACCGGATTGGTAGACTTTAAACTAACCGCGTGGAGACGAAAGGGACCACGCCAAATACAAGGCCAGAAGCAGCTTGAACGAAAACAGAGAAGACCCACATGACGAGGATTGATCCCCAGAGCGAGTTGACTCGTCCGAGTAACACGCACAACAACCCAGCCACCGATTGCACGATCCATAGCCCCCACAGCCTCCCTCTCATACCGAATCTCTTCCCCAGCGCATCCGATATCATCCCTCCCGCCGGTCGCGACGCAATGTTCGATATCCCGAAACTCGCCGCGATCGTCCCCGCCGCCTCCAGATTCACTCCAAATCTCTCGTAGAAATATCCGGCGATCACGTTGTCCGTCGTTAGCTCGACGCCGTACGAGTATCCGTAGAGCAGCGCTAAGATCCACGCTCTGTAATTTCCAAGTCCGCCGATTAGGATCTCGACGAAACTGGAACGTTCGTCTTCTTCAACTACTAGTACTTCTTCTTCTTCAGGAATTGTGAGTTTGTTCTGGTTCGAGTTTTTTCTGTTACCGTGGGGAGTATCTTGGCCGTAGAGGAGAACGAGGACGGCCGTTGTAACCTGAAAAATGGCGGGAAATACGAAGGACACGCGCCAGGCGACGGCGCGTGGAAGGAATTCGGCTATGGTGGAGTATATGAGAGGCATAAGGAGCTGAGAGATACCGGCGCCGACGTTAGCCCAACCGGCTGAGACACCGTTAGCGAGACCAATGACGTTACCGGAGAACATGGAGGACATCCAGTATTGATTGGCTACGAAATTAGCGAGCGAGAAGCCGACGAAGAAACGGACGAGGATGAAGGACGTCGGAGAGGAGACGAGTGAGGCGGAGAGGATTACAGGAGCGGTGAGAAAAGAGAGAATCGCTGAGGAAGTACGTGGTCCGATGAGATCACAGAGTGGTCCCATAGCGAGGCGAGAGAAGATGGAGCCAGCGAAGGAAGCGATTCCGGCGGCGGATACGGTGGAGGCAGAGAGGTTGAGGTCGGAGGAGATGACGGGGACCAGAGGAGGGATGGAGAAGGTGGAGAAGAAGCATGAGAAGAGTGAGAGCCAAGCTAGGTGAAAGGCTCGTGAGTGTGGCGAGGAGAGAGAGAATGGTCGGAAGACGGTGGCTCGACCATCGGAATCAACCGGGATAGTGGAATCTGAAAACGACGGCGGTTTGGTGTTGCGTTGAGATGGCTCCATTACTCTCGGAGAAGAAAACTCGCTGACGACTCTTACTTACACGACCACCCAATCAATGAACATTATCTTTGAATTTAAATCTTTCATGAACAATAAAATGACTCAGAGGCAAACTTTTGGCAA
>AT5G58465.1 | Symbols: MIR390B, MIR390 | MIR390B; miRNA | chr5:23636947-23637066 FORWARD LENGTH=120
GAGAAATAGCTATAAAGCTCAGGAGGGATAGCGCCATGGCTCACCAGTGCTGTATGTTTTGTATATGCGTACATGTATATCTGTTGGCGCTATCCATCCTGAGTTCCATAGCTTCTTCTT
>AT5G24825.1 | Symbols: MIR169B | MIR169B; miRNA | chr5:8527469-8527649 FORWARD LENGTH=181
CCCAACGGAGTAGAATTGCATGAAGTGGAGTAGAGTATAATGCAGCCAAGGATGACTTGCCGGAACGTTGTTAACCATGCATATGAATAATGTGATGATTAATTATGTGATGAACATATTTCTGGCAAGTTGTCCTTCGGCTACATTTTGCTCTCTTCTTCTCATGCAAACTTTCCTTGGG
>AT5G14545.1 | Symbols: MIR398B | MIR398B; miRNA | chr5:4691022-4691137 FORWARD LENGTH=116
TGGATCTCGACAGGGTTGATATGAGAACACACGAGTAATCAACGGCTGTAATGACGCTACGTCATTGTTACAGCTCTCGTTTTCATGTGTTCTCAGGTCACCCCTGCTGAGCTCTT
>AT5G59505.1 | Symbols: MIR172E | MIR172E; miRNA | chr5:23988472-23988596 FORWARD LENGTH=125
GTAGTCGCAGATGCAGCACCATTAAGATTCACAAGAGATGTGGTTCCCTTTGCTTTCGCCTCTCGATCCGCAGAAAAGGGTTCCTTATCGAGTGGGAATCTTGATGATGCTGCATCAGCAAATAC
>AT5G39635.1 | Symbols: MIR169C | MIR169C; miRNA | chr5:15870590-15871000 REVERSE LENGTH=411
TCGTCCATTATGAGTATTAATTATGGTTAGGGAATCTTACAGAATGAAAATGAAGGTGTGAATGGATTGTCTCATCTAAAGCCTTGAATGTGGGAAAAAGGCCATTGTTGTTCAGCCAAGGATGACTTGCCGGTAGCTTGTATTATGATTACTCTATATTCGATTTATATTATGGAGATGATGGTTTATATATATTTACTTATCTACATAGTTTTAGTTGATTTTTTTTCGTACGTAATATAATACGAAAAAGTATTTACTTATTTATATATGTGTGTTGGGGCAAGAAGTGTAACCAAGCTAGCCCGGCAAGTCATCTATGGCTATGCAACTGTCTCTTCCTCTCATTCTAGGCTTACGATGACACGTAAAAAATCCCAAATATCACTAATATGATATGAATATGGATGA
>AT5G60408.1 | Symbols: MIR391 | MIR391; miRNA | chr5:24293093-24293298 FORWARD LENGTH=206
TAGAGTGATTACACATACAAGTGGTCTTGCTTCTTCTATGGTTTTAAAACTGCAAATAAAGATTTGCTTCGCAGGAGAGATAGCGCCATCACCTCTTCTAAGAAGTTAACTAGTGGTGACGGTATCTCTCCTACGTAGCAATCCTTATATATGCATCTTAATACGGAGAGATCAAGGTATTTCAGTTGTTCAATAATCACCCTCTA
>AT5G50717.1 | Symbols: MIR405B | MIR405B; miRNA | chr5:20632514-20632637 FORWARD LENGTH=124
TTAACCCATTTAACAATTCAACCCATCAAATGAAATGAGTTATGGGTTAGACCCAACTCATTTAACAAAATGAGTTGGGTCTAACCCATAACTCATTTAATTATAAACTCATTTGATTATGAGT
>AT5G62848.1 | Symbols: MIR420 | MIR420; miRNA | chr5:25230568-25230667 REVERSE LENGTH=100
TTCTAAACTAATCACGGAAATGCAAAAATTGGATACTACACTATCAACTTTTTTCTTTTGTTCTCTTTATCTCGTGAATTTCCATTTAATGAGTTTAGTT
>AT5G15833.1 | Symbols: MIR865A | MIR865a; miRNA | chr5:5169990-5170131 FORWARD LENGTH=142
GATCTGGGATGAATTTGGATCTAATTGAGCAAAAAATTGTGTTTTTTCAATCTATTGAATTTCACATCCTTAAACCCTTGCATATTCAATCTATTGAATTTCGCATATTTTTCCTCAAATTTATCCAAAATCATCCCAAATC
>AT5G52797.1 | Symbols: MIR870A | MIR870a; miRNA | chr5:21395545-21395629 REVERSE LENGTH=85
GATCGAAGAACATCAAATTAGAATGTGATGCAAAACTTAGACTCCTAACATTTGCAACACAATCTAATTTGGTGTTTCTTCGATC
>AT5G03552.1 | Symbols: MIR822A | MIR822a; miRNA | chr5:897020-897356 REVERSE LENGTH=337
CGACCTTAAGTATAAGTAGATATATGGGGATGTAACGCATGTTGTTTTCTGCGGGAAGCATTTGCACATGTTTCGTGGAGAATGAAATCACATTCCATACATGAATAATAATTACCTTTTAGATAGAACATCGTACTGCTTGAAAAAACATGTTAATGTCATAAACTTTATGATGAAAACACCTATAAAAAGCGTTTTTTCAAGCATGTGCTATCTATGAAGGTAATTACTATTCATGTATAAAATATGATTTTATCCTCCATAAAACATGTGCAAATGCTTTCTACAGGAAACAATATACGTTGCATCCCCATCTACTTACACTTAAGGTCGTTGT
>AT5G39693.1 | Symbols: MIR869A | MIR869a; miRNA | chr5:15891579-15891873 REVERSE LENGTH=295
GCCCACCATACAGATTTCCATACGGTAGAAGAAAGTATCACCTATCTCAACTCCAGGATTGGACCAGTACTAGGCTCATCATAGTTAAGCCACAATCCACGATTCCTCATCAGCTATAAAAGCAAAACCTTCATATCTATCCTTGTTTCTAAACCAGTCTCATAGATATGAAGGCTTTGTTTCTGATGAAGGATTGTGGGATTGTTGCTTAACACTGATGAGCATATTATTGGTTCAATTCTGGTGTTGAGATAGTTGACACTTCTTATACCGTATGAAAACATGTGTGGTGGGC
>AT5G13887.1 | Symbols: MIR848A | MIR848a; miRNA | chr5:4479397-4479591 REVERSE LENGTH=195
AAAACTTTCAGATTGCACAAGAGAATATGAAAAAGTATTAACACAAGCCTTATAGCTTGGCAATCTCATGTCAAATAAGGAAAAGAAGAGGAACCCAAGGTATGTTTCTCATCTACCTTCTTTGACATGGGACTGCCTAAGCTAAAGGCTTGCCATGTTATCACATCCTTCTTTCATTTCGTCGCAACCACTTTA
>AT5G40384.1 | Symbols: MIR866A | MIR866a; miRNA | chr5:16157823-16157948 REVERSE LENGTH=126
TCATCTATTCTTACTTTTCAAGGAACGGATTTTGTTAACTAAATGATTCACACCCTTGAAGAAACACGATCTCGTGTGAATCATTTCGTTAACAAAATCCGTCTTTGAAGAGTAAGTATATTGTGA
>AT5G26038.1 | Symbols: MIR860A | MIR860a; miRNA | chr5:9098791-9098916 FORWARD LENGTH=126
ATGTCTTGGTTAAATTCAATATATATAGTCCAATCTATTGAAGTACTAGTACACCAGCTCTAATAAGCTGATGTGGGTAAGTAGTTCAATAGATTGGACTATGTATATTAAATTTGACTAAGAGAT
>AT5G08185.2 | Symbols: MIR162A | microRNA162A | chr5:2634101-2635438 REVERSE LENGTH=670
GAAGAAAAAACCAGATCTATAAAGTTTGTTATTAAAAGATAGAGAGAGAGGAGGGATGTAGTAGGCCAATAGGCAAATCAGAGAATCACAAATGGTATCTGGTCAAGAAGATTCCTGTTTGTCTGCAGATGCATGTGTGTAATCTAGGGTATATGTTTTTGTCCATTTGGTTTCATAAGGCAATAAAGATCCAGCTATTTACTACTTGTGTTGGAAGAAGAGTGAGAGTCGCTGGAGGCAGCGGTTCATCGATCTCTTCCTGTGAACACATTAAAAATAAAAAAGTGAGGGAAAACAGAGTCAAGTCCGATTACTTTTCTGGGAAAGCTGAGGATTTTGTGTTCTTAGAGAGCAGATGAAGAGGTGACTGTTGTTTCTGGTGAGATAGAAGTTGGCATCTAAATTTGCTTTCTCTGGACCAGTGAAATCAATTGCAGTCTCCTATATATTGTAGTAGGCGATGTATCAGTGGTGAAGCGAGGATGACATCTGTGGGTACTTGTTCTTAATCCTTCACTCTGATATCTATGCTTTAGAAGCGTTTCAAGTTCATGAAGCTGATTTGATGTTGAGTTTTTAACAACAAGAATCAATTCACTCCAAAAATATGTAAACTCTGCCATGCCTTGAGCTGCTTTTTGGATTATCCACTGTTTTGTTTTGTGATTAA
