# Supplementary material for: C-mii: a tool for plant miRNA and target identification
Source: BMC Genomics. 2012 Dec 7;13(Suppl 7):S16. doi: 10.1186/1471-2164-13-S7-S16 (PMC3521235; doi:10.1186/1471-2164-13-S7-S16)
Supplement: Additional file 3 — FASTA (can be viewed with a text editor) - Arabidopsis precursor miRNA sequences from miRBase 16. This file is used as input for benchmarking the miRNA identification pipeline. [file 1471-2164-13-S7-S16-S3.txt]

>ath-MIR156a MI0000178 Arabidopsis thaliana miR156a stem-loop
CAAGAGAAACGCAAAGAAACUGACAGAAGAGAGUGAGCACACAAAGGCAAUUUGCAUAUCAUUGCACUUGCUUCUCUUGCGUGCUCACUGCUCUUUCUGUCAGAUUCCGGUGCUGAUCUCUUU
>ath-MIR156b MI0000179 Arabidopsis thaliana miR156b stem-loop
GCUAGAAGAGGGAGAGAUGGUGAUUGAGGAAUGCAACAGAGAAAACUGACAGAAGAGAGUGAGCACAUGCAGGCACUGUUAUGUGUCUAUAACUUUGCGUGUGCGUGCUCACCUCUCUUUCUGUCAGUUGCCUAUCUCUGCCUGCUUGACCUCUCUCUCUCUCUCUCUCUCUCAAAUUUGGCU
>ath-MIR156c MI0000180 Arabidopsis thaliana miR156c stem-loop
CGCAUAGAAACUGACAGAAGAGAGUGAGCACACAAAGGCACUUUGCAUGUUCGAUGCAUUUGCUUCUCUUGCGUGCUCACUGCUCUAUCUGUCAGAUUCCGGCU
>ath-MIR156d MI0000181 Arabidopsis thaliana miR156d stem-loop
GAUGGGGGAAAAGAAGUUGACAGAAGAGAGUGAGCACACAAAGGGGAAGUUGUAUAAAAGUUUUGUAUAUGGUUGCUUUUGCGUGCUCACUCUCUUUUUGUCAUAACUUCUCCUUCAU
>ath-MIR156e MI0000182 Arabidopsis thaliana miR156e stem-loop
AGGAGGUGACAGAAGAGAGUGAGCACACAUGGUGGUUUCUUGCAUGCUUUUUUGAUUAGGGUUUCAUGCUUGAAGCUAUGUGUGCUUACUCUCUCUCUGUCACCCCU
>ath-MIR156f MI0000183 Arabidopsis thaliana miR156f stem-loop
GAGUGGUGAGGAAUUGAUGGUGACAGAAGAGAGUGAGCACACAUGGUGGCUUUCUUGCAUAUUUGAAGGUUCCAUGCUUGAAGCUAUGUGUGCUCACUCUCUAUCCGUCACCCCCUUCUCUCCCUCUCCCUC
>ath-MIR157a MI0000184 Arabidopsis thaliana miR157a stem-loop
GUGUUGACAGAAGAUAGAGAGCACAGAUGAUGAGAUACAAUUCGGAGCAUGUUCUUUGCAUCUUACUCCUUUGUGCUCUCUAGCCUUCUGUCAUCACC
>ath-MIR157b MI0000185 Arabidopsis thaliana miR157b stem-loop
UGGGAGGCAUUGAUAGUGUUGACAGAAGAUAGAGAGCACAGAUGAUAAGAUACAAUUCCUCGCAGCUUCUUUGCAUCUUACUCCUUUGUGCUCUCUAGCCUUCUGUCAUCACCCGUUAUUUGCCAUCACCCA
>ath-MIR157c MI0000186 Arabidopsis thaliana miR157c stem-loop
AGGUUUGAGAGUGAUGUUGGUUGUUGACAGAAGAUAGAGAGCACUAAGGAUGACAUGCAAGUACAUACAUAUAUAUCAUCACACCGCAUGUGGAUGAUAAAAUAUGUAUAACAAAUUCAAAGAAAGAGAGGGAGAGAAAGAGAGAGAACCUGCAUCUCUACUCUUUUGUGCUCUCUAUACUUCUGUCACCACCUUUAUCUCUUCUUCUCUCUAACCU
>ath-MIR157d MI0000187 Arabidopsis thaliana miR157d stem-loop
GUGGAGGGUGAUAGUGUGGUUGCUGACAGAAGAUAGAGAGCACUAAGGAUGCUAUGCAAAACAGACACAGAUAUGUGUUUCUAAUUGUAUUUCAUACUUUAACCUCAAAGUUGAUAUAAAAAAAGAAAGAAAGAUAGAAGAGCUAGAAGACUAUCUGCAUCUCUAUUCCUAUGUGCUCUCUAUGCUUCUGUCAUCACCUUUCUUUCUCUAUUUCUCUCUAC
>ath-MIR158a MI0000188 Arabidopsis thaliana miR158a stem-loop
ACACGUCAUCUCUGUGCUUCUUUGUCUACAAUUUUGGAAAAAGUGAUGACGCCAUUGCUCUUUCCCAAAUGUAGACAAAGCAAUACCGUGAUGAUGUCGU
>ath-MIR159a MI0000189 Arabidopsis thaliana miR159a stem-loop
GUAGAGCUCCUUAAAGUUCAAACAUGAGUUGAGCAGGGUAAAGAAAAGCUGCUAAGCUAUGGAUCCCAUAAGCCCUAAUCCUUGUAAAGUAAAAAAGGAUUUGGUUAUAUGGAUUGCAUAUCUCAGGAGCUUUAACUUGCCCUUUAAUGGCUUUUACUCUUCUUUGGAUUGAAGGGAGCUCUAC
>ath-MIR160a MI0000190 Arabidopsis thaliana miR160a stem-loop
GUAUGCCUGGCUCCCUGUAUGCCAUAUGCUGAGCCCAUCGAGUAUCGAUGACCUCCGUGGAUGGCGUAUGAGGAGCCAUGCAUAU
>ath-MIR160b MI0000191 Arabidopsis thaliana miR160b stem-loop
GUCGUGCCUGGCUCCCUGUAUGCCACAAGAAAACAUCGAUUUAGUUUCAAAAUCGAUCACUAGUGGCGUACAGAGUAGUCAAGCAUGAC
>ath-MIR160c MI0000192 Arabidopsis thaliana miR160c stem-loop
GUUAUGCCUGGCUCCCUGUAUGCCACGAGUGGAUACCGAUUUUGGUUUUAAAAUCGGCUGCCGGUGGCGUACAAGGAGUCAAGCAUGAC
>ath-MIR161 MI0000193 Arabidopsis thaliana miR161 stem-loop
UGCUUGAUCUCGGUUUUUGACCAGUUUAUUGCGUCGAUCAAUGCAUUGAAAGUGACUACAUCGGGGUUCCGAUUUUUUUUGUUCUUCAUAUGAUGAAGCGGAAACAGUAAUCAACCCUGGUUUAGUCACUUUCACUGCAUUAAUCAAUGCAUUUGUAAAAAGAGGGAAAAGCA
>ath-MIR162a MI0000194 Arabidopsis thaliana miR162a stem-loop
UAGUUGGAAGAAGAGUGAGAGUCGCUGGAGGCAGCGGUUCAUCGAUCUCUUCCUGUGAACACAUUAAAAAUGUAAAAGCAUGAAUAGAUCGAUAAACCUCUGCAUCCAGCGUUUGCCUCUUGUAUCUUUCUUAUUGACUU
>ath-MIR162b MI0000195 Arabidopsis thaliana miR162b stem-loop
GAGUGAAGUCGCUGGAGGCAGCGGUUCAUCGAUCAAUUCCUGUGAAUAUUUAUUUUUGUUUACAAAAGCAAGAAUCGAUCGAUAAACCUCUGCAUCCAGCGCUGCUUGCUC
>ath-MIR163 MI0000196 Arabidopsis thaliana miR163 stem-loop
ACCCGGUGGAUAAAAUCGAGUUCCAACCUCUUCAACGACAACGAUUUCAACACUCUCUUCCAGGAACAACUUCCUCCAGGCAGAUGAUACUAAAGUGCUGGAGUUCCCGGUUCCUGAGAGUGAGUCCAUAUCAAAAUGCGCAUUCGUUAUCACUUGGUUGAACCCAUUUGGGGAUUUAAAUUUGGAGGUGAAAUGGAACGCGUAAUUGAUGACUCCUACGUGGAACCUCUUCUUAGGAAGAGCACGGUCGAAGAAGUAACUGCGCAGUGCUUAAAUCGUAGAUGCUAAAGUCGUUGAAGAGGACUUGGAACUUCGAUAUUAUCCCCCGUGU
>ath-MIR164a MI0000197 Arabidopsis thaliana miR164a stem-loop
GGGUGAGAAUCUCCAUGUUGGAGAAGCAGGGCACGUGCAAACCAACAAACACGAAAUCCGUCUCAUUUGCUUAUUUGCACGUACUUAACUUCUCCAACAUGAGCUCUUCACCC
>ath-MIR164b MI0000198 Arabidopsis thaliana miR164b stem-loop
GAUGGAGAAGCAGGGCACGUGCAUUACUAGCUCAUAUAUACACUCUCACCACAAAUGCGUGUAUAUAUGCGGAAUUUUGUGAUAUAGAUGUGUGUGUGUGUUGAGUGUGAUGAUAUGGAUGAGUUAGUUCUUCAUGUGCCCAUCUUCACCAUC
>ath-MIR165a MI0000199 Arabidopsis thaliana miR165a stem-loop
GUUGAGGGGAAUGUUGUCUGGAUCGAGGAUAUUAUAGAUAUAUACAUGUGUAUGUUAAUGAUUCAAGUGAUCAUAGAGAGUAUCCUCGGACCAGGCUUCAUCCCCCCCAAC
>ath-MIR165b MI0000200 Arabidopsis thaliana miR165b stem-loop
UGAAGAGGCUAUUUCUGUUGUGGGGAAUGUUGUUUGGAUCGAGGAUAUCAUAAACGCAUACACAUGUUUAUAUGUUAUGAUGCAUUAUAUGACUGAUGUAAUGUACAUAUAUAUACAUACAUGCCACAUGGUAUCGUCGGACCAGGCUUCAUCCCCCUCAACAUGUUAAUUGCCUUCAAUCA
>ath-MIR166a MI0000201 Arabidopsis thaliana miR166a stem-loop
AGGGGCUUUCUCUUUUGAGGGGACUGUUGUCUGGCUCGAGGACUCUGGCUCGCUCUAUUCAUGUUGGAUCUCUUUCGAUCUAACAAUCGAAUUGAACCUUCAGAUUUCAGAUUUGAUUAGGGUUUUAGCGUCUUCGGACCAGGCUUCAUUCCCCCCAAUUGUUGCUCCCU
>ath-MIR166b MI0000202 Arabidopsis thaliana miR166b stem-loop
UUGAGGGGACUGUUGUCUGGCUCGAGGACUCUUAUUCUAAUACAAUCUCAUUUGAAUACAUUCAGAUCUGAUGAUUGAUUAGGGUUUUAGUGUCGUCGGACCAGGCUUCAUUCCCCCCAA
>ath-MIR166c MI0000203 Arabidopsis thaliana miR166c stem-loop
GCGAUUUAGUGUUGAGAGGAUUGUUGUCUGGCUCGAGGUCAUGAAGAAGAGAAUCACUCGAAUUAAUUUGGAAGAACAAAUUAAGAAAACCCUAGAUGAUUCUCGGACCAGGCUUCAUUCCCCCUAACCUACUUAUCGC
>ath-MIR166d MI0000204 Arabidopsis thaliana miR166d stem-loop
GGUUGAGAGGAAUAUUGUCUGGCUCGAGGUCAUGAAGAAGAUCGGUAGAUUGAUUCAUUUUAAAGAGUGAAAUCCCUAAAUGAUUCUCGGACCAGGCUUCAUUCCCCCCAACC
>ath-MIR166e MI0000205 Arabidopsis thaliana miR166e stem-loop
UUGAGGGGAAUGUUGUCUGGCACGAGGCCCUUAACUUAGAUCUAUAUUUGAUUAUAUAUAUAUGUCUCUUCUUUAUUCAUUAGUCUAUACAUGAAUGAUCAUUUUACGGUUAAUGACGUCGGACCAGGCUUCAUUCCCCUCAA
>ath-MIR166f MI0000206 Arabidopsis thaliana miR166f stem-loop
AAGUUCAGGUGAAUGAUGCCUGGCUCGAGACCAUUCAAUCUCAUGAUCUCAUGAUUAUAACGAUGAUGAUGAUGAUGUCGGACCAGGCUUCAUUCCCCUCAACUU
>ath-MIR166g MI0000207 Arabidopsis thaliana miR166g stem-loop
GCGAUUUAGGGUUUAGAGGAAUGUUGUUUGGCUCGAGGUCAUGGAGAGUAAUUCGUUAACCCAACUCAAAACUCUAAAUGAUUCUCGGACCAGGCUUCAUUCCCCUCAACCUAUUUUAUCGC
>ath-MIR167a MI0000208 Arabidopsis thaliana miR167a stem-loop
UGGUGCACCGGCAUCUGAUGAAGCUGCCAGCAUGAUCUAAUUAGCUUUCUUUAUCCUUUGUUGUGUUUCAUGACGAUGGUUAAGAGAUCAGUCUCGAUUAGAUCAUGUUCGCAGUUUCACCCGUUGACUGUCGCACCC
>ath-MIR167b MI0000209 Arabidopsis thaliana miR167b stem-loop
GGGAACAAGUGAAGCUGCCAGCAUGAUCUAUCUUUGGUUAAGAGAUGAAUGUGGAAACAUAUUGCUUAAACCCAAGCUAGGUCAUGCUCUGACAGCCUCACUCCUUCCU
>ath-MIR168a MI0000210 Arabidopsis thaliana miR168a stem-loop
CACCAUCGGGCUCGGAUUCGCUUGGUGCAGGUCGGGAACCAAUUCGGCUGACACAGCCUCGUGACUUUUAAACCUUUAUUGGUUUGUGAGCAGGGAUUGGAUCCCGCCUUGCAUCAACUGAAUCGGAUCCUCGAGGUG
>ath-MIR168b MI0000211 Arabidopsis thaliana miR168b stem-loop
UUACCGGCGGUCUCGGAUUCGCUUGGUGCAGGUCGGGAACUGAUUGGCUGACACCGACACGUGUCUUGUCAUGGUUGGUUUGUGAGCUCCCGUCUUGUAUCAACUGAAUCGGAGUCCGAGGUGA
>ath-MIR169a MI0000212 Arabidopsis thaliana miR169a stem-loop
GUGACGAAAGUAGUGUGCAGCCAAGGAUGACUUGCCGAUUUAAAUGAUCUUUCUUUAUACUCUAUUAAGACAAUUUAGUUUCAAACUUUUUUUUUUUUUUUUUUUUGAAGGAUUCAGGAAGAAAUUAGGAUAUAUUAUUCCGUAUAAAAUACAAGAUAUAUAAAACCAAAAAGAAAAAGUAACAUGAUCGGCAAGUUGUCCUUGGCUACACGUUACUUUGUGUCGC
>ath-MIR170 MI0000213 Arabidopsis thaliana miR170 stem-loop
CGAGAGAGUCCCUCUGAUAUUGGCCUGGUUCACUCAGAUUCUCUUUUACUAACUCAUCUGAUUGAGCCGUGUCAAUAUCUCAGUCCUCUCUCG
>ath-MIR171a MI0000214 Arabidopsis thaliana miR171a stem-loop
AUGAGAGAGUCCCUUUGAUAUUGGCCUGGUUCACUCAGAUCUUACCUGACCACACACGUAGAUAUACAUUAUUCUCUCUAGAUUAUCUGAUUGAGCCGCGCCAAUAUCUCAGUACUCUCUCGU
>ath-MIR172a MI0000215 Arabidopsis thaliana miR172a stem-loop
UGCUGUGGCAUCAUCAAGAUUCACAUCUGUUGAUGGACGGUGGUGAUUCACUCUCCACAAAGUUCUCUAUGAAAAUGAGAAUCUUGAUGAUGCUGCAUCGGC
>ath-MIR172b MI0000216 Arabidopsis thaliana miR172b stem-loop
AGGCGCAGCACCAUUAAGAUUCACAUGGAAAUUGAUAAAUACCCUAAAUUAGGGUUUUGAUAUGUAUAUGAGAAUCUUGAUGAUGCUGCAUCAAC
>ath-MIR173 MI0000217 Arabidopsis thaliana miR173 stem-loop
UAAGUACUUUCGCUUGCAGAGAGAAAUCACAGUGGUCAAAAAAGUUGUAGUUUUCUUAAAGUCUCUUUCCUCUGUGAUUCUCUGUGUAAGCGAAAGAGCUUG
>ath-MIR159b MI0000218 Arabidopsis thaliana miR159b stem-loop
GGAAGAGCUCCUUGAAGUUCAAUGGAGGGUUUAGCAGGGUGAAGUAAAGCUGCUAAGCUAUGGAUCCCAUAAGCCUUAUCAAAUUCAAUAUAAUUGAUGAUAAGGUUUUUUUUAUGGAUGCCAUAUCUCAGGAGCUUUCACUUACCCCUUUAAUGGCUUCACUCUUCUUUGGAUUGAAGGGAGCUCUUCAUCUCUC
>ath-MIR319a MI0000544 Arabidopsis thaliana miR319a stem-loop
AGAGAGAGCUUCCUUGAGUCCAUUCACAGGUCGUGAUAUGAUUCAAUUAGCUUCCGACUCAUUCAUCCAAAUACCGAGUCGCCAAAAUUCAAACUAGACUCGUUAAAUGAAUGAAUGAUGCGGUAGACAAAUUGGAUCAUUGAUUCUCUUUGAUUGGACUGAAGGGAGCUCCCUCU
>ath-MIR319b MI0000545 Arabidopsis thaliana miR319b stem-loop
AGAGAGCUUUCUUCGGUCCACUCAUGGAGUAAUAUGUGAGAUUUAAUUGACUCUCGACUCAUUCAUCCAAAUACCAAAUGAAAGAAUUUGUUCUCAUAUGGUAAAUGAAUGAAUGAUGCGAGAGACAAAUUGAGUCUUCACUUCUCUAUGCUUGGACUGAAGGGAGCUCCCU
>ath-MIR167d MI0000975 Arabidopsis thaliana miR167d stem-loop
UGUUGGUUUUUAGAAGCUGAAGCUGCCAGCAUGAUCUGGUAAUCGCUACAUACGACAUACACACAUCACUAAACUUCUUUAUAAUUUAUGCACACACAUACAGCUCUUAAUGGCCACAACUCAAAGUUAUAAUUAGUGCAUGAUCUCUAGUUAUUUGACUGCUUUUAAUAUAUGUUUAUGGAUUCACGCAUGUGUGUGUAUGUACAUAAUUUACAUGCAUGCACUUUGUGUAUGGUACACAUCAAUUUGAACCCGUUCAAAAUUCUGUUUUUAUUAGUAUAUAUAUAGAUGUAUGUGGUGUGUGUGUCAGUGUGUGUGUGUGUUUAUAGAUAGUAGUACUAGGUCAUCCUGCAGCUUCAGUCACUAAAUCACCAACA
>ath-MIR169b MI0000976 Arabidopsis thaliana miR169b stem-loop
CCCAACGGAGUAGAAUUGCAUGAAGUGGAGUAGAGUAUAAUGCAGCCAAGGAUGACUUGCCGGAACGUUGUUAACCAUGCAUAUGAAUAAUGUGAUGAUUAAUUAUGUGAUGAACAUAUUUCUGGCAAGUUGUCCUUCGGCUACAUUUUGCUCUCUUCUUCUCAUGCAAACUUUCCUUGGG
>ath-MIR169c MI0000977 Arabidopsis thaliana miR169c stem-loop
UCGUCCAUUAUGAGUAUUAAUUAUGGUUAGGGAAUCUUACAGAAUGAAAAUGAAGGUGUGAAUGGAUUGUCUCAUCUAAAGCCUUGAAUGUGGGAAAAAGGCCAUUGUUGUUCAGCCAAGGAUGACUUGCCGGUAGCUUGUAUUAUGAUUACUCUAUAUUCGAUUUAUAUUAUGGAGAUGAUGGUUUAUAUAUAUUUACUUAUCUACAUAGUUUUAGUUGAUUUUUUUUCGUACGUAAUAUAAUACGAAAAAGUAUUUACUUAUUUAUAUAUGUGUGUUGGGGCAAGAAGUGUAACCAAGCUAGCCCGGCAAGUCAUCUAUGGCUAUGCAACUGUCUCUUCCUCUCAUUCUAGGCUUACGAUGACACGUAAAAAAUCCCAAAUAUCACUAAUAUGAUAUGAAUAUGGAUGA
>ath-MIR169d MI0000978 Arabidopsis thaliana miR169d stem-loop
GUAUCAUAGAGUCUUGCAUGGAAAAAUUAAAGAAUGAGAUUGAGCCAAGGAUGACUUGCCGAUGUUAUCAACAAAUCUUAACUGAUUUUGGUGUCCGGCAAGUUGACCUUGGCUCUGUUUCCUUCUUUUCUUUUCAAUGUCAAACUCUAGAUAU
>ath-MIR169e MI0000979 Arabidopsis thaliana miR169e stem-loop
UGAUGAUGAUGAUGAGUCACUAAUUAAUUGUAUCAUAGAGUCUUGCAUGGAAAAAUAGAAAAUGAGAUUGAGCCAAGGAUGACUUGCCGAUUUUCUCAACGAAUCUUACUGAUUAUGGUAUCCGGCAAGUUGACUUUGGCUCUGUUUCCUUCCCUUCUUUUCGAUGUCAAACUCUAGAUACCUAACCACAUAUCAUAUAUAUCAUCAUCAUUCAUCA
>ath-MIR169f MI0000980 Arabidopsis thaliana miR169f stem-loop
GGGUCUUGCAUGAAGGAAUAACGAAUGGAAUUGAGCCAAGGAUGACUUGCCGGUUUAAACCCAACCGGUUUAUGACCAUUGAUUUGGUCUCAUUCACAAUCUGUUGAUUCGUGUCUGGCAAGUUGACCUUGGCUCUGCUUCGUUCUCUAUUCUUCCAUGUUAGAUUC
>ath-MIR169g MI0000981 Arabidopsis thaliana miR169g stem-loop
UGCCUAUAAAUACCUUCAUCACGAGUAUGACAAGAUCACAAGACAAGAAAAGAAAGGUAGAGAAAACAUGAUAAUGAUGAUUACGAUGAUGAGAGUCUCUAGUUGUAUCAGAGGGUCUUGCAUGGAAGAAUAGAGAAUGAGGUUGAGCCAAGGAUGACUUGCCGGGUUUUUUUACCAAUGAAUCUAAUUAACUGAUUCUGGUGUCCGGCAAGUUGACCUUGGCUCUGUUUCCUUCUCUUCUUUUGGAUGUCAGACUCCAAGAUAUCUAUCAUCAUGAAUCGUGAUCAAACUUUGUAAUUUCAUUGAAAUGUGUUUUUCUUGAUGCGAAUUUUUUGGCUUACGGUUUUUCGAUUUGAAUGAUCAGAUUUUUGUUUUUGCA
>ath-MIR169h MI0000982 Arabidopsis thaliana miR169h stem-loop
UCAUAUAAGAGAAAAUGGUGACAUGAAGAAUGAGAACUUGUGUGGUAGCCAAGGAUGACUUGCCUGCGUUUUAGACCAUAUAUAUCAAAGACUCACUCGAUCGAUAGUCUUAGAGUUGGUUGGUCGUCAGGCAGUCUCCUUGGCUAUUCAAACAAUUCUCAUUCUCUUCAUUCACAUUUCUCUUUUUUGG
>ath-MIR169i MI0000983 Arabidopsis thaliana miR169i stem-loop
GAAGGAGAUGUCAAAGAUGAAUAGAAGAAUCAUAUUUGGUAGCCAAGGAUGACUUGCCUGACUCUUUGUGUAAAAUGUUUAGUGUCUUGUUUGAAGUCACUAUAAGUUGUAUCAAGCAAUGACCAUUUUGCUUAUAAAAAAGAUAUCAGGCAGUCUCCUUGGCUAUCCUUAUAUGUUCUUCUCUUUCAUCUCAGACAUUCACCUUC
>ath-MIR169j MI0000984 Arabidopsis thaliana miR169j stem-loop
GAGUAUAAUGAGGAAGAGAGGUCUAACAUGGCGAAAAGAGUCAUGUUUAGUAGCCAAGGAUGACUUGCCUGAUCUUUUUCACCUCCAUGAUUCAAUUUGUAAUUCAUGGGUUUUGGAUUAUUAUACAUUCAAAAGUAUAAUAAUUUGAAAUCAUGUUGAAUCUUGCGGGUUAGGUUUCAGGCAGUCUCCUUGGCUAUCUUGACAUGCUUUUUUCAUUCACG
>ath-MIR169k MI0000985 Arabidopsis thaliana miR169k stem-loop
UUAGAAGGAGAUGUCAAAGAUGAAUAGGAGAACAAUAUUUGGUAGCCAAGGAUGACUUGCCUGCUUCUCUGAACAAAAUGGUCGAUGUCAUGUUUUGAAGUGACUAUAAGUUAUACCAAGAAAUGACCAUUUUGUUUAUAAAUAGACAUCAGGCAGUCUCCUUGGCUAUCCUUAUAUGUUCUUCUUUCUCAACUCAGAUAUUUACCUUCAUCC
>ath-MIR169l MI0000986 Arabidopsis thaliana miR169l stem-loop
AUGAAGAAGAGAGGUCUAAUAUGGCGAAAAGAGUCAUGUUUAAUAGCCAAGGAUGACUUGCCUGAUCUUUUUCACCUCCAUGAUUCAAUUUUAAGUUCGUGGAUUUUGGAUUAUUAUGCGUUUAAAAGGUAUAAUAAUUUGAGAUCAUGUUGAAUCUUGCGGGUUAGGUUUCAGGCAGUCUCUUUGGCUAUCUUGACAUGCUUUCUUCAUC
>ath-MIR169m MI0000987 Arabidopsis thaliana miR169m stem-loop
UAGAAGGAGAAGUCAAAGAUGAAUAGAAGAAUCAUAUUUGGUAGCCAAGGAUGACUUGCCUGUUUCUUUGAGUAAAAUGGGUUAGUGUCAUGUUUGACAAGUGACUAUAAGUUAUAUCAAGCAAUGACCAUUUUACUCAUCAAAAGACAUCAGGCAGUCUCCUUGGCUAUCCUUAUAUGUUCUUCUCUCUCAUCUCAGACGUUUACCUUCAU
>ath-MIR169n MI0000988 Arabidopsis thaliana miR169n stem-loop
GAUGAAGAAGAGAGGUCUAACAUGGCGGAAAGCGUCAUGUUUAGUAGCCAAGGAUGACUUGCCUGAUCUUUUUCGCCUCCACGAUUCAAUUUCAAAUUCAUGCAUUUUGGAUUAUUAUACCUUUUAAAGUAUAAUAGGUCAAAUAUCAUGUUGAAUCUUGCGGGUUAGGUUUCAGGCAGUCUCUUUGGCUAUCUUGACAUGCUUUUUCCAUCCAU
>ath-MIR171b MI0000989 Arabidopsis thaliana miR171b stem-loop
UGCAAGGUAACGCGAGAUAUUAGUGCGGUUCAAUCAAAUAGUCGUCCUCUUAACUCAUGGAGAACGGUGUUGUUCGAUUGAGCCGUGCCAAUAUCACGCGGUAAACCAAAAAUGGCA
>ath-MIR171c MI0000990 Arabidopsis thaliana miR171c stem-loop
UGAGCGCACUAUCGGACAUCAAAUACGAGAUAUUGGUGCGGUUCAAUCAGAAAACCGUACUCUUUUGUUUUAAAGAUCGGUUUAUUUGAUUGAGCCGUGCCAAUAUCACGCGUUUA
>ath-MIR172c MI0000991 Arabidopsis thaliana miR172c stem-loop
AGCUACUGUUCGCUGUUGGAGCAUCAUCAAGAUUCACAAAUCAUCAAGUAUUCGUGUAAAUAAACCCAUUUAUGAUUAGAUUUUUGAUGUAUGUAUGAGAAUCUUGAUGAUGCUGCAGCUGCAAUCAGUGGCU
>ath-MIR172d MI0000992 Arabidopsis thaliana miR172d stem-loop
AGUCAUUGUUUGCUAUUGCAACAUCUUCAAGAUUCAGAAAUCAGAUUCUCUUAUGGGUUUUCUUUUGAGCCUUUAUUUUUUGGUUUGAGAAUCUUGAUGAUGCUGCAGCGGCAAUUAAAUGGCU
>ath-MIR390a MI0001000 Arabidopsis thaliana miR390a stem-loop
GUAGAGAAGAAUCUGUAAAGCUCAGGAGGGAUAGCGCCAUGAUGAUCACAUUCGUUAUCUAUUUUUUGGCGCUAUCCAUCCUGAGUUUCAUUGGCUCUUCUUACUAC
>ath-MIR390b MI0001001 Arabidopsis thaliana miR390b stem-loop
GAGAAAUAGCUAUAAAGCUCAGGAGGGAUAGCGCCAUGGCUCACCAGUGCUGUAUGUUUUGUAUAUGCGUACAUGUAUAUCUGUUGGCGCUAUCCAUCCUGAGUUCCAUAGCUUCUUCUU
>ath-MIR391 MI0001002 Arabidopsis thaliana miR391 stem-loop
UAGAGUGAUUACACAUACAAGUGGUCUUGCUUCUUCUAUGGUUUUAAAACUGCAAAUAAAGAUUUGCUUCGCAGGAGAGAUAGCGCCAUCACCUCUUCUAAGAAGUUAACUAGUGGUGACGGUAUCUCUCCUACGUAGCAAUCCUUAUAUAUGCAUCUUAAUACGGAGAGAUCAAGGUAUUUCAGUUGUUCAAUAAUCACCCUCUA
>ath-MIR393a MI0001003 Arabidopsis thaliana miR393a stem-loop
AGAGGAAGGAUCCAAAGGGAUCGCAUUGAUCCUAAUUAAGGUGAAUUCUCCCCAUAUUUUCUUUAUAAUUGGCAAAUAAAUCACAAAAAUUUGCUUGGUUUUGGAUCAUGCUAUCUCUUUGGAUUCAUCCUUC
>ath-MIR393b MI0001004 Arabidopsis thaliana miR393b stem-loop
AGAGAAAGGAUCCAAAGGGAUCGCAUUGAUCCUAAUUAAGCUGAUUUAUUCCCCAAUAAUUGUUUUUUUUUUCCUUCUCAAUCGAAAGAUGGAAGAAAAACAAAUUCCAAACAUUUUGCUUACUUUUCCGGAUCAUGCGAUCUCUUUGGAUUCAUUCUUU
>ath-MIR394a MI0001005 Arabidopsis thaliana miR394a stem-loop
CUUACAGUCAUCUUUGGCAUUCUGUCCACCUCCUUCUAUACAUAUAUGCAUGUGUAUAUAUAUAUGCGUUUCGUGUGAAAGAAGGAGGUGGGUAUACUGCCAAUAGAGAUCUGUUAG
>ath-MIR394b MI0001006 Arabidopsis thaliana miR394b stem-loop
CUUACAGAGAUCUUUGGCAUUCUGUCCACCUCCUCUCUCUAUAUUUAUGUGUAAUAAGUGUACGUAUCUACGGUGUGUUUCGUAAGAGGAGGUGGGCAUACUGCCAAUAGAGAUCUGUUAG
>ath-MIR395a MI0001007 Arabidopsis thaliana miR395a stem-loop
AUGUCUCCUAGAGUUCCUCUGAGCACUUCAUUGGGGAUACAAUUUUUCUAAAUGAUUAUCCACUGAAGUGUUUGGGGGAACUCCCGGACCCAU
>ath-MIR395b MI0001008 Arabidopsis thaliana miR395b stem-loop
AUGUCCCCAUGAGUUCCCUUUAACGCUUCAUUGUUAAAUACUCAAAGCCACAUUGGUUUGUAUACAACACUGAAGUGUUUGGGGGGACUCUUGGUGUCAU
>ath-MIR395c MI0001009 Arabidopsis thaliana miR395c stem-loop
AUGUCCACAUGAGUUCCCUUUAACGCUUCAUUGUUGAAUACUCAAAGCCACAUUGGUUUGUAUAUAACACUGAAGUGUUUGGGGGGACUCUUGGUGUCAU
>ath-MIR395d MI0001010 Arabidopsis thaliana miR395d stem-loop
AUGUCCUCUAGAGUUCUCCUGAACACUUCAUUGGAAAUUUGUUAUUCAGUAAGCUAACAGUUAAUUCCACUGAAGUGUUUGGGGGAACUCCCGAUGUCAU
>ath-MIR395e MI0001011 Arabidopsis thaliana miR395e stem-loop
AUGUUUUCUAGAGUUCCUCUGAGCACUUCAUUGGAGAUACAAUUUUUUAUAAAAUAGUUUUCUACUGAAGUGUUUGGGGGAACUCCCGGGCUGAU
>ath-MIR395f MI0001012 Arabidopsis thaliana miR395f stem-loop
AUGUCCCCUUGAGUUCCCUUAAACGCUUCAUUGUUCAUACUUUGUUAUCAUCUAUCGAUCGAUCAAUCAAUCUGAUGAACACUGAAGUGUUUGGGGGGACUCUAGGUGACAU
>ath-MIR396a MI0001013 Arabidopsis thaliana miR396a stem-loop
CUCUGUAUUCUUCCACAGCUUUCUUGAACUGCAAAACUUCUUCAGAUUUUUUUUUUUUUCUUUUGAUAUCUCUUACGCAUAAAAUAGUGAUUUUCUUCAUAUCUCUGCUCGAUUGAUUUGCGGUUCAAUAAAGCUGUGGGAAGAUACAGAC
>ath-MIR396b MI0001014 Arabidopsis thaliana miR396b stem-loop
GGUCAUACUUUUCCACAGCUUUCUUGAACUUUCUUUUUCAUUUCCAUUGUUUUUUUCUUAAACAAAAGUAAGAAGAAAAAAAACUUUAAGAUUAAGCAUUUUGGAAGCUCAAGAAAGCUGUGGGAAAACAUGACA
>ath-MIR397a MI0001015 Arabidopsis thaliana miR397a stem-loop
UGAAUGAACAUCAUUGAGUGCAGCGUUGAUGUAAUUUCGUUUUGUUUUUCAUUGUUGAAUGGAUUAAAAGAAUUUAUACCAGCGUUGCGCUCAAUUAUGUUUUUCUA
>ath-MIR397b MI0001016 Arabidopsis thaliana miR397b stem-loop
UGAAUGAACAUCAUUGAGUGCAUCGUUGAUGUAAUUUUACUUAUUUUAUUCCAUUGUUGAAUUAAUUAAAGAAGUAUAUAUCAGCGUUGCAUUCAAUUAUGUUUUUCUA
>ath-MIR398a MI0001017 Arabidopsis thaliana miR398a stem-loop
UGAAAUUUCAAAGGAGUGGCAUGUGAACACAUAUCCUAUGGUUUCUUCAAAUUUCCAUUGAAACCAUUGAGUUUUGUGUUCUCAGGUCACCCCUUUGAAUCUCCC
>ath-MIR398b MI0001018 Arabidopsis thaliana miR398b stem-loop
UGGAUCUCGACAGGGUUGAUAUGAGAACACACGAGUAAUCAACGGCUGUAAUGACGCUACGUCAUUGUUACAGCUCUCGUUUUCAUGUGUUCUCAGGUCACCCCUGCUGAGCUCUU
>ath-MIR398c MI0001019 Arabidopsis thaliana miR398c stem-loop
UGGAUCUCGACAGGGUUGAUAUGAGAACACACGAGCAAUCAACGGCUAUAACGACGCUACGUCAUUGUUACAGCUCUCGUUUCAUGUGUUCUCAGGUCACCCCUGCUGAGCUCUU
>ath-MIR399a MI0001020 Arabidopsis thaliana miR399a stem-loop
AAAUGCAUUACAGGGUAAGAUCUCUAUUGGCAGGAAACCAUUACUUAGAUCUUUGCAUCUCUUUAUGCAUUGCUUUUAAUUAGUGAGUUAUCUGCCAAAGGAGAUUUGCCCUGUAAUUCUUCU
>ath-MIR399b MI0001021 Arabidopsis thaliana miR399b stem-loop
UCACUAGUUUUAGGGCGCCUCUCCAUUGGCAGGUCCUUUACUUCCAAAUAUACACAUACAUAUAUGAAUAUCGAAAAUUUCCGAUGAUCGAUUUAUAAAUGACCUGCCAAAGGAGAGUUGCCCUGAAACUGGUUC
>ath-MIR399c MI0001022 Arabidopsis thaliana miR399c stem-loop
GGAGCAGUAAUAGGGCAUCUUUCUAUUGGCAGGCGACUUGGCUAUUUGUAUCUUUUGUGUUCUUGACUAUUGGCUAUGUCACUUGCCAAAGGAGAGUUGCCCUGUCACUGCUUC
>ath-MIR399d MI0001023 Arabidopsis thaliana miR399d stem-loop
GGUUGGAUUACUGGGCGAAUACUCCUAUGGCAGAUCGCAUUGGCUAGAUAUGCAAGUAAAAUGCUUCUCUGCCAAAGGAGAUUUGCCCCGCAAUUCAUCC
>ath-MIR399e MI0001024 Arabidopsis thaliana miR399e stem-loop
GAAAGCAUUACAGGGCGAAUCCUCUAUUGGCAGUGGAAGUUGAUGACCCUUAUAUGUUAUUUUCUCAUCAUUUUCCUCUGCCAAAGGAGAUUUGCCUCGCAAUGCUUCA
>ath-MIR399f MI0001025 Arabidopsis thaliana miR399f stem-loop
AUAUGCAUUACAGGGCAAGAUCACCAUUGGCAGAGAUCUAUUACUUCAUUCUUGCAUCAUAUGCAUAAAUGUUUGUGGUGAGCUCUCUGCCAAAGGAGAUUUGCCCGGUAAUUCUCUU
>ath-MIR400 MI0001069 Arabidopsis thaliana miR400 stem-loop
UGAGGAUUGUUUAUGAGAGUAUUAUAAGUCACUACAUUUGGUAAGCAAAGUGUUGUUUCUCAAACGAAGUGACUUAUGAUAAUCUCAUGAAUGGAUUUUGCA
>ath-MIR401 MI0001070 Arabidopsis thaliana miR401 stem-loop
UAUAUAGACCCUAAAAACGUCCAGGGACUAAUAAUGCAAAUAUGGAAAUCUUCUGGGGCAAACUUGAGCUUCUGAAAACUUGAAAGCGUUUAGGGUUUUUGCUGGGCCGAAACUGGUGUCGACCGACACCAAGAGUGUGUCGCUCGACACUCAUCGCUGAUUCCUGAACCAAAAUCGUUCUUAGUUUCCUUUUCCUUAGUUUUUGCUCCAAAAUGUCUCCUUAUCUCCAUUGUUGUCCCAUUGCAUAGAA
>ath-MIR402 MI0001071 Arabidopsis thaliana miR402 stem-loop
CGUGGUAGAUAAGUUUGAGUUGCAUAGUGGCAGUCUUCCUUUGUUUGUUAACCCAUAUUUUCAUGAUUCGAGGCCUAUUAAACCUCUGUUACAUCUGCUUUUUGAAAAGUUGUCAUUUUUCUGAAAUCUUCUUGCCUCAAUUUCCAACAGCAGAUUCAUCUUUCAUUGGAUGAUCCGUUAGUUUUUGAUAGAAAAAAUGAGGUGGGAAGAAAUUAAGACUGACUUCGAAAUAGCCUUUAAAAUAGGGGUUUAUAGACCUCGAAUCAUAUCAAACGAGUCUGCUACUAUGCUACUGAAAACUUUAUCAAA
>ath-MIR403 MI0001072 Arabidopsis thaliana miR403 stem-loop
UUGUCAUUAGAAGAGUCGUAUUACAUGUUUUGUGCUUGAAUCUAAUUCAACAGGCUUUAUGUAAGAGAUUCUUUAACAAUUCCUAUAAUCUUUGUUGUUGGAUUAGAUUCACGCACAAACUCGUAAUCUGUCUUU
>ath-MIR404 MI0001073 Arabidopsis thaliana miR404 stem-loop
UAGCAUGUUCGUUUCAUUAACGCUGGCGGUUGCGGCAGCGGCUGCGGUAGCGGUGGCGGCAAACACUACCGCAGGUUGUUGUUCGUUUUGUUGCCGCAGACGCUGCCGCAGCCGCUGCCGCAACCGCAGGUUUCUUUGUUCGUUUCGACG
>ath-MIR405a MI0001074 Arabidopsis thaliana miR405a stem-loop
UCAAAAUGGGUAACCCAACCCAACCCAACUCAUAAUCAAAUGAGUUUAUGAUUAAAUGAGUUAUGGGUUGACCCAACUCAUUUUGUUAAAUGAGUUGGGUCUAACCCAUAACUCAUUUCAUUUGAUGGGUUGAGUUGUUAAAUGGGUUAACCAUUUA
>ath-MIR405b MI0001075 Arabidopsis thaliana miR405b stem-loop
UUAACCCAUUUAACAAUUCAACCCAUCAAAUGAAAUGAGUUAUGGGUUAGACCCAACUCAUUUAACAAAAUGAGUUGGGUCUAACCCAUAACUCAUUUAAUUAUAAACUCAUUUGAUUAUGAGU
>ath-MIR405d MI0001077 Arabidopsis thaliana miR405d stem-loop
ACCCAUCAAAUGAAAUGAGUUAUGGGUUGACCCAACUCAUUUUGUUAAAUGAGUUGGGUCUAACCCAUAACUCAUUUAAUCAUAAA
>ath-MIR406 MI0001078 Arabidopsis thaliana miR406 stem-loop
UAAAGUCUUAAUUUUUAGUUAUCACGAUUUAGCACAUAUCAAUCUAUAGAUUUGAUUUUUCUUUUAUUAGUUCUUAAAUUUUGAUUUGAGACAGUAACUAUUCAAAUAGAAUGCUAUUGUAAUCCAGAAUCCGAAAGAAACGAAUCAAAAAAAAAAAAAACGAGUCUUCAUAGUAAAAAUCGAUUAACUAAAAAGGAUGG
>ath-MIR407 MI0001079 Arabidopsis thaliana miR407 stem-loop
UGGGAAAAAUGUUAAAAAAAUCGCCAACUUUUAAAAAUGGGACAAAAAAAUCGCCAACUCCUGAAAUGUCAUUUAAAUCAUAUACUUUUGGUUGACUUUUCCAGAAAGAUAAUAAAGCAAAGAUUCGUAAUCAACAAAACUUUGCUCUGUUAUCUUUCUAAAGAACUCAAUCAAAAGUAUGUGAUUAAAACGACAUUUCAGGAGUUGGUGAUUUUUCAUCCCAUUUUUCAAAGUUGGCAAUUUUUUUGACAUUUUUUCCAAUG
>ath-MIR408 MI0001080 Arabidopsis thaliana miR408 stem-loop
AAGGUUAGAUUGGUAUUGCAAUGAAAGAAGACAAAGCGGUAAUGAGAGAGAGACAGGGAACAAGCAGAGCAUGGAUUGAGUUUACUAAAACAUUAAACGACUCUGUUUUGUCUCUACCCAUGCACUGCCUCUUCCCUGGCUCCCUCUUUUUUUCUCUAUAUUUCUCUCUCUCCUUUCAUUUCACAGCUUUCAAUGGAAUUUUAUUGCUACUGCUAACG
>ath-MIR156g MI0001082 Arabidopsis thaliana miR156g stem-loop
AUAACGAAGGCGACAGAAGAGAGUGAGCACACAUGGCUCUUUUUCUAGCAUGCUCAUGCUCGAAAGCUCUGCGUGCUUACUCUCUUCUUGUCUCCUGCUCUCU
>ath-MIR156h MI0001083 Arabidopsis thaliana miR156h stem-loop
AUGAAAAAUGUUGACAGAAGAAAGAGAGCACAACCUGGGAUUAGCAAAAAGAUAGUUUUGCCCUUGUCGGGAGUGUGCUCUCUUUCCUUCUGCCACCAUCAUUGCG
>ath-MIR158b MI0001084 Arabidopsis thaliana miR158b stem-loop
AUCUCUGUGCUUCUUUGUCUACACUUUUGGAAAAGGUGAUGAUAUCAUUGCUUUUCCCCAAAUGUAGACAAAGCAAUACCGUGAU
>ath-MIR159c MI0001085 Arabidopsis thaliana miR159c stem-loop
GUGUAACAGAAGGAGCUCCCUUCCUCCAAAACGAAGAGGACAAGAUUUGAGGAACUAAAAUGCAGAAUCUAAGAGUUCAUGUCUUCCUCAUAGAGAGUGCGCGGUGUUAAAAGCUUGAAGAAAGCACACUUUAAGGGGAUUGCACGACCUCUUAGAUUCUCCCUCUUUCUCUACAUAUCAUUCUCUUCUCUUCGUUUGGAUUGAAGGGAGCUCCUUUUCUUCUUC
>ath-MIR319c MI0001086 Arabidopsis thaliana miR319c stem-loop
UAGAUAUAGAAGGAGAUUCUUUCAGUCCAGUCAUGGAUAGAAAAAGAAGAGGGUAGAAAUAUCUGCCGACUCAUCCAUCCAAACACUCGUGGUAGAGAAACGAUAAAUUUAAACCGCAGUGACUGUGUGAAUGAUGCGGGAGAUAUUUUUGAUCCUUCUUUAUCUGUGUUUGGACUGAAGGGAGCUCCUUCUUUUUCUA
>ath-MIR164c MI0001087 Arabidopsis thaliana miR164c stem-loop
UAACACUUGAUGGAGAAGCAGGGCACGUGCGAACACAAAUGAAAUCGAUCGGUACUUGUUGAUCAUAUUUUCGCACGUGUUCUACUACUCCAACACGUGUCU
>ath-MIR167c MI0001088 Arabidopsis thaliana miR167c stem-loop
CCAGUAGCAGUUAAGCUGCCAGCAUGAUCUUGUCUUCCUCUCUUAGGUUUCAUAUAUAGUUAAUAAAUAUUUUAUAUAUUUCUUGUUCUUACAAGAUUAUAUGAUCAUAGCUUAGAGAGAGAGAGAGACUAGGUCAUGCUGGUAGUUUCACCUGCUAAUG
>ath-MIR172e MI0001089 Arabidopsis thaliana miR172e stem-loop
GUAGUCGCAGAUGCAGCACCAUUAAGAUUCACAAGAGAUGUGGUUCCCUUUGCUUUCGCCUCUCGAUCCGCAGAAAAGGGUUCCUUAUCGAGUGGGAAUCUUGAUGAUGCUGCAUCAGCAAAUAC
>ath-MIR413 MI0001424 Arabidopsis thaliana miR413 stem-loop
GAUCCAUAGUUUCUCUUGUUCUGCACAUCCACUAACUUCAGGAACCAUGUCCCAGUUUCAGGUUAGAUCAAGUGGGAAAACAAAUGGAAGAUUGUGGCUAUGCAGAAACUGGAACUAUUCGUC
>ath-MIR414 MI0001425 Arabidopsis thaliana miR414 stem-loop
UCAUCAUUAUCAUCAUCAUCAUAUUCAUCUUCAUCAUCAUCGUCAUCAUCAUCAUCAUCAUCGUAUGAGAAGAUAGAGAAGAGUGAGAGUAUGAGAUUUGAGUUGAGA
>ath-MIR415 MI0001426 Arabidopsis thaliana miR415 stem-loop
AGAACAGAGCAGAAACAGAACAUAUAUUCUCUGUCUUUUUUUGUGGCAAAAGUAAAUGGCGAGAAGACAACUCUUUUACCAUCGAAUGUUCUUGGUUUUAGCUCUUCUCU
>ath-MIR416 MI0001427 Arabidopsis thaliana miR416 stem-loop
CGAAACUGAACCCGGUUUGUACGUAUGGACCGCGUCGUUGGAAUCCAAAAGAACCAGGUUCGUACGUACACUGUUCAUCG
>ath-MIR417 MI0001428 Arabidopsis thaliana miR417 stem-loop
AAAUAUAUUCAAAAGUGGUCAAAACACGUCACUAUUUCCUUUAUGUUUUCCCCUUAUUGAUGGAAAUGGUUAAACAUGAAGGUAGUGAAUUUGUUCGAAUAAUAUGUUGAUAUAUUU
>ath-MIR418 MI0001429 Arabidopsis thaliana miR418 stem-loop
UUUAAAUUUAGAAUCUAGCGUAAAAAGAAAAUCCGAAUCAGGAACUCUAAUGUGAUGAUGAACUGACCUUAGA
>ath-MIR419 MI0001430 Arabidopsis thaliana miR419 stem-loop
AAAUUAUGAAUGCUGAGGAUGUUGUUAUUACGAGCAAUGAGAUGUCUUUUUUUAAAAAAAAAAAUUUGGUUGCUUGCUUGCAAGAGGACAUCUUAGCAUCAAAUUU
>ath-MIR420 MI0001431 Arabidopsis thaliana miR420 stem-loop
UUCUAAACUAAUCACGGAAAUGCAAAAAUUGGAUACUACACUAUCAACUUUUUUCUUUUGUUCUCUUUAUCUCGUGAAUUUCCAUUUAAUGAGUUUAGUU
>ath-MIR426 MI0001441 Arabidopsis thaliana miR426 stem-loop
GAGGGGGGACAAUUUUUGGAAAUUUGUCCUUACGGGUAGUACUAGAAUACUUGUCCACAUGACGAUUUGAAAUAACCGAAGGACAUAUGAGGAAAAAAUAAAAUUAAACUC
>ath-MIR447a MI0002407 Arabidopsis thaliana miR447a stem-loop
CAUUCUUAAUAUAUAAUACUACUUUUUCAUCCAUUAAACCCCUUACAAUGUCGAGUAAACGAAGCAUCUGUCCCCUGGUAUUGUCUUCGAGCUUGGUGUUUUUUUCUAGCCAACUCCAAGUUCUCGAGUUGAUCAUUGUUUGUAUUCUUGAGACAUUAUUUGGGGACGAGAUGUUUUGUUGACUCGAUAUAAGAAGGGGCUUUAUGGAAGAAAUUGUAGUAUUAUAUAUCGAGAGUG
>ath-MIR447b MI0002408 Arabidopsis thaliana miR447b stem-loop
CAUUCUUAAUAUACAAUACUACUUUUUCAUCCAUUAAUCCCCUUACAAUGUCGAGUAAACGAAGCAUCUGUCCCCUGGUAUUGUCUUCGAGCUUGGUGUGUUUUUCUAGCCAGCCCCAAGUUCUCGAGUUGAUCAUUGUUUGUAUUCUGACACAUUAUUUGGGGACGAGAUGUUUUGUUGACUCGAUAUAAGAAGGGGCUUUAUGGAAGAAAUUGUAGUAUUAUAUAUUGAGAAUG
>ath-MIR447c MI0002409 Arabidopsis thaliana miR447c stem-loop
CAUUCUUAAUAUACAAUACUUCUUUUUCAUGCAUUAAGCCCCUUACAAUGUCGAGUAAACAAAGCAUGUGUCCGCUAAUAUUGUCUUCGAGCUUGGUAUUUUUGUAUUCUGAUACGGUAUUUGGGGACGACAUCUUUUGUUGACUCGAUAUAAGAAGGGGGUUUGUGGAAGAAAUUGUAGUAUUAUAUAUCAAGAAUG
>ath-MIR771 MI0005101 Arabidopsis thaliana miR771 stem-loop
UAAAUUCGUCAUGAGCCUCUGUGGUAGCCCUCACAAUGAUCUCAAUAGAGUGCAUGCCACGAUCUUGUAAAGACGUAGAUGAGGGCUCCUCAGGUGUUCAUGUCGAAUGUUAG
>ath-MIR472 MI0005102 Arabidopsis thaliana miR472 stem-loop
UCUGUAUGUAUGUAUGGUCGAAGUAGGCAAAAUCUCACCUUUCUAGCAGAUCAACAAUGAAUUUUGUGGAAUAGAUGUUGGAUUUGUAAGGUUUUGGUGUUUGCAAGUGUUGAGAUGCGCAAGAUUUGAGUAAGAUUUUUCCUACUCCGCCCAUACCAUACAUACACC
>ath-MIR773 MI0005103 Arabidopsis thaliana miR773 stem-loop
AGGAGGCAAUAGCUUGAGCAAAUAAUUGAUUGCAGAAGUCCAUCGACUAAAGCUGUCACCUGUUUGCUUCCAGCUUUUGUCUCCU
>ath-MIR774 MI0005104 Arabidopsis thaliana miR774 stem-loop
UCAUUUCAGAUGGCUGUUUGGGUAACUAAUAUUUAAGAUUUUGGUCAAUUUAAGUUACCAAUUUAUAUAUUGGUUACCCAUAUGGCCAUCUCAAAUUU
>ath-MIR775 MI0005105 Arabidopsis thaliana miR775 stem-loop
UUUAAACGUUGCACUACGUGACAUUGAAACUGUCUUUCAACAUUCCAAUAUUUCAACUUUCGAAUACCCAAUAUUUGGUUUGUUCAAAGACAUUUUCGAUGUCUAGCAGUGCCAAUGUUUAAA
>ath-MIR776 MI0005106 Arabidopsis thaliana miR776 stem-loop
UUGGGAUUAUAGCCACGAACUCAAUAGAAUUCUUAAGAUCAUGUGAAAACGUUGACAAGAUCGUCUACGAUUUUCCAAGAUUCUAAGUCUUCUAUUGAUGUUCAUGGCUUUAACCUGA
>ath-MIR777 MI0005107 Arabidopsis thaliana miR777 stem-loop
AGAGAGCAACAAAAUCAGUGUGUAUUUGUUAAGACAAAUGUUUAUAUAAGUCGUCCAUGCGUUGUACAUUUAAUCUUAACUAAUACGCAUUGAGUUUCGUUGCUUUCU
>ath-MIR778 MI0005108 Arabidopsis thaliana miR778 stem-loop
CCGCCUUGGCUUGGUUUAUGUACACCGAGUAUGUUCAGCUCCAUCCUAUACAGAUUUUGGGACAUGUGCCUAGGGUUGAGGUUUCAUAUAUAGAAAGAACUGAACAAACUCGGUGUACAUAGACCAAACCAAGGCGGU
>ath-MIR779 MI0005109 Arabidopsis thaliana miR779 stem-loop
AAUGAGAGUAAUAUAGUUGAAUCUUCGAAAGUAUUUCAAGAAGUCAGCUGAGCUUUCUCGUCAUCACUUAUUAGUAAAUAUAGUCUCUAUAUUUUUGAUGAGUGAUGAUUGGAAAUUUCGUUGACUCAUUACUCUUGAUGAUUCUGCUAUGUUGCUGCUCAUU
>ath-MIR780 MI0005110 Arabidopsis thaliana miR780 stem-loop
CAAGAUAUCAGAUAUUUCACGAAGAUAUCUGCAUAACAGCUACGAGGAAAUUGUGAUUUUAUCGUUUCACAAACAUCAACAGCUCCAUGGAUCGUUAUGGACGGAUAAAUCACAAUCACUAUCCUUUUUCUAGCAGCUGUUGAGCAGGUUUCUUCGUGAAUAUCUGGCAUUUUG
>ath-MIR781 MI0005111 Arabidopsis thaliana miR781 stem-loop
UCAAAUUAGAGUUUUCUGGAUACUUAUUAGUUACUAACAAAGAGAGGGCUUCUUCGAUAUUAACUUUUAAGUAUCCAGAAAACUCUAAAUUUGA
>ath-MIR782 MI0005112 Arabidopsis thaliana miR782 stem-loop
AACCUUUUUCUACAAACACCUUGGAUGUUCUUUAAAUAAGAUGAAAAGGCUAUUAUUCUAAUGAACAACAUGAAGCCAAAAGAAAAUCCAAGGCGUUUGCAGAAAGAGGUU
>ath-MIR783 MI0005113 Arabidopsis thaliana miR783 stem-loop
GACACUAGUCUUAACCAUAUCUUUUGUCGGAAGAUUCAGGAGAACAUGGAAGAGCAAAGAUUCUAGCAAAUCUCUUACCCAAUCAACUUCAUCACCAGAUCUUUUGUCGGAAAAUUCAGGAGAACAUGAUCGUUUGGUACGAAUACAAGAUCUGGUGAGAAUGGACGAAGAAGGAAAGAGAGACGUGUUCGUACCAAACGAUCAUGUUCUCCUGAAUCUUCCGACAAAAGAUCUGGUGAUGAAGUUGAUUGGUUAAGUGAUUUACCAGAAGCUUUGCUCGUUCAUGUUCUCCUGAAUCUUCCGACAAAAAAUGUGGUUAAGACUAGUGUCU
>ath-MIR822 MI0005379 Arabidopsis thaliana miR822 stem-loop
CGACCUUAAGUAUAAGUAGAUAUAUGGGGAUGUAACGCAUGUUGUUUUCUGCGGGAAGCAUUUGCACAUGUUUCGUGGAGAAUGAAAUCACAUUCCAUACAUGAAUAAUAAUUACCUUUUAGAUAGAACAUCGUACUGCUUGAAAAAACAUGUUAAUGUCAUAAACUUUAUGAUGAAAACACCUAUAAAAAGCGUUUUUUCAAGCAUGUGCUAUCUAUGAAGGUAAUUACUAUUCAUGUAUAAAAUAUGAUUUUAUCCUCCAUAAAACAUGUGCAAAUGCUUUCUACAGGAAACAAUAUACGUUGCAUCCCCAUCUACUUACACUUAAGGUCGUUGU
>ath-MIR823 MI0005380 Arabidopsis thaliana miR823 stem-loop
AAUUUCAGAGAUACUAAUCCAAGAGAUGGCGGAUACGUUUUACAAUCACGAAUCUUGUAUGAUCACUAACCAUUGGAACAAUAAGAGUAUAUAAUGAGUAUAUCACCAUUUAGUUCUAGUGGGUGGUGAUCAUAUAAGAUUGGUAAUGGUAACAGUGAAACAUAUCCCCCAUCUAUUGGGAUUAAUUAGUC
>ath-MIR825 MI0005381 Arabidopsis thaliana miR825 stem-loop
CUUUCUAUAAUUACUUUUUGUAUAGAAUUCACUAGUUGAUUCCAUCGACUCGUUCAAGCACCAGCUCGAAGAAGCUUAGCUAAUUUAUCUUAGAAAAUAAUGAAAAAGCUAUGCUUCUCAAGAAGGUGCAUGAACAAGUUGAUGUAUAUUUUGAUGUGUAAAGACCAAAAUUGGAUCUCACAUGUG
>ath-MIR826 MI0005382 Arabidopsis thaliana miR826 stem-loop
AGAGACGUGGAUGCUUCUCGUCCACAAGUUCUUUGGUGCCUCUAUGAUAUAGUCCGGUUUUGGAUACGUGAAAAUCAUAUCAUAUUGCUGCUGUGAAAAGUUAAUUUUCACGUGUCCAAAACCAGAUUAUCUCAUAUUGCUGCUGUGUAUCUUAUCAUCUUUUUCCUGCUACUCUUAC
>ath-MIR827 MI0005383 Arabidopsis thaliana miR827 stem-loop
UUCCAUGAAACGUUAUAGGUUUUUUUCUUUCUCUCUUGCAACCCUUGAAUGUGUUUGUUGAUUGAUAUCUACACAUGUUGAUCAUCCUUGUGUUGAUCGAUUGGUUUAGAUGACCAUCAACAAACUCUUUCGUGGUUUUGCAUCGCUUCUUGGAAUCUCGAUCAUGUUUUUAGCAUC
>ath-MIR828 MI0005384 Arabidopsis thaliana miR828 stem-loop
GUGACAAAGUCACAAAAGUGAUAAACUCUCCUUUCCACUUUCUAAUGUUUCUUGCUUAAAUGAGUAUUCCAUGUAAAAAUGAUUCACUCACUCGUAUGGGUGGGUUGGGUUUUCUCUUCAUGAGAUGCUCAUUUGAGCAAGCAAUGUUUGGAAGUGGGACUAUUUAAUAUCAUGUAUGAGUUUUAUCUUUU
>ath-MIR829 MI0005385 Arabidopsis thaliana miR829 stem-loop
ACGUCAAAAUUGAUUAACAAAAAGUCAAUGAAUCAUUCUACCAAUUGACUUGUACUUUGAAGCUUUGAUUUGAACCUGUCAAUUGGUAUCAAAGCUUCUAAAUCUUUGAAGCUCUGAUACCAAAUGAUGGAAUCAAAUUAAAGCUUCAAGGUAGUAGUCAUCUUGGCAGAGAAAAGAAAAAGCACUUCGAGUUUACCAUCUUGAU
>ath-MIR830 MI0005386 Arabidopsis thaliana miR830 stem-loop
CAGAGUCUCGCUAGUGUCUUUACUAAACACAAAAUCUGUAAACGCCUCGAUCUCCUCUUCUCCAAAUAGUUUAGGUUAGCUGACAUAUAAUAAUUCAAUAGACCCCAGUUUCUCCAGAUAACCUAACUAUUUUGAGAAGAAGUGAACGAAGAGCGAUUACAAGUUAGGAGAGUGCUUGAAUUUUGAAGAACAUCG
>ath-MIR831 MI0005387 Arabidopsis thaliana miR831 stem-loop
GCACAAUGCGGACAGUGCUACAAGAAGAGAUUUAUAGAGUCUUAAGAGUCUCAAGAAGCGUACAAGGAGAUGAGGAGUGAAUCACCAAAACAAGUGGUUUUGGUUUGUGAAUCACCAAAACAAGUGGUUUUGGUUUGUGAAUCAGUAUGGUUUACCCAAAACACUUGUUUGGUGUGUUUACUUCUGAUCUCUUCGUACUCUUCUUGCGAUUCUAUGACACUCUACAUGUAACAUCGGCAUGGUUUACCAAAAAGCCU
>ath-MIR832 MI0005388 Arabidopsis thaliana miR832 stem-loop
AAGAAAGAAAAAAUAAGUGACAAGUAACAAACAUGAGAAAGGUGAAACUUGCUGGGAUCGGGAAUCGAAAGAUCCGAAAGCCAGUCUUUAGAGGAUUCUGAACGGGCUAGUGAAAGUAAACUUGUGAUGUGACCAUAUUGUGCAAUAUGAAUGUAAGUUGGUGGUGUGGUCAUCUCACAAGGUGGCUAAGUCAUCUCACUUAUUUUCUUAACGAAAGCAUCAGCCCGUUUAGCAUCAUCUUCUUGAAGCUUGCCUUUCGCAUCUUUUGAUUCCCAAUCCAAGCAAGGUUCACCUUUUUUUUUGCCAUGACCUUUACAAAAUAUCCAAAUUUUG
>ath-MIR833 MI0005389 Arabidopsis thaliana miR833 stem-loop
GGACGUAGAUGGUACUCUUACAGAUGGUGAUCGUGAAAACAAACGGAGGAGUUUGUUUGUUGUACUCGGUCUAGUUCAAACCAAAACAUCUUUGCAAAUAUGUAUGGUUUGAGCUAGACCGAUGUCAACAAACAAGCUGCUUCGUUUGUAUUCACCAUCAACAUCUUUAAGAAACGCUGCACCACUC
>ath-MIR834 MI0005390 Arabidopsis thaliana miR834 stem-loop
UACAACAUAUGUUACCAGUUGUGCUAUCAUUUUUUUCAGCGACAGCCAAAAUCACCACCGCUUCUGCUACGAACAUGUUAAGCCAUCCUUUUAACCGUUGCUGCCACCACUAUUACGGCCAUCACAAGAAAAUUCAUGCAAGUGGAAACGGUGAUAGUAGCAGCUGGUAUGACACGUUGGUAGCAGUAGCGGUGGUAAUGCCGAUAGCGUGAGCGGCAAUGGAAGCAUUGGUGGUGUCAGAAGCAGUCA
>ath-MIR835 MI0005391 Arabidopsis thaliana miR835 stem-loop
UGCUCGAUUCUUCAGAUAGAAAUUCUGGUCAUCUUUGUGUUUAGGCUUUUUCUUGCAUAUGUUCUUUAUCUCUAUUGAUUGAUAUUGUUCAAUGAGCAACAUACUUUUCUCUUCUACCUGGAUUUGUUUGAUGGUUUUAAGAACUCUGUUCUUUUUGACGUUUUACCCAACAAUAUAACUUCUGUUGUAGUCAUCUUCUGCUGCAACCCAUCCACAAAGCUUAUCAUGCAAGAUUAAACCCUUUCUCGAUGGGUUGCAAGAGAACAUCACUAAAAUAGAAGUAACAUUGUUGGGGAAAAACGUCACAAAUCCAGGUAUUAGAGAAUAGGAUGCUGAUCGUUGAAAAUAACUAUCUAUAAAGAUGGAGAAGAUACGCAAGAAAGAGUUGUAAACACAAAGC
>ath-MIR836 MI0005392 Arabidopsis thaliana miR836 stem-loop
GCAAAGCUGCCAUUUUAUAGUCCAAAACUUAAAUUUCGUGUUUGCAAGUCUCCACCCAUCGAAGGAAACACUAGAAGAGAUAUAAUUUAUUUGAGGGGAGAAAUAUUUGACACGGAAGCAUAGCUCCAUAUCCUUCAAUGGAGGUGUGGUCCUUCAACAAAAAUACCCCCCUCUUGAAACUCUGUUUCACCACACCUCCAUUGAAGGACCUGAAGCUAUGCUUCCUUGUCAUAUUCCUUACCAUCAAAUAAAUGCUCUGUUUUCCUGUGUUUCCUUUGAUGCGUGGAGACUUUUAAAAACGAAAUUUAAGUUUGGGCUAAAAUAAACGGCAGUUUUG
>ath-MIR837 MI0005393 Arabidopsis thaliana miR837 stem-loop
UUUUUGAUAAAUACUUUUGUUUGCUUACAAGUAUAAAGUCAUCAUGUUUUUUUCAUCAGUUUCUUGUUCGUUUCAAAAUUAUGAUUUUUGUUUACUUACACUCAUAAUCUUGAAACGAACAAAAAACUGAUGGAAAAACAUGAGGACUUUAUACUUGUAAAUAAAUAAAAAUAUUUAUUAGAAA
>ath-MIR838 MI0005394 Arabidopsis thaliana miR838 stem-loop
UACUUUUCUAAUAUCACGAGGACUUACAUGGCCUCAAGUCACCUGUGGUGUUGUGCAAGAAGGAGAAGCAAAGUCUGUCUAUGUAUUAUGAGAUAGCUACUUCUAUGGCUAGGAUAUAUGUUGUACAAGACCGGCUUUUCUUCUACUUCUUGCACAACCUGAGGUUAUUGAGGCUAUACAAGUCUUCUUCUAUAAUGUUAUUUAUUA
>ath-MIR839 MI0005395 Arabidopsis thaliana miR839 stem-loop
CUCACUCAUGUGAGCAGAAAGAGUAGCAUGAUAUUUUCUUCAAGGUCUUUACCAACCUUUCAUCGUUCCCUUCUUUGCAAUAACGCUGUUUUGCAAAACCGUGAUAGUGCUGAGCCGAUGAGCCUCUAAUGAAAUUAUAGACUCAUCGGCUCAGGACCAUUGCGGUUGUGCAAAACGGUGUUAUUGCUGAGAAGGGAACGCAUGAGAGGUUGGUAAAGACCUCAAUGGAAUCUUAUGGUACUCUUUUUGCUCACAUGAGUGAGU
>ath-MIR840 MI0005396 Arabidopsis thaliana miR840 stem-loop
CGUAAAGCAGGUGAUUCACCAAUUUAGGUUUACAUCCACAGUGUGGAAGACACUGAAGGACCUAAACUAACAAAGGUAAACGGCUCAGUGUGCGGGGUAUUACACUCGGUUUAAUGUCUGAAUGCGAUAAUCCGCACGAUGAUCUCUUUAUCUUUGUUUGUUUAGGUCCCUUAGUUUCUUCUAUACCGUGAAUCCAAUCCUGUAUUGGAUGAGCUGGUUUAUGACC
>ath-MIR841 MI0005397 Arabidopsis thaliana miR841 stem-loop
GCACCAACACUACUAUGUGCAGAAACUCUGUUCUUAAGUUGCUUGUGAAUACGAGCCACUUGAAACUGAAAGAAACAAAGAAACAAUAUCAGUAUAAAAUUUUAUCAAAUUAUACUACAAAAAAUGAAAUUUCUUUGUUUAUUUCAAUUUCUAGUGGGUCGUAUUCACAUGCAACUCAAGACUAGAGUAUCUACAACAUGGUCGACUUGGUG
>ath-MIR842 MI0005398 Arabidopsis thaliana miR842 stem-loop
CAGUACCGUUCAGGGUGACAGAAACAUUUUCGAAAAGAGAGGCUAUAAGCGGGAUGAUGAAUCCGACCAUGAUGGUGUUGCAGAAAUUUAUGUAUGAUGUAGUUAUUGUCCAGGGAUCGAAACACCAUCAUGGUCAGAUCCGUCAUCCCACUUAUGUUUUCUUAGGUCAACAAAUAUGGACAAUUGAAAAGUGAAGCUC
>ath-MIR843 MI0005399 Arabidopsis thaliana miR843 stem-loop
AAUGCCCAACAACUUCGCGUUAUUUCUGAAAACUUCAUAUCUAUUUUCUUUUAGGUCGAGCUUCAUUGGAACCAAAUGGUGGCUCAUCCAUCUAUUACUAAAGCUAUACAGCAGGUGGACAAGCCAUCAUCAUGUUCCUGUGAAGCUCGAUCUAAAAGACUACAGAUUUGAGAUUUUCAAAAAUAACAUGAAGUACAUUCUCCAC
>ath-MIR844 MI0005400 Arabidopsis thaliana miR844 stem-loop
GGAAGGAGAUGUUUGCAGUUGGUUUAAUGAAUCUUUUACAUUGAAGAGAAGGAAUGGUAAGAUUGCUUAUAAGCUGGAUCUUGAGGGUGAGUGGUCUCUUCUACGCAUUGGGCUUAUAAGCCAUCUUACUAGUUCUUCUUUUCAAUGUUGUCUAAGGACGCUGCUUUUAUCAGGUGAUCAUUUGU
>ath-MIR845a MI0005401 Arabidopsis thaliana miR845a stem-loop
AGAUAAGGGAUUGCACGAUUUCUCAAUAGUUCCGUCGCUGCGUUUCCAUCACGUCGAUUGCUGUCAGAGCCACGCCUAUGAAGAAUUUGUGCGGCUCUGAUACCAAUUGAUGCUAUGGAAACAUCGAUAUUGCCUGAUUCCGUGUUUCCUUUUACCUUGUUGU
>ath-MIR846 MI0005402 Arabidopsis thaliana miR846 stem-loop
CAAACAUCUUGAAUCCGUUGAGGUUGAUCACGAUGAUGCCACAUCCGGUUUCAUUCAAGGACUUCUAUUCAGAACAAACUUCAUGAUUUCUGAACUAAUUGGAUAUGAUAAAUGGUAACAAGUAUUCACUUGCAUUCAAGGGACAAAAAAUCAUUGGGAUAUAUGAUUAUGACAAACACGAUUGGAAGCUGAAUGGUUGCGGGAGGCAAGCAGUGGGAUAAUGAUCUGCAAGUGGAAACUUCUUACUUUUAUCAUAUCCCAUCAGCUCGAAAGUCUUGAUGUUAGUUUUGAAUUGAAGUGCUUGAAUUACACCAGAUUUAUUGUGCUCGUGUAUCCCGGUAAAUUCGACUAAUGACCAA
>ath-MIR848 MI0005403 Arabidopsis thaliana miR848 stem-loop
AAAACUUUCAGAUUGCACAAGAGAAUAUGAAAAAGUAUUAACACAAGCCUUAUAGCUUGGCAAUCUCAUGUCAAAUAAGGAAAAGAAGAGGAACCCAAGGUAUGUUUCUCAUCUACCUUCUUUGACAUGGGACUGCCUAAGCUAAAGGCUUGCCAUGUUAUCACAUCCUUCUUUCAUUUCGUCGCAACCACUUUA
>ath-MIR849 MI0005404 Arabidopsis thaliana miR849 stem-loop
UAAUUUGGUUAAAUGUUUUCAACAUUUUUUAUUUAUUUAUGAUUGGACAACUACUAGACCAAUGUUUAGUUAGUACAUCCAAUGUUAUAAGUACAAAAUAAUAUGUGUUGGAUCUACUAACUAAACAUUGGUGUAGUAGUUGUCCGACUCUAUUGUUGGGAGCGAGAAGAUUGAUCCCUGGUUUAAUUG
>ath-MIR850 MI0005405 Arabidopsis thaliana miR850 stem-loop
UUUUAGAUAGUGUUAUGUAUUUAUUUCUUACCUAUAGAAACCUGUCAGCUAAGAUCCGGACUACAACAAAGCACGUCUACUCUACUAUAUUCUUUUGCGAUAAUCAAUAGAUUCUUCUAACAUCGUAAAGGAAGACAAAAGAGUAUACAUACUUAGUUGUCGUCGUAUCUUUGUUGAGAAGUUUCUAAAUGGCACAUAGAAAGUACAUAAAACUAUAUGAA
>ath-MIR851 MI0005406 Arabidopsis thaliana miR851 stem-loop
UUUUCUUUCUUUUCCUUUUCGUUUGAUUUUGGAAAGCAAGGGACUGUCGUCUCGGUUCGCGAUCCACAAGUAAUCUUUUGUGGAGAUUAUGAAAACAAUCAUCACGAGAGGCUACGUGUGGGUGGCAAACAAAGACGACAAUCCCUAUUCCAGUUCCAUCAGAACUUGAAAUAUCAUGUGAACU
>ath-MIR852 MI0005407 Arabidopsis thaliana miR852 stem-loop
UUUAUCCUAAACAUCCUAUUAAGUUUUUAUGCUGAAACAAAGCUCAAAGCUCAGAGCUAAGGCGCUUAUCUUCUUUGAUAUUGCAUGGAGUAUGCUUCUACUUCUCUAGGAGAUGCGUUUUAUGGAAAUAUCAAAGAAGAUAAGCGCCUUAGUUCUGAAGAUAAGCGCCUUAUUCACAAAAUGCAUAAGGUUGUAUUCUUUGUUAGGU
>ath-MIR853 MI0005408 Arabidopsis thaliana miR853 stem-loop
GAGAGGAACAAUUAGGGUUGUUUCAAACAGGGUAAAGUGUUCCUGCUGCUCCCCUCUUUAGCUUGGAGAAGCCAGUAAAUAUCUUUCUCUUCAAGGAACUUGUGGGCCUCAAGAAAACCUGCUAUAAUUCUAGUUUUUCAACAUUCCUCCUUCUGAUAUCAGCAACAACUCCUUACCCUUAAGAAUGGAGAAUGGAACUUCCUCAAAGAUAUUUACUUGGCCUCUGCAACCGGAAAGGGGAGCAGCAUGAAACUCUUUUAACCCUUACCCUGUAUUUGUCAAAAACAGAU
>ath-MIR824 MI0005409 Arabidopsis thaliana miR824 stem-loop
UAUCACCAUUUGUACUUGAGUUGUCUCUCAUGUCUAGACCAUUUGUGAGAAGGGAGUUUUUGUUUACACCAAUACCCCCCAGUCUCUAAAUUUGUAAGAAGUAUUAUGCUCAAUUAAGGAACAUAGCUAGUUCGACAUACCAUACUACCCUUUUUAAAACUAUCCUAUAUGUUUGAUGCUAGCAUAGCGUAAUUUUGUGUUCUCAUGGUGCAGCAGGGUUAGUUUAUUGUGUACCUCUAGAUAUAUAUUCUCUUGCUGCGUAGGGUUCCCAAGCUGCCAAAAACUUUUAAAAAUUAGUGAUCUGUUCCCCAAACCCCCAUUCAAUAAGAAAGGUCUACCUGUAGCUCACAGUCACAGCUAUUAGAGCUGUCCUUGCUUCUUUGGGUUUACUGUUUUAGUUAAUUAGUUACCCUAUGAAAGUCUGAUCCUUCAGAAGUUAGGUAUAGAAGUAAGUCGAUUAAGUUCAUUCAUGACUUUUCCAGAUGUUGCAUACAUAACUUUUUUUAUUUGUAUUCGAACUAGUCCAAGCCGAUUCUCAAAAUCAUAUAAAAUCAUUUACACCUUGGUCAUGGUAGCUAAGAAUAUUGUAUCUAAAAUUGGGGAGUGGGGAGAUGUUUGGUUAUAUUCCCUUCUCAUCGAUGGUCUAGAUGUGCGAGGUGACUCUCAUGGAGGUAAAGAACAAUGGUGAU
>ath-MIR847 MI0005410 Arabidopsis thaliana miR847 stem-loop
CAUUUUCUUGUAUUCAAAGUAUCUUAAGUUAAGAAGAGAAUAAGAUUCUUACAUCUUGAUGAAGAGGAAUGGGAAGCCGAAAUCUAAACUGAAACAGAGGCGUCACCCAAUUAUCAAUUGGUAAGUGAUAUCUAUGUUUCGAUCUGUAUCUCGGCCUUUCACUCCUCUUCUUCUUGAUGUAAGAAUUUGUUAUUCGACACAUUAGAUGGAGUGAAAAAUCUGUUAGAUAU
>ath-MIR855 MI0005411 Arabidopsis thaliana miR855 stem-loop
UUUUGGAGCAAAAGCUAAGGAAAAGGAAGAUAAGGACGAUUUUGGUUCUGGAAUUAGCGAGGAGUGUCGAUCGACACACUCUUGGUGUCGAUCGACACCAGUUUCGGCCCAGCAAAAACCCUAGACGCUUUCGAGUUUACAAGAGCUCAAGUUUGCCCUAGAAGAUUUCAUUAUUUGCAUUAUUAGUCCGUGGACGUUUUUAGGGUCUAUAUAUAUUGUUUUUAGACCUAAGUUUCUUUUAUCAAGUCUUUUAUCAAGCUUUUGCAAAACCA
>ath-MIR854a MI0005412 Arabidopsis thaliana miR854a stem-loop
CGGAUGAGGAUAGGGAGGAGGAGUAUGAUACGAGCAUGUAUCAUUUCAGUGAGCACGUACCUCCAGCGCGGGAGAGCAAGAGCUUGAGUGAAGCUCAUAGAAACAACAGUAAGUUGCAGAGGUGGUGCAAGAAACAAGAUAGGCUACUUAUCAAGUGCUUCAAAGCCAUCACGUUUCUGACGGACAAGAUAAGCUGCUUCUCUUCUACUACAGCUAUUCCG
>ath-MIR854b MI0005413 Arabidopsis thaliana miR854b stem-loop
CGGAUGAGGAUAGGGAGGAGGAGUAUGAUACGAGCAUGUAUCAUUUCAGUGAGCACGUACCUCCAGCGCGGGAGAGCAAGAGCUUGAGUGAAGCUCACAGAAACAACAGUAAGUUGCAGAGGUGGUGCAAGAAACAAGAUAGGUUACUUAUCAAGUGCUUCAAGGCCAUCACGUUUCUGACGGACAAGAUAAGUUGCUUCUCUUCUACCACAGCUAUUCCG
>ath-MIR854c MI0005414 Arabidopsis thaliana miR854c stem-loop
CGGAUGAGGAUAGGGAGGAGGAGUAUGAUACGAGCAUGUAUCAUUUCAGUGAGCACGUACCUCCAGCGCGGGAGAGCAAGAGCUUGAGUGAAGCUCACAGAACCAACAGUAAGUUGCAGAGGUGGUGCAAGAAACAAGAUAGGCUACUUAUCAAGUGCUUCAAAGCCAUCACGUUUCUGACAGACAAGAUAAGCUGCUUCUCUUCUACUACAGCUAUUCCG
>ath-MIR854d MI0005415 Arabidopsis thaliana miR854d stem-loop
CGGAUGAGGAUAGGGAGGAGGAGUAUGAUACGAGCAUGUAUCAUUUCAGUGAGCACGUACCUCCAGCGCGGGAGAGCAAGAGCUUGAGUGAAGCUCACAGAAACAACAGUAAGUUGCAGAGGUGGUGCAAGAAACAAGAUAGGUUACUUAUCAAGUGCUUCAAGGCCAUCACGUUUCUGACGGACAAGAUAAGUUGCUUCUCUUCUACCACAGCUAUUCCG
>ath-MIR856 MI0005433 Arabidopsis thaliana miR856 stem-loop
AUGUAUAAGAGGUGAGACUGUUGGCUUUAAUCCUACCAAUAACUUCAGCUGCAUCAUGAAGAGUAGACAGAGAUUCUGGCGGUUGAGGGUUUCUUCGUAGAGGUUGAUCGAUUCUUAAUGUCCUGUGGAUUUUAAGUUCCCAAAACUGUUGCUUAGGACAUACAAGAUCGUUCAAUGUCCAAGAAGAAACCUGAGCCGCUACAAUCAUCGGUCUAAUCUCUUUAGCAGAUGAAGUUAUUUGUGGUAUAAAACCCACAGUUUUAUCAUGCAU
>ath-MIR857 MI0005434 Arabidopsis thaliana miR857 stem-loop
UUCGACUCCUACAACAAACUUUCACCAUACAAAAUAAUGAAGAAAACACCCAAAAAGGUUUGAAUGUGUGAGGUUAGUCUCAUUUUUAAAAUAGUGACUUGUUUUUUUUAAAAUGUUUUUUAAGAAUGUUUUUUCAGCUUUUUAUUUUAUUUUAAACCUAAAGGUAGCGUGACUAUUGUGGAGAAAUAAAGAAACAUAAGAAAAAAUAUUUUUGGUUUAUAGUAAGAUGUUGUUUUAAAAUAUAUAUUUAAAAACAAUGUCACUAUUUUAAACGGAAUAUAGACAUUUUCUAUUAAUGAGAUUAACGUCGAGCAUUUGAAUUUCUAGAUUUUUUUCUAAGUUAUUUUGUAUGUUGAAGGUGUAUUGUAGGAAUCGGA
>ath-MIR858 MI0005435 Arabidopsis thaliana miR858 stem-loop
CUCAUCUUUGUUUCGUUGUCUGUUCGACCUUGGUCUCGAUCUCUCCUCAAAACCCUAAUACGCGCUUUAUCGUUUAUUUCAUUCAUCCAUCCUUCUUAUGAUCAUCAUAAACUAACGUACAUGGUUUAUCGGUUUGUUAUUGAUGGGGAUUGGGGUAGAUAGACGAUCGAAACUUUUGAUUUCUGAG
>ath-MIR859 MI0005436 Arabidopsis thaliana miR859 stem-loop
AAAGGUAGAUGUCGAAAUCUCUCUGUUGUGAAGUCAAACAUGAGUAUGAAUUAACAUUAAUGGAUCUUUUUGAUUCAUAAUACUCAUGUUUGGUUUCACAGUAGAUAGAUAUCGACGUCUAUCUUU
>ath-MIR860 MI0005437 Arabidopsis thaliana miR860 stem-loop
AUGUCUUGGUUAAAUUCAAUAUAUAUAGUCCAAUCUAUUGAAGUACUAGUACACCAGCUCUAAUAAGCUGAUGUGGGUAAGUAGUUCAAUAGAUUGGACUAUGUAUAUUAAAUUUGACUAAGAGAU
>ath-MIR861 MI0005438 Arabidopsis thaliana miR861 stem-loop
GUAUCAUUGUUUUCGAACGAUGUCCUUGGAGAAAUAUGCGUCAAUGGAGUCCGUCUUCUUGAGAAGCAUUUUUGAGUGAGAAUGAUUCUCAUGAUGGAUAUGUCUUCAAGGACUUCUUUCAAACAAUGGUAC
>ath-MIR862 MI0005439 Arabidopsis thaliana miR862 stem-loop
ACAGUAGUUUUCCAAUAGGUCGAGCAUGUGCUGAAACUGUGUGUACAGAGUUCUCAUAAACACACAGUUUCAGCAUAUGCUGGAUCUACUUGAAGACUACUGU
>ath-MIR863 MI0005440 Arabidopsis thaliana miR863 stem-loop
CUCAUAAGAUGUAGAAACUAGAGAAGAGUUUGGGGGAAAACUCUUUCUUAUGUCUUGUUGAUCUCAAUAGCAUUGAUACAAUGUAUAUAUAUGCAAUUUAGAAUAUGUUUUUCCUAAUUUGAAUAAGAAAUAGAUAAACAUGAAUAAGUAUAUAUAUAUUUCCUAUUUAGAAUAUUUAUUUAUUCAAAUUAGGUGAAACAUAAUCUAGGUUGUAUAUAUAUAUGUUAUACCAAUGCGAUUGAGAGCAACAAGACAUAAUAAAGAGUUUUCGAAAACUUUUUUCUAGUUUCUACAUAAGAGGAG
>ath-MIR864 MI0005441 Arabidopsis thaliana miR864 stem-loop
GCUUCAGGUAUGAUUGACUUCAAAAAAUACCUUGAAACUAUAAACCUCAGUUUCUUUGAAUUUGAUUUUUAAAGUCAAUAAUACCUUGAAGC
>ath-MIR865 MI0005442 Arabidopsis thaliana miR865 stem-loop
GAUCUGGGAUGAAUUUGGAUCUAAUUGAGCAAAAAAUUGUGUUUUUUCAAUCUAUUGAAUUUCACAUCCUUAAACCCUUGCAUAUUCAAUCUAUUGAAUUUCGCAUAUUUUUCCUCAAAUUUAUCCAAAAUCAUCCCAAAUC
>ath-MIR866 MI0005443 Arabidopsis thaliana miR866 stem-loop
UCAUCUAUUCUUACUUUUCAAGGAACGGAUUUUGUUAACUAAAUGAUUCACACCCUUGAAGAAACACGAUCUCGUGUGAAUCAUUUCGUUAACAAAAUCCGUCUUUGAAGAGUAAGUAUAUUGUGA
>ath-MIR845b MI0005444 Arabidopsis thaliana miR845b stem-loop
AGUCGGUUUCCAUCACGUCAAUUGCUAUCAGAGCAACGCAUGAUGUAUAAUAACUAAGCGUCGCUCUGAUACCAAAUUGAUGCAAUGGAAACAUCGAUU
>ath-MIR867 MI0005445 Arabidopsis thaliana miR867 stem-loop
ACACAUAAAACUAGUAUAUUGCCUUGAACAUGGUUUAUUAGGAAAGACAUGAGAACAUAUCUGAACAUAGUUUUUCCUUAUAUACAAUGUUCAAAGUAAUGAAUUAGUUUUAUUUUGU
>ath-MIR868 MI0005446 Arabidopsis thaliana miR868 stem-loop
GAAUAAGCAUUGUCGGCACUUGAGAAUGUAAAGUGAUGAUCAGCUAUCGUAUUUCAUGUCGUAAUAGUAGUCACGUUAGGGUGAUAUAACGAGGCGAGAGUUAUAUCAUCAUAGUGCGAUUUCUAUUAUGACAUAAAAUACGUUUUGGAUUUUAAAACACUUGACCUUCUUAAGUGCUGAUAAUGCUUCUUUC
>ath-MIR869 MI0005447 Arabidopsis thaliana miR869 stem-loop
GCCCACCAUACAGAUUUCCAUACGGUAGAAGAAAGUAUCACCUAUCUCAACUCCAGGAUUGGACCAGUACUAGGCUCAUCAUAGUUAAGCCACAAUCCACGAUUCCUCAUCAGCUAUAAAAGCAAAACCUUCAUAUCUAUCCUUGUUUCUAAACCAGUCUCAUAGAUAUGAAGGCUUUGUUUCUGAUGAAGGAUUGUGGGAUUGUUGCUUAACACUGAUGAGCAUAUUAUUGGUUCAAUUCUGGUGUUGAGAUAGUUGACACUUCUUAUACCGUAUGAAAACAUGUGUGGUGGGC
>ath-MIR870 MI0005448 Arabidopsis thaliana miR870 stem-loop
GAUCGAAGAACAUCAAAUUAGAAUGUGAUGCAAAACUUAGACUCCUAACAUUUGCAACACAAUCUAAUUUGGUGUUUCUUCGAUC
>ath-MIR1886 MI0008303 Arabidopsis thaliana miR1886 stem-loop
GAGUGAGAGAAGUGAGAUGAAAUCUUUGAUUGGAAAUUUCAUGUAGACGAUGCUAUCACCCCAUAUGACCAAAAGAAAUUCCCAAUUAAAGAUUUCAUCUUACUUCCCUCAUG
>ath-MIR1887 MI0008304 Arabidopsis thaliana miR1887 stem-loop
UUGUUCACUUAGAUUGUUCUUAGUAUGAGGUGUUCUCGUACUAAGUAGAGUCUAAGAGAACAA
>ath-MIR1888 MI0008305 Arabidopsis thaliana miR1888 stem-loop
CCAAAUUUUUAAGUUAAGAUUUGUGAAGAAAGAGCUUUUAUAUAAGAGUUUUUAGGCUUAUAUUUAAAUUUUUUCUUCAUAAAUCUUAGCUAAGAUUUGG
>ath-MIR2111a MI0010630 Arabidopsis thaliana miR2111a stem-loop
CGAUGAUGAGUAUUGGUGAGGACCGGGUAAUCUGCAUCCUGAGGUUUAAAGCUUAAUUUACGCAGGAAAUUUGUAUACGCAUAUACGUAUGUGUAUUAGUAUACCUUUUAGUCCUCGGGAUGCGGAUUACCUCGUUCUUACUUACAAUACACGUACUCG
>ath-MIR2111b MI0010631 Arabidopsis thaliana miR2111b stem-loop
CAACAACACGAAGAAGAAGAUGAAGGUACUUGAUGAUGAACGGGUAAUCUGCAUCCUGAGGUUUAAAACCAAUUAAGCAUAUACAUAUGCGAAUGUAUAGUUUUUAAUCCUCGGGAUACAGUUUACCUCUUCCUUACUCAAGAAAACACUUAGCUUUAACGGUUUUG
>ath-MIR2112 MI0010632 Arabidopsis thaliana miR2112 stem-loop
GUAUGAAAUGAUGCGCAAAUGCGGAUAUCAAUGUAAAUCAGGACAACAAACCAAUAGAGGUGCUCAGCGAAAACAACAAAAUGUGAAAAGGGUUUAUCAGAAACAUUGGGGUCAUGAUAUACCUUUAUAUCCGCAUUUGCGCAUCAUCUCUGAC
>ath-MIR2933a MI0013362 Arabidopsis thaliana miR2933a stem-loop
GAAAUUCGUUGGCGAUUUUGAGUGAAAUCGGAGAGGGAAUUCGUCGGCGAUUUUGAGUGAAAUCGGAGAGGAAAUUCGCCGGCGAUUUUGAGUGAAAUCGGAGAGGAAAAUC
>ath-MIR2933b MI0013363 Arabidopsis thaliana miR2933b stem-loop
GAAAUUCGUUGGCGAUUUUGAGUGAAAUCGGAGAGGGAAUUCGUCGGUGAUUUUGAGUGAAAUCGGAGAGGAAAUUCGCCGGCGAUUUUGAGUGAAAUCGGAGAGGAAAAUC
>ath-MIR2934 MI0013364 Arabidopsis thaliana miR2934 stem-loop
UUUAUAACCUCUUUCUGCAAACGCCUUGGAUUUUCUUUUGGCUUCAUGUUGUUCAUUAGAAUAAUAGCCUUUUCAUCUUAUUUAAAGAACAUCCAAGGUGUUUGUAGAAAAAGGUUUCAAA
>ath-MIR2935 MI0013365 Arabidopsis thaliana miR2935 stem-loop
CUUGUCUCUACUUAAGGCUUGGAAUCACACGGUCGUCAUUCAUCUUUUGAUUUGGUAGUCUGGCGAAGUUAGAAAUCAAUUUUGAGUUGGUGGAUAUCCUUCUAAAUGGGUGGUAGCCUAGUGAUAUUAAGAGUGAGUAUUCAAG
>ath-MIR2936 MI0013366 Arabidopsis thaliana miR2936 stem-loop
CCAUUUUCGAAAGCCUUGAGAGAGAGAACACAGACGAUACCAACUUUCUUCAAUCUCGUUGCCGCAGUAUAAUUAUCUCAUUCCUCGGAUAUAUCUCUCCUUCUGCGGCGGCGACAAGAAGCUACAAGAAUAAAAAGUCUGUUUUCUCUCUUUUCAAGAAACCACUUACUUCGAAAAUGG
>ath-MIR2937 MI0013367 Arabidopsis thaliana miR2937 stem-loop
CAUUUUCCGUUAGUAACCUAUUGGCCAUUUGAUAACUCCAACAAGGACUAAUCAAACGAGAACCAUUUGAUGAUGUUAAUGGUGAAACACAAGACCCAUCAGCAAACUCUCCUCCAAUGGUCACACCACUACAAAACAUUAGAUCCUUUAAUGACUCCAACAAAACUCUUAUGAUGUGGGUGCUAGUGAGGCCAGUACCGUAGUUAAUAUUGAUGUGUUUUUGGUCUGACUGUCUACAAAAGAAAUCCACAUCAUAAGAGCUGUUGAAGGAGUCAUUAAAAGAUCUAAUGGUUUGAUCAUUAGAGGAGGGUUUGUUGAUGGGUCGUGUGUUGCAUCAUUAAUAUCAUCAAAUGGUUCUCGUUUAAUUCGUAUUUGUUGUAGUCAUCAAAUAGCCAAUAUGUUACGCUAUGUACCACGAAAAUG
>ath-MIR2938 MI0013368 Arabidopsis thaliana miR2938 stem-loop
AAAAACUGGACCCCUCUUAAUUAGAUCUCUAAUUUGUUUUCUUUCUUCUCCAAAAUUUGACAAAGAAAAGAAUUGAUCUUUUGAGAGGGUUCCAGUUUUU
>ath-MIR2939 MI0013369 Arabidopsis thaliana miR2939 stem-loop
GUUGUCACCGUUAGUCUUUCACUACGAUGACUUAUUGUUGUGUUACCAAAGAAAACAUAAGGCUUGUGUUGUCUUUGGUAACGCACAACACUAAGCCAUCGCAGUUACAGACAACAAAAUGGCAC
>ath-MIR773b MI0014666 Arabidopsis thaliana miR773b stem-loop
GGUUGAAGGUGGCAAUAACCUCAAAUAUAUCAGAGGGUGUAGAUACUCAACGACUAUAGGAGGCAAUAACUUGAGCAAACAAUUGAUUGCAGAAAUCCAUCGACUAAAGCUGUCACCUGUUUGAUUCCAGCUUUUGUCUCCUUACCUGUUGAGUGUCUAAACUCUCUGGUACGUUCAUAGUUGUUGCUGCCUUUCGCU
>ath-MIR3434 MI0014667 Arabidopsis thaliana miR3434 stem-loop
AAAUUCCUUAUAUUGCAGAUAACACCUUAAGGAAGGUUUGUUUUUGUUUUACAGGUUAACUGUGGUGGUAAAUUUUAUCACUUGGCUGAUUCUAUUAUUUUGAGCAAGGCUUCCUAAAGUCAGAUCAUUGGUCUCUCUCUCAAGUAACUUAGGUUUGAAAAAGCAGCUUCUCCAGUCAGCAUCUUACCCUUCUCACUACUCAGCAAAUCCACAAAUAGAAACGAGUCGUUGCUUCGGAAGCCUUGUUCAAAAUCAGAGUAUCAGCCAUGUGAUAAAAUUAACAACCAGAGUUAACAUAUAAAACUAAAACAAUCCUUCCUUAAGUUGUUGUUGCUUAAUUUGGGAAUUU
>ath-MIR774b MI0014668 Arabidopsis thaliana miR774b stem-loop
GAGUGUUGAUUAUAUGGAUUCAUUUGAGAUGAAGAUAUGGGUGAUGAUCAAUGCUUACGAUUUUGGUCAAUUUAUGUUAGCAAUUUAAUUCUUUUUCAUCCAUAUUUUCAUCUCGAAUUUAAUCUUUAAAAAAGCGUUU
>ath-MIR841b MI0014669 Arabidopsis thaliana miR841b stem-loop
UCCUCAUCUCCUCUAACCGCCAACUGCAAAUGCCUUGGAGUUAUCCUCUUCACUUUCAAAUCCUUGUUAGUGUUUUCGGCCAACUGAAGAACCUCAGUAGUUAGGCAUUCAAGGAUUGAAGUCGUGUAGACAACAUCAGUCGCACCAACAGUACCAUGUGCAGAAACUCUGGUCUUAAGUUGCUUGUGAAUACGAGCCACUGGAAACUGAAAGAAACAAAGAAACAAUAUCAGUAUAAAAUUUCAUCAAAUUAGACUACAAAAAAUGAAAUUUCUUUGUUUAUUUCAAUUUCUAGUGGGUCGUAUUCACAUACAACUCAAGACUAGAGUAUCUACAACAUGGUCUACUUGGUGCUAUUGUUGUUGACUACACGCCUUCAAUCCUAAAGUGCCUAAUUUCAUAGGUUAUUGAGUUACUUAGAAACACAAGCAAUGAUAAGAAAAUGAAGAGGAUUACUCCAAUGCAUUGAUAGUUGGUGAUCGCAGGAGAUAAGGA
>ath-MIR4221 MI0015815 Arabidopsis thaliana miR4221 stem-loop
UAGUAUAUCCGUUUCACAGUUUUUCCUCUGUUGAAUUCUUGCACUAGCUUUCAUAUGGGCCAUAUUAAGUUACAUGUGGGUGGGUGCCGUAACAGUGCAGCAACCAUUCUGCUAGCUUGUGCAAGAGUUUAAAAGUGGUGAAACUUU
>ath-MIR4227 MI0015816 Arabidopsis thaliana miR4227 stem-loop
GUUCACACGACAACACAAUUUCACUGGUACCAAUCAUUCCAACAAAUUAUAACUCGGUCUCAGGGAUUGUAUAUUUUGUUGGAUUGAUUGGUAACAUGAAAUUUUGAAUUUUUGAAUUUUU
>ath-MIR4228 MI0015817 Arabidopsis thaliana miR4228 stem-loop
CGGCGUGUUGUUUUAACCUAAUAGCCUUGAACGCCGUCGUUUCGUCUCCGACGACAUUCACACGCGCACACUUCCACCCUUACCAUCUAUCCGUCUCACACGUGCGUCGGAUGCGAAACGGUGGUGUUCAGGGAUUUUUUAGGUUGCCGGAUUUUACC
>ath-MIR3440b MI0015818 Arabidopsis thaliana miR3440b stem-loop
UCUGGUAUUUUGCUCAAGUAUGGUUUUCUUGGCCCAUCCACUUCUAAUGUGUUUUGUAACUAAUGCAAAAUGUGCAUUAGAAGUGGAUUGGUCAAGGGAAGCGUACUUGUGCAAAAUGCGGCAGU
>ath-MIR4239 MI0015819 Arabidopsis thaliana miR4239 stem-loop
UCUUGUUUGCACAUUUUGUCUUUGUUAUUUUCGCAUGCUCCUUUGAAACUUUUUGUGCAUGGAUGUGAAACUCUUCACUGGAGCAUACGGCGAUAACGAAAACAAGGUGUGCAUAUAAACUUU
>ath-MIR4240 MI0015820 Arabidopsis thaliana miR4240 stem-loop
CUUUCGUAGCCAUGAAGUUAAUGGCUAGAGUGACUAGACCCGUAACAUUACCAUAUAUCAUUUGAACUGAAAUUUGUUUGUUCUGAGGAUUAUUUUUCAAGAUAUCAAAACGAAGAUAAGUGGCUGCACAAACUUUUUUUAGCGAAUAUAUCGUUAUGUUAUCGGGUCUAGCACUCUAUCCACUGAUUUCAUGACCACGAGCCUC
>ath-MIR4243 MI0015821 Arabidopsis thaliana miR4243 stem-loop
AAAGAACCGUGAAUUACAGUUGAAAUUGUAGAUUUCGUACAUGACAAUAAUUUGCUCGAGCAUCACUUUCAUGAUUUUGUGGUCUGUGUUGCCGUAUUUGAGAGCAUACAUUUCAUGUUCGAAAUCUACGAUUUUAACUCUAAUUUUUGGAUGGUUCUUUAUUUCAAUUACAGAGGGAU
>ath-MIR854e MI0015956 Arabidopsis thaliana miR854e stem-loop
CGGAUGAGGAUAGGGAGGAGGAGUAUGAUACGAGCAUGUAUCAUUUCAGUGAGCACGUACCUCCAGCGCGGGAGAGCAAGAGCUUGAGUGAAGCUCACAGAAACAACAGUAAGUUGCAGAGGUGGUGCAAGAAACAAGAUAGGUUACUUAUCAAGUGCUUCAAGGCCAUCACGUUUCUGACGGACAAGAUAAGUUGCUUCUCUUCUACCACAGCUAUUCCG
>ath-MIR3932a MI0016587 Arabidopsis thaliana miR3932a stem-loop
UGCUCUUCUAUGUCUUCAUCGUCAUCACAAAUUUCUUCAAACUUAAAUAUCUUAAGGACCUUCAACGGACUUGAUAAUAGAGAUUAACGAACUUUGUGAUGACAACGAAGAUACAGAGGAUCA
>ath-MIR3932b MI0016588 Arabidopsis thaliana miR3932b stem-loop
AGUGUUUGACGUGCUCGAUCUGCUCCUUUAUGUCUUCAUUGUCAUCACAAAUUUCUUCAAACUUAAAUAUCUUAAGGACCUUCACCGGACUUGAUAAUAGAGAUUAACGAACUUUGUGAUGACAACGAAGACACAGCUGAUCAAAUCAAG
>ath-MIR3933 MI0016589 Arabidopsis thaliana miR3933 stem-loop
CUUAGAAGAAGCAAAAUGACGACUCGGACAACAAUAAUACAAAACUAAUACUUAUUGUUGUCGGAGUCGUCAUUUUGCAUCUUCUAAG
