# Supplementary material for: C-mii: a tool for plant miRNA and target identification
Source: BMC Genomics. 2012 Dec 7;13(Suppl 7):S16. doi: 10.1186/1471-2164-13-S7-S16 (PMC3521235; doi:10.1186/1471-2164-13-S7-S16)
Supplement: Additional file 4 — (FASTA) - All plant RNA sequences that are not miRNAs from Rfam 10. This file is used as input for benchmarking the miRNA identification pipeline. [file 1471-2164-13-S7-S16-S4.fasta]

>RF00001;5S_rRNA;DQ630521.1/6831-6949   55999:Stigeoclonium helveticum
CUCGGUGUCCAAGUUUAAUAGGUCCCACGUCAAUCCAUCCCGAACUUGACAGUGAAACUAUUACUGAGAACGAAAAGGUGCAUGGGAGACUGUGUGUACUUUCGAUCUUGAUGCCGGGA
>RF00001;5S_rRNA;ABCN01003209.1/15741-15859   3055:Chlamydomonas reinhardtii
UGGAUCGUUCAAACCUUCAAGGCCCCUCCCCAUCCCAUCAGCACUGGGAAGAUAAGCUUGAAUGGGCUGAAUUAGUAGUACGGUGGGGGACCACGUGCGAAUCCUCAGUGACGAUCUGU
>RF00001;5S_rRNA;X03271.1/41-160   3055:Chlamydomonas reinhardtii
CUUGGUGCUCUUUGCUCAGUUGGACCCACACCAAUCCAUCCCGAACUUGGUUGUGAAAAAGCUGAGGGGACUGAAGAACUUUACGGGUCGCCGUCUGGAAUCUCAGUUCUAGUGCUAGGG
>RF00001;5S_rRNA;ABCN01003209.1/15098-15206   3055:Chlamydomonas reinhardtii
CAGUGUGGUGAGCGUAGAGCUAAAGCUCUACCACUGGGAAGAUAAGCUUGAAUGGGCUGAAUUAGUAGUACGGUGGGGGACCACGUGCGAAUCCUCAGUGACGAUCUGU
>RF00001;5S_rRNA;K02345.1/1-118   3056:Chlamydomonas sp. TK-1983
AUGGUCGUUCAUACUAGCACUACUGCACCCUAACCCGUCAGAUCUAGGAAGUUAAGCGUGCUCAGGCGAGGCCAGUAGUACGGUGGGUGACCACGUGCGAAGCCCUCGUGACGAUCGU
>RF00001;5S_rRNA;ABCN01000690.1/11653-11773   3055:Chlamydomonas reinhardtii
GUCUACGGUCAUACCAGUCAGGCAAAGCCCCGAACCCGUCCGAUCUCGGAAGGUAAAACUGACUGGGCCCGUCAAGUAUGGUGGUGAGAGAUCACACCAGAACCACGCGGUGCCGUAGACC
>RF00001;5S_rRNA;X02707.1/2-120   3055:Chlamydomonas reinhardtii
UGGAUUGCUUAUACCUUUAUGAAAACUCCCCAUCCCAUUAGCACUGGGAAGAUAAGUAUGAAUGGGCUGAAUCAGUAGUACGGUGGGGGACCACGUGCGAACCCUCAGUGACGACCUGU
>RF00001;5S_rRNA;ABCN01000396.1/12065-12189   3055:Chlamydomonas reinhardtii
UGUUACGGCCGGAAAGCCUCUGUGAAUGACGCACCCGAUCCCAUCAGAACUCGGAAGUGCUACACAGAGGGCCCGAUAAGUACCAGCUUGACGAAAGUCGCUGGGAAUCCCGGGUGCUGUAGCGU
>RF00001;5S_rRNA;EU677193.1/170908-171028   55995:Oedogonium cardiacum
UCUGGUGCUCAACGCUCGGUUGGAACCACACCAACCCAUCCCGAACUUGGUGGUGAAAUAACCGAGAGGAAAAAAGGCCCUGCAAGGGGUACUUUGUGGAACCUUUUUCCUAGCGCCGGGG
>RF00001;5S_rRNA;DQ396875.1/82595-82713   3088:Scenedesmus obliquus
UCUGGUGCUCUAUGCUUUUGUGGAACCACGCCAAUCCAUCCCGAACUUGGCUGUGAAACGCUAAAGAAGUUGACAAACUUGUUGGAAGUCUAGCAGGAAAAAUCAACUUAGUGCCAGGG
>RF00001;5S_rRNA;M10202.1/2-120   3088:Scenedesmus obliquus
UGCUACGUUCAUACCACCACGAAAGCACCCGAUCCCAUCAGAACUCGGAAGUUAAACGUGGUUGGGCUUGAUUAGUACUGGGUUGAGGGAUCACCUGGGAACCCCGAGUGACGUAGNGU
>RF00001;5S_rRNA;DQ291132.1/142265-142381   51324:Oltmannsiellopsis viridis
CCUGGUGCGCUUGCUGCAGUGGAACAACGCCAAUCCAUCCCGAAUUUGGUUGUUAAACAUUGCAGGGCUGAAACUAGUGAAGGCGGGGGCCUUUGUGAAUCAAUGCUCGUGCCAGGG
>RF00001;5S_rRNA;AF393605.1/4940-5056   3159:Pedinomonas minor
CUUGGUGCCCAUGCCUGAUUGGACCCACCUCUAUCCAUCCCGAACUAGAAGGUGAAACGAUCAGGGGACGAUAAUACUUCUCGCGGGAGCGAUUGGAAAAGCAGUCUGGUGCCAGGU
>RF00001;5S_rRNA;X52051.1/2-120   3159:Pedinomonas minor
UGAUGCGUUCAUACUACUUCGAAAGCACCCGAUCCCAUCAGAACUCGGAAGUUAAGCGGAGUUAGGCCGGUCUAGUACUGAGUUGAGUGAUCACUCGGGAAUCACCGGUGACGCAUUGC
>RF00001;5S_rRNA;X52047.1/2-120   3163:Prasinocladus sp. UTEX732
UGCUACGUUCAUACCACUCAGAAAACGCCGGGUCCCAUCAGAUCCCCGAAGCUAAGCUGAGUUGGGCUGGAUUAGUACUGGAUUCAGGAAUGAUCUGGGAAUCCCCAGUGACGUAGUGU
>RF00001;5S_rRNA;CP001323.1/1113183-1113301   296587:Micromonas sp. RCC299
UCUUCCGCUCAUACCACCCUGAAUACAGCGAUACCCAUCAGAACAUCGAACUUAAGCAUGGUUGGGCAGGAUUAGUACUAGGCUGAGGAAUCGCCCGGGAAUCCCCUGUGGUGGAAGGU
>RF00001;5S_rRNA;CP000583.1/384507-384624   436017:Ostreococcus lucimarinus CCE9901
UCAAGCGACCACACCCGCGGAAAAUCACAGAAACCCAUCGGAACUUCUCAGUUAAGACCGCGUGGGCCGGAUAAGUACCGAUGUCGGAAGACGUCAGGAACCCCCGGUAUCGCUUGGU
>RF00001;5S_rRNA;CR954199.2/40312-40427   70448:Ostreococcus tauri
CUUGGUGUCUUCGUCACAAUCGAAACACAGCAUCCCAUCAGAACUGCGUGGUGAAAGGUUUUUGAGACUAAGAUAGCUAUCGGGCCACUGAUAGUGAAAACGUGUCGAUGCCAAGA
>RF00001;5S_rRNA;FJ493497.1/114409-114524   141716:Monomastix sp. OKE-1
UCUGGUAUCCUCGGUUCAAAAGAACUACACCAACCCUUUCCGAAUUUGGUGGUAAAAGUUUGAACGGCUAAAAUACUUCAAGGGGAGCCUUGUGGAAAGAUACGCUGACGCCAGAG
>RF00001;5S_rRNA;AF137379.1/124411-124527   31312:Nephroselmis olivacea
CCUGGUGUCUUCAGCGCAGUGGAACCACACCAAUCCAUCUCGAACUUGGUGGUGAAACGCUGUGGCGGCUACGAUACUCGAGGGGGGGCCCUUGGGGACAAUCGCUCGAUGCCAGGA
>RF00001;5S_rRNA;FJ493498.1/33314-33429   41880:Pycnococcus provasolii
ACUGGUACCCUCGAGCGAGUGGUCACACACGAACCCAUCUCGAACUUCGAUGUUAAGCACUCGUGGCCGAAAGUACUGCAGGGGUAGCCCUGUGGGAGGAUAGGCUGGUGCCAGUU
>RF00001;5S_rRNA;AB001684.1/28641-28756   3077:Chlorella vulgaris
CCUUGUAUUCUUGCUUGCAUGGAACCACCUUAUCCAUCUCGAACUAAGAAGUGAAACGUGUAAGGGGCGACAAUACUUGAGGGGAGGCCCUCUGGAAAGAUAGCCUAAUGCAAGGU
>RF00001;5S_rRNA;X03848.1/4717-4834   3078:Chlorella pyrenoidosa
CCUGGUGUUCUUGUUUUUAUGGAAACCACGCUAACCCAUCUCGAACUUAGUUGUGAAACGGUAAAAAGAGUGAAAAUACUUAAGCCGUGGGCUUUGGAAAGAUAACUUAAUGUCAGGA
>RF00001;5S_rRNA;X01878.1/2-119   3078:Chlorella pyrenoidosa
UGCUACGUUCAUACACCACGAAAGCACCCGAUCCCAUCAGAACUCGGAAGUUAAACGUGGUUGGGCUCGACUAGUACUGGGUUGGAGGAUUACCUGAGUGGGAACCCCGACGUAGUGU
>RF00001;5S_rRNA;AJ245645.1/8684-8800   3111:Prototheca wickerhamii
CCUAGUGUUCAUGCUUGUGUGGAACCACCUUAUUCCAUCCCGAACUAAGAAGUGAAACGCACACGGGGCGAAAAUACUGAAAGGGGGGCCUUUUGGAAAGAUAGCUUAAUGCUAGGU
>RF00001;5S_rRNA;EF506945.1/3508-3624   34116:Leptosira terrestris
UCUGGUGUGUUUACUGAAAUAGAAACACCUCAUACCAUCCCGACCUGAUCGGUGAAACAUUUCAGCGGCUAUGAUACUGCAAGCGGGGGCUUGUGGGAAAGCAGCCGCAUGCCAGAA
>RF00001;5S_rRNA;DQ398104.1/22531-22647   145475:Helicosporidium sp. ex Simulium jonesii
AUUAGUGUCUUAAUAAUAUAGAAAGACCUUAAAUCCAUACCGAACUAAGAAGUGAUACUAUAUUAAAACAAAAAUACUAAGUGGGCAGCUGCUUGGAAAGAUAGUUAGAUGCUACAU
>RF00001;5S_rRNA;X76084.1/4944-5053   3188:Picochlorum eukaryotum
UCUAGUGUUCUAGCUUCUAUGGAACCACCUUAUUCCAUCCGAACUAAGAAGUGAACGUAGAAGGAGCGAAGAUACUAAGAGGAGGCCUCUGGAAAUAGUUAAUGCUAGGU
>RF00001;5S_rRNA;M38645.1/2-120   3186:Chaetomorpha moniligera
CGCUACGGCCAUACCAGCGAGAAAGCUUCAGAUCCCAUCAGAACUCUGCAAAUAAGCUCGUUUGGGCGCCACUAGUAACAGGGUUAGUAAUAACCUGUGAACCUGGUGUGCUGUAGUGC
>RF00001;5S_rRNA;AY835431.1/140921-141037   160070:Pseudendoclonium akinetum
ACUGGUGUCUUAGUUAAAUUGGAACAACACCAAUCCAUCUCGAACUUGGUCGUUAAACAAUUUAAGGGUAAAAAUACUUAGGGGGUAGCCCCUUGGGAAAAUAGCCUGAUGCCAGUU
>RF00001;5S_rRNA;V01420.1/2-120   3120:Ulva pertusa
UGAUACGGUCAUACCACCAGGAAAACAGGCGAUCCCAUCUGAACUCGCAACUUAAGCCUGGUUGGGCAGGAUUAGUACUGGGCUGAGUGAUCUCCUGGGAAUCCCCUGUGCUGUAUCGC
>RF00001;5S_rRNA;DQ229107.1/175735-175851   55564:Chara vulgaris
CCUGGUAUCUUAGGCGUAGUGGAACCACACCAAUCCAUCCCGAACUUGGUGGUGAAACUCUACCGCGGUGACAAUACUGUAGAGGAAGCUCUACGGGAAAAUAACUCGAUGCCAGGA
>RF00001;5S_rRNA;AY267353.1/67514-67628   55564:Chara vulgaris
UCCGGGUACUAUUGUAGGACGUGAAAACACCCGAUCCCAUUCCGACCUCGAUCCGUGAAAUCGUCUUACGCCAUAUGUACUGAUUUAUUUUGGGAGACAUGGUUCAAGCCCGGAC
>RF00001;5S_rRNA;M10437.1/2-120   3150:Nitella flexilis
UGGUACGGUCAUACCACGGCUAAUGCGCCCGAUCCCAUCCGAACUCGGAAGCCAAGCGCCGUUGGGCCGGAAUAGUACUGGGAUGGGUGACCUCCUGGGAAGUCCCGGUGCUGUACCUA
>RF00001;5S_rRNA;DQ422812.2/114695-114811   3144:Chlorokybus atmophyticus
CCUGGUGUCUUAGGCGCAGUGGAACCACACCAAUCCAUCCCGAACUUGGUAGUGAAACAGUGUAGCGGUGAAGAUACUCUAGAGGCCACUCUACGGGAAAAUAGCUCGAUGCCAGGA
>RF00001;5S_rRNA;AF494278.1/97609-97725   96477:Chaetosphaeridium globosum
UCUGGUGUCUUAGGCGUAGAGGCCCCACACCAAUCCAUCCCGAACUUGGUGGUGAAACUCUACUGCGGUGACAAUACUUCAGGGGCAGCUCUGUGGAAAGAUAGCUCGAUGCCAGAA
>RF00001;5S_rRNA;AF393593.1/5979-6095   3124:Coleochaete orbicularis
CCUGGUGUCUUAGGCGUGAAGGAACCACACCAAUCCAUCCCGAACUUGGUGGUGAAAUUUCAUUGCGGUGAAGAUACUUUAGGGGCAGCCCUGUGGAAAAAUAACUCGAUGCCAGGA
>RF00001;5S_rRNA;X52052.1/4-118   3125:Coleochaete scutata
GUUCCAUCAUACCAUGCCUACUACGCCGCAUCCCAUCAGAACUGCGAAGCUAAGCGGCAUUGGGCCAGAAUAGUACUGGGAUGGGUGACCUCCCGGGAAGUCCUGGUGUGGAACC
>RF00001;5S_rRNA;X01620.1/1-118   3234:Anthoceros punctatus
GGUGCGGUCAUACCAGGGCUACUACACCGGAUCCCAUCAGAACUCCGUAGUUAAGCGCCCUUGGGCCGGAUCAGUACUGGGAUGGGUGACCUCCCGGGAAGUCCCGGUGCUGCACCCU
>RF00001;5S_rRNA;AF518408.1/404-520   93616:Megaceros tosanus
UCCGGUGUCUUAGGCGUAAAGGAACCACACCAAUCCAUUCCGAACUUGGUGGUGAAACUUUACUGCGGUGACAAUACUGUAGGGGAAGCCCUGUGGAAAGAUAGCUCGACGCCAGAA
>RF00001;5S_rRNA;EF570187.1/247-295   53007:Hylocomium splendens
CAAGGCUACUACACCAGAUCCCUCAGAACUCUGAAGUUAAGCGCCUUGG
>RF00001;5S_rRNA;EU574733.1/2701-2817   3218:Physcomitrella patens
CUAUGCAGCGAAAUCCAAAGGCCUACCAGAUCCCAUCCGAACUCUGAAGUCAAGGUGCCUUUGGCCGGAUUAGUUCGGGAGGUUCGCACCCUCUUGGAACUUCCGGUGCUGCUUUAU
>RF00001;5S_rRNA;ABEU01010493.1/11130-11248   145481:Physcomitrella patens subsp. patens
UGAUUCGGUCAUACCAAGGCUACUACACCAGAUCCCAUCAGAACUCUGAAGUUAAGCGUCUUUGGGCCGGAAUAGUACUGGGAUGGGUGACCUCCCGGGAAGUCUCGGUGUUGCAUCCA
>RF00001;5S_rRNA;AB251495.1/33752-33870   3218:Physcomitrella patens
UCCGGGCACUAUGGUAAGACGUGAAAACACCCGAUCCCAUUCCGACCUCGAAAUGUGAAAUCGUCUUACGCUAUAUGUACUGAUUUAUCAAUUUCGGGAGACAUGGUCCAGGCCCGGAC
>RF00001;5S_rRNA;ABEU01010493.1/81116-81234   145481:Physcomitrella patens subsp. patens
UAAUGUGGUUAUACCAAGGCUAUUACUCCAAAUUCCAUUAGAACUUUGAAGGUAAGCACUUUUGGGCCUGAAUAGUAUUGGUAUAGAUGAUCUCUUGGACAAUCUUAGUGCAACAUCCA
>RF00001;5S_rRNA;ABEU01002911.1/350527-350644   145481:Physcomitrella patens subsp. patens
UGAUGUGGUCAUACCAAGGCUAUUUCACCAAAUCCUAUCAAAACUUUGAAGUUUAGCACCUUGGGCCGGAAUAGUAUUAGGAUGGGUGACCUUCAGGGAAGUCCCGGUGCUGCAUCCA
>RF00001;5S_rRNA;M68929.1/151453-151569   3197:Marchantia polymorpha (liverwort)
CCGGGCACUAUGGUAAGAUGUGAAAACACCCGAUCCCAUUUCGACCUCGAUAUGUGAAAUCGUCUUAGACCAUAUGUACUGAUUCAUCAAUUUCGGGAGACAUGGUCCACGCCCGGA
>RF00001;5S_rRNA;AF033633.1/461-577   41844:Riccia fluitans
UCUGCUGUCAUUGUCGUAGAGGAACCACACCAAUCCAUCCCGAACUUGGUGGUGAAACUCUAUUGCGGUGACAAUACUUUAGGGGAAGCCCUACGGAAAAAUAGCUCGACGCCAGGA
>RF00001;5S_rRNA;AF033632.1/325-441   70144:Pellia neesiana
UCUGGUGUCUCAGGCGUGGGGGAACCACACCAAUCCAUCCCGAACUUGGUGGUGAAACUCCAUUGCGGUGACGAUACUAUGGGGGAAGCCCCAUGGGAAAAUAGCUCGACGCCAGGA
>RF00001;5S_rRNA;AC158182.2/618-705   88036:Selaginella moellendorffii
GGGUCUUGGGAUAUUUGGGGUUAAGCAUCCUUGGGUUUGAAUAGUACUGGGCUGGGUGACCUCCUGGGAAGUCCAAACUCAGGAGCUU
>RF00001;5S_rRNA;AF400660.1/546-662   186426:Selaginella doederleinii
UCUGGUGUCUUAGUCGUAGAUGAACCACACCAAUCCAUCCCGAACUCGGAGGAGAAACUCUACUGCGGUGACGAUACUGCAGGGGAAGCCCCGCGGAAAAAUAGCUCGACGCCAGGA
>RF00001;5S_rRNA;AB197035.2/85934-86049   307165:Selaginella uncinata
UCUGGUGCCUCGUCGUGGAGGAACCACACCAAUCCAUCCCGAACUCGGUGGUGAAACUCCACUGCGGUGACGAUACUGCAGGGGGAGCCCUGCGGGAAAAUAGCUCGGCGCCAGGA
>RF00001;5S_rRNA;EU924184.1/908-1013   88036:Selaginella moellendorffii
AGCUUCGACGUCAACACCGGAUCUCGAUGGAACUCCGAAGUGGAAAAGCUACUCCAGAGUAGUAUUGAGGCGGGUGACUGCCUCAAGAAGUCCCGGAUAGGAGGUG
>RF00001;5S_rRNA;AF400661.1/419-535   186425:Selaginella caulescens
UCUGGUGUCUUAGUCGUAGAGGAACCACACCAAUCCAUCCCGAACUCGGUGGUGAAACUCUACUGCGGUGACGAUACUGUAGCGGAAGCCCUGUGGAAAAAUAGCUCGGCGCCAGGG
>RF00001;5S_rRNA;AF338739.1/448-564   73584:Huperzia billardierei
UCUGGUGUCUUAGGCGUGGAGGAACCACACCAAUCCAUCCCGAACUUGGUGGUUAAACUCCACUCGGGUGACAAUACUGUAGGGGAAGCCCUGCGGGAAAAUAGCUCGAUGCCAGGA
>RF00001;5S_rRNA;M10435.1/2-120   3252:Lycopodium clavatum (stag's-horn clubmoss)
UGGUGCGGUCAUACCAGCACUACUAGACCGGAUCCCAUCAGAACUCCGAAGUUAAGCGUGCUUGGGCCUGAAUAGUACUGGGAUGGGUGACCUCCCGGGAAGUCCGGGUGCCGCACCCU
>RF00001;5S_rRNA;X00758.1/4-120   3288:Dryopteris acuminata
UCUGGUGUCCCAGGCGUAGAGGAACCACACCGAUCCAUCUCGAACUUGGUGGUGAAACUCUGCCGCGGUAACCAAUACUCGGGGGGGGCCCUGCGGAAAAAUAGCUCGAUGCCAGGA
>RF00001;5S_rRNA;M10436.1/2-120   3240:Psilotum nudum
UGGUGCGGUCAUACCACCGUUAAUGCACCGGAUCCCGUCGGAACUCCGUAGUUAAGCGCGCUUGGGCCGGAAUAGUACUGGGAUGGGUGACCUCCCGGGAAGUCCCGGUGCCGCGCCCA
>RF00001;5S_rRNA;AY830935.1/1-119   45372:Abies alba
GGGUGCGAUCAUACCAGCGUUAAUGCACCGGAUCCCAUCAGGACUCCGCAGUUAAGCGCGCUUGGGCUAGAGUAGUACUGGGAUGGGUGACCUCCCGGGAAGUCCUAGUGUUGCACCCU
>RF00001;5S_rRNA;FJ899565.1/89850-89966   78260:Abies firma
UCUGGUGUCCCAGGCGUAGAGGAACCACACCAACCCAUCCCGAACUUGGUGGUUAAACUCUACUGCGGUGACGAUACUGUAGGGGAAGCCCUGCGGGAAAAUAGCUCGGUGCCAGGA
>RF00001;5S_rRNA;EF408084.1/136-254   3347:Pinus radiata (Monterey pine)
GGGUGCAAUCAUACCAGCAUUAAUGCACUGGAUCCCAUUGGAACUCUGUAGUUAAGCCCUCUUGGGGUAGAGUAGUACUGGGAUGGGUGACCUCCCGAGAAGUCCUAGUGUUGCACCCU
>RF00001;5S_rRNA;AP009381.1/60470-60582   54799:Cycas taitungensis
CCGGGCACUACGGUAAGACGUGAAAACACCCGAUCCCAUUCCGACCUCGAUAUGUGAAAUCGUCUUGCGCCAUAUGUACUGAGAUCGUUCGGGAGACAUGGUCCAAGCCCGUU
>RF00001;5S_rRNA;AP010819.1/92648-92785   173280:Ephedra equisetina
UGGUGUCCAAGGCGUAGAGGAACCACACCAACCCAUCAUUCUUGUUUGAUGAAAUCCAUGCCGAAUUUGGUGGUUAAACUUUAUUGCGGUGACGAUACUGUGGGGGAAGCCCUGCGGAAAAAUAGCUCGAUGCCAGGA
>RF00001;5S_rRNA;X06995.1/1-119   3382:Gnetum gnemon
GGGUGCGAUAAUACCACCGCUAACGUAUCGGAUCCGAUCAGAACUCCGUAAUUAAGCGCGCUUGGGCUAGAGUAGUACUGGGAUGGGUGACCUCUCGGGAAGUCCUAGUGUUGCACCCA
>RF00001;5S_rRNA;AP009569.1/39520-39649   33153:Gnetum parvifolium
UCCAAGGCGUAGAGGAACCACACCAACCUAUCAUUCCAAAGUUGUUUGAUGAAAACCAUCCCGAAUUUGGUGGUUAAACUUUACUGCGGUGACGAUACUGCGGGGGAAGCCCCGCGGAAAAAUAGCUCGA
>RF00001;5S_rRNA;AB306618.1/190-308   4460:Colocasia esculenta (taro)
GGGUGCGAUCAUACUAGCACUAAUGCACCAGAUCCCAUCAAAACUUCGAAGUUAACCGUGCUUGGGCGAAAGUAGUACUAGGAUGGGUGACCUCAAGGAAAGUCCUCAUAUUGCACCCC
>RF00001;5S_rRNA;AB306616.1/183-301   4460:Colocasia esculenta (taro)
AGGUACGAUUAUAUCAGCACUAAUGCACCGGAUCCCAUCAGAACUUCGAAGUUAAGCAUGCUUGGGAGAGAGUAAUACUGGGAUGGGUGACCUCCUGGGAAGUCCUCAUGUUGCACCUC
>RF00001;5S_rRNA;AB306615.1/183-300   4460:Colocasia esculenta (taro)
AGGUACGAUUAUAUCAGCACUAGUGCACCGGAUCCCAUCAGAACUCCGAAGUUAAGCGUGCUUGGGCGAGAGUAGUACUAGGAUGGGUGACCUCCUGGGAAGUCCGACCUCCGAUCUC
>RF00001;5S_rRNA;J01439.1/340-456   50518:Landoltia punctata
UCUGGUGUCCUAGGCGUAGAGGAACCACACCAAUCCAUCCCGAACUUGGUGGUUAAACUCUACUGCGGUGACGAUACUGUAGGGGAGGUCCUGCGGAAAAAUAGCUGGACGCCAGAA
>RF00001;5S_rRNA;AJ242236.1/83-201   93255:Calamus reticulatus
UGGUGCGAUCAUACCAGUACUAAUGCAUCGGAUCCCAUYAGAACUCUGCAAUUAAGCGUGCUUGUGCUAGAGUAGUACUAGGAAGGGUGACCCCUUGGGAAGUCCUCGUGUUGCACCCA
>RF00001;5S_rRNA;AF324761.1/1-119   112537:Clivia nobilis
GGGUGCGAUCAUACCAGCACUAAGUCACCGGAUCCCAUCAGAACUCCGCAGUUAAGCGUGCUUGGGCGAGAGUAGUACUGGUAUGGGUGACCUCCUGGGAAGUUUUCAUGUUGCACCCU
>RF00001;5S_rRNA;AJ551458.1/425-506   226209:Liparis loeselii
UCUGGUGUCCUAGGCGUAGAGGAACCACACCAAUCCAUCCCGAACUUGGUGGUUAAACUCUACUGCGGUGACGAUACUGUAG
>RF00001;5S_rRNA;EF101262.1/114-232   428251:Murdannia bracteata
GGAUGUGAUCAUACCAGCACUAACGCACCGGAUCCCAUCAGAACUCCGAAGUUAAGCGUGCUUGGGCGAGAGUAGUACUAGGAUGGGUGUCCCUCUGGGAAGUCCUCUUGUUGCUUUCC
>RF00001;5S_rRNA;DQ840051.1/218-338   93697:Tulipa fosteriana
GGUGCGAUCAUACUAGCACUAAAGCACCGGAUCCUAUCAGAACUCCGCAGUUAAGCAUGCUUGGGCCAGAGUAGUACUAGGAUGGGGGAUCUCCUAGUAAGUCCUUGUUAGGUGGUCAUCU
>RF00001;5S_rRNA;AACV01030530.1/3431-3547   39947:Oryza sativa Japonica Group
UCUGGUGUCCUAGGCGUAGAGGAACCACACCAAUCCAUCCCGAAUUUGGUGUUAAACUCUACUGCGGUGACGAUACUGUAGGGGAGGUCCUGCGGGCAAAAUAGCUCGAUGCCAGAA
>RF00001;5S_rRNA;AP001278.1/114545-114585   39947:Oryza sativa Japonica Group
ACUAAACCACUGGAUCCCAUCAGAACUUCAAAGUUAAGCGU
>RF00001;5S_rRNA;AACV01025891.1/18093-18211   39947:Oryza sativa Japonica Group
GGAUGCGAUCAUACCAGCACUAAAGCACCGGAUCCUAUCAGAAUUCUGAAGUUAACCGUGCUUGCGCAAGAGUAGUACUAGGAUGGGUGACCUCUUGUUAAGUCCUCGUGUUGCAUCCC
>RF00001;5S_rRNA;AAAA02038540.1/5438-5556   39946:Oryza sativa Indica Group
GUAGACGGCCAUCUUAGGCUGAGAACACCGUAUCCCGUCCGCUCUGCGAAGUUAAGCAGCCUCAAGCUCGGGUAGUACUCGGGUGGGUGACCACCGGGGAAGUCCGGGUGCUGUCUACU
>RF00001;5S_rRNA;FJ266019.1/66013-66127   4532:Oryza australiensis
GCAUCUGAUUGACAACACUAAAGCACCACAUCCCAUUAGAACUCUGAAGUUAAGCAUGCUUAGAUGAUAGUAGUACUAGGAUGUGCGACCUUCUGAGAAGUUCUCGUGUUAUGCU
>RF00001;5S_rRNA;AAAA02005684.1/709-825   39946:Oryza sativa Indica Group
GGAUGCGAUCAUACCGGCACUAAAGCACCGGAUCCCAUCAGAACUCCGAAGUUAUGCGUGCUUGGGCGAGUAGUACUAGGAUGGGUGACCUCCUGGGAAGUCCUCGUGUUGCAUCCC
>RF00001;5S_rRNA;Z11412.1/246-336   4533:Oryza brachyantha
GGAUGCGAUCAUACCAGCACUAAAGCACUGGAUCCCAUCAAAACUCCGAAGUUAAUCGUGCUUGGGCGAGAGUAGUACUAGGAUGGGUGCU
>RF00001;5S_rRNA;AACV01020415.1/15893-16010   39947:Oryza sativa Japonica Group
AUAUAUAUAUAUAGCGAGGACAAAAGCACCGGAACACGUCAAAACUCCGAAAUUAAGCGUGCUUGGACGAGAGCUGUACUAGGAUGGGUGAUUCCCUGAGAAUUCCUCAUGUUGCAUC
>RF00001;5S_rRNA;AAAA02036851.1/9624-9716   39946:Oryza sativa Indica Group
CCUUUUUGUCUCUCUCUCCCCCCCAGAACUCCGAAGUUAAGCGUGCUUGGGCGAGAGUAGUACUAGGAUGGGUGACCUCCUGGGAAGUCCCUC
>RF00001;5S_rRNA;FJ266019.1/65179-65281   4532:Oryza australiensis
GCCACAUCCCACUAAGGCAGCGGAUCUCAUUAAAACUCUAGAGUUAAGUGUGUUUGGGCAAGAGUAGUACUAGGAUGGGUAACCUCAUGGGAAGUCUAGUUGC
>RF00001;5S_rRNA;AACV01025891.1/22441-22527   39947:Oryza sativa Japonica Group
GGAUGCGAUCGUACCAGCACUAAAGCACCGGAUCCCAUCAGAACUACGAGUUUAAGCGUGCUUGGGCGAGAGCGGAUGUAACAUUUU
>RF00001;5S_rRNA;AACV01025891.1/17172-17289   39947:Oryza sativa Japonica Group
GGAUGCGAUCAUACCAGCACUAAAGUACCGGAUCCCAUCAGAACUCCGAAGUUAAGCGUACUUGGGCGAGAGUAGUACUAGGAUGGGUGACCUCCUGGGAAGUCGUAUGGUGCAUCCC
>RF00001;5S_rRNA;AAAA02037454.1/10642-10722   39946:Oryza sativa Indica Group
GGAUGCGAUCAUACCAGCACUAAAGCACCGGAUCCCAUCAGAACUCCGAUGUUAAGCGUGCUUGGGCGAGAGUAGUACUAG
>RF00001;5S_rRNA;AC226819.1/57697-57809   63629:Oryza minuta
UACAACUACUUUUCCGGAAGUCGAUCUCCAAAGAACUUUGAUGUUAAGCGUGCUUGGCCUGGAGAAAUUUCGGGAUGGGUGACCGAUUGGGAAGUUCCUGGGAGAAGCAGGAU
>RF00001;5S_rRNA;AAAA02046030.1/2043-2157   39946:Oryza sativa Indica Group
CCUGGUGGCUAUAGCGUUUGUGAACCACCCGAUCCCAUCCCGAACUCGGCCGUGAAACCAAACCGCGCCAAUGGUACUAUCGCUCAAGCGAUGGAAGAGUAGGUCGUCGCCAGGC
>RF00001;5S_rRNA;AAAA02042441.1/3240-3346   39946:Oryza sativa Indica Group
GGAUGCGAUCAUACCAGCAUUAAAGCACCGGAUCCCAUCAGAACUCCGAAGUUAAGCGUGCUUGGUCGAGAGUAGUACUAGGAUUUUGACUCGCGCCGCUGCGUCCC
>RF00001;5S_rRNA;AACV01025891.1/21066-21184   39947:Oryza sativa Japonica Group
GGAUGCGAUCACACUAGCACUAAAGCAGCGGAUCCCAUUAGAACUCCGAAGUUAAGCGUGCUUGCACGAUAGUAGUACUAGGAUGGGUGACCUACUGGCAAGUCCUCGUGUUGCUUUCU
>RF00001;5S_rRNA;AACV01025891.1/15620-15738   39947:Oryza sativa Japonica Group
GGAUGCGAUCAUACCUACACUAAAGCUCCGGAUCCCAUCAGAACUCUGAAGUUAAGCGUGCUUGGGCGAGAGUAGUACUAGGAUGGGUGACCGGAAUCAAAAAGUUCAGAAAGCACCAA
>RF00001;5S_rRNA;DQ823536.1/169-286   146534:Avena eriantha
GGAUGCUAUCAUACCAGCACUAAAGCACCGGAUCCCAUCAGAACUCCGAAGCUAAGCAUGCUUGGCGAGAGUAGUACUAGGAUAGGUGACCUCCUGGGAAGUCCUCGUGUUGCAUCCC
>RF00001;5S_rRNA;EF064607.1/193-298   146530:Avena barbata
GGAUGCGAUCAUACCAGCACUAAAGCACCGGAUCCCAUCAGAACUCCCGAGUUAAGCGUGCUUGGGCGAGAGUAGUACUAGGAUGGGUGACCUCGUGUUGCAUCCC
>RF00001;5S_rRNA;AJ390167.1/199-293   100793:Avenula bromoides subsp. bromoides
CAUACCAGCACUAAAGCGCCGGAUCCCAUCAGAACUCCGAAGUUAAGCGUGCUUGGGCGAGAGUAGUACUAGGAUGGGUGACCUCCGAGAGUAGU
>RF00001;5S_rRNA;AJ390216.1/182-302   106816:Danthoniastrum compactum
GGAUGCGAUCAUACCAGCACUAAAGCACCGGAUCCCRUCCAGAACCCCGCAGUUAAGCGKUGCUUGGGUGAGAGUAGUACURGGWUGGGUGABCUCCCGGGAAGUCAGMGUGUUGCAUCCC
>RF00001;5S_rRNA;AY544262.1/349-439   58929:Hordeum patagonicum
GGAUGCGAUCAUACCAGCACUAAAGCGCCGGAUCCCAUCAGAACUCCGAAGUUAAGCGUGCUUGGGCGAGAGUAGUACUAGGAUUGAUCCG
>RF00001;5S_rRNA;AF237371.1/376-453   38857:Hordeum pusillum
GGAUGCGAUCAUACCAGCACUAAAGCACCGGAUCCCAUGAGAACUCCGAAGUUAAGGGAAGUCCUCGUGUUGCAUUCC
>RF00001;5S_rRNA;AF096752.1/375-447   97361:Hordeum murinum
GGAUGCGAUCAUACAAGCACUAAAGCAUCGGAUCCCAUCAGAACUCCGAAGUUAAGUCCUCGUGUUGCAUUCC
>RF00001;5S_rRNA;AF027580.1/368-485   4519:Hordeum marinum (seaside barley)
AUAUGCGAUCAUACCAGCUCUAAAGUAUCGGAUCCCAUCAGAACUCCGAAGUUAAGCGUGCUUGGGCGAGAGUAGUACUAGGAUAGGUGACCCCCUGGAAGUCCUCUUGUUGCAUUGC
>RF00001;5S_rRNA;AY034705.1/371-447   112510:Hordeum brachyantherum subsp. californicum
GGAUGCGAUCAUACCAGCACUAAAGCACCGGAUCCCAUCAGAACUCCGAAGUUAAGGAAGUCCUCGUGUUGCAUUCU
>RF00001;5S_rRNA;AY544496.1/371-477   38858:Hordeum stenostachys
GCCGAUCAUACCAGCACUAAAGCACCGGAUCCCAUCAGAACCUCGAAGUUAAGUAUGCUUGGGCGAGAGUAGUACUAGGAUAGGGGGAAGUUAAGCGACCUUGGGCA
>RF00001;5S_rRNA;AF096753.1/375-491   97361:Hordeum murinum
GGAUGCGAUCAUACCAGCACUAAAGCACCGGAUCCCAUCAGAACUCAUGAAGUUAAGCGUGCUUGGGCGAGAGUAGUACUAGGAUGAUCCCAUCAGAACUCCGAAGUUAAGCGUGCU
>RF00001;5S_rRNA;AY544545.1/370-457   58929:Hordeum patagonicum
UGAUGCGAUCAUACCAGCACUAAAGCACCGGAUCCCAUCAGAACUACUAGGAUGGGUGACCUCCUGGGAAGUCCUCGUGUUGCAUUCC
>RF00001;5S_rRNA;AF237320.1/326-425   58927:Hordeum euclaston
GGAUGCGAUCAUACCAGCACUAAAGCACCGGAUCCCAUCAGAACUCCGAAGUUAAGUGUGCUUGGGCGAGAGUAGUACUAGGAACAUGCGUACGUGUGCG
>RF00001;5S_rRNA;DQ776921.1/258-361   4515:Hordeum bogdanii
GGAUGCGAUCAUACCAGCACUAAAGCACCGGAUCCAUACCAGCACUAAAGCACCUGACACCAUCAGAACUCCGAAGUUAAGCAUGCUUGGGCGAGAGUAGUACU
>RF00001;5S_rRNA;AF516457.1/370-488   58928:Hordeum muticum
GGAUGCGAUCAUACCAGCACUAAAGCACCGGAUCCCAUCAAAACUCCGAAGUUAAGCGUGCUUGGGCAAGAGUAGAACUAGCAUGGGUGACCUCUUGGGAAGUCCACGUUUUUAAUUCC
>RF00001;5S_rRNA;U07381.1/274-375   4513:Hordeum vulgare
GAUGCCGAUCAUACCAGCACUAAAGCACCGAAUCCAUCAGAACUCCGAAGUUAAGCGUGCUUGGGCGAGAGUAGUACUAGGAUGCCGAUCAUACCAGCACUA
>RF00001;5S_rRNA;AY544542.1/335-432   112521:Hordeum pubiflorum
UAGUGCUGGUAUGAUCGGCAUGAUCCCAUCAGAACUCCGAAGUUAAGCGUGCUUGGGCGAGAGUGGUACUAGGAUAGGAUCUGAUGCUUUAGUGCUGG
>RF00001;5S_rRNA;AY544368.1/318-436   112513:Hordeum patagonicum subsp. santacrucense
GGUUGCGAUCAUACCAGCACUAAAGCACCGGAUCCCAUCAGAACUCCGAAGUCAAGCGUGCUUGGGCGAGAGUAGUGCUAGGAUGGGUGACCUCCUGGGAAGUCCUCUUGCUCCACGCG
>RF00001;5S_rRNA;DQ776901.1/375-464   4515:Hordeum bogdanii
GAUCAUACCAGCACUAAAUCACCGGAUCCCAUUAGAACUCCGAAGUUAAGCGUGCUUGGGCGAGAGUAGUACUAGGAUAGGUCCGAAGUU
>RF00001;5S_rRNA;AY544572.1/31-151   112513:Hordeum patagonicum subsp. santacrucense
ACAUGCGUACGUGCGCGGAAUAUAUUAAGCACGGAUCCCAUCAGAACUCCGAAGUUAAGCGUGCUUGGGCAAGAGUAGUACUAGGAUGGGUGACCUCCUGGGAGACCUCGUAUUGCAUUCC
>RF00001;5S_rRNA;AY258442.1/1-119   112521:Hordeum pubiflorum
GGAUGCGAUCAUACCAGCACUAAAGCACCUGAUCCCAUCAGAACUCCGAAGUUAAGCGUGCUUGUGCAAGAGUAGUACUUGGAUGGGGGACCUCUUGCUAAGUCCUCGUGUAGUAUUCC
>RF00001;5S_rRNA;AY544490.1/270-402   112517:Hordeum comosum
GGAUGCGAUCAUACCAGCACUAAAGCACCGGUGCUUUAGUGCUGGUAUGAUCGGCAUGAUCCCAUCAGAACUUCGAAGUUAAGCGUGCUUGGGCGAGAGUAGUACUAGGAUGGGUGACCUCCUGUUGCAUUCC
>RF00001;5S_rRNA;AY544518.1/403-520   112521:Hordeum pubiflorum
CGUGCCGAUCAUACCAGCACUAAAGCACCGGAUCCCAUCAAAACUCCGAAGUUAAGCGUGCUUGGGCGAGAGUAGUACUAGGAUAGGUGACCUCGUGGGAAGUCUUCUUGUUGCAUUC
>RF00001;5S_rRNA;DQ776902.1/368-481   4515:Hordeum bogdanii
GGAUGCGAUCAUACUAGCACUAAAGCACCGGAUCCCAUCAGAACUCCGAAGUUGAGCGUGCUUGGGCGAGAGUAGUACUAGGAUCGAUCCCAUCAGAACUCCGAAGCGAAGCGU
>RF00001;5S_rRNA;AF237329.1/306-425   58927:Hordeum euclaston
GGAUGCGAUCAUACCAGCACUAAAGCAACGGAUCCCAUCAGAACUCCGAAGUUAAGCGUGCUUGGGCGAGAGUAGUACUAGGAACAUGCGUACGUGUGCGGAAUAUAUUAAGCGCGGUUC
>RF00001;5S_rRNA;AY544494.1/394-504   112521:Hordeum pubiflorum
CAUGCCGAUCAUACCAGCACUAAAGUACCGGAUCCCAUCAGAACUCCGAAGCUAGGCGUGCUUGGGCGAGAGUAGUACUAGGAUAGGUGAGAACUUCGAAGUUAAGCGUGC
>RF00001;5S_rRNA;DQ777031.1/370-442   396569:Hordeum brevisubulatum subsp. iranicum
GGAUGCGAUCAUACCAGCACUAAAGCACCUACUAGGAUGGGUGACCUCCUAGGAAGUCCUCGUGUUGCAUUCC
>RF00001;5S_rRNA;AY544493.1/372-483   15565:Hordeum chilense
AUGCGAUCAUACCAGCACUAAAGCACCGGAUCCCAUCAGAACUCCGAAGUUAGCGUGCUUGGGCGAGAGUAGUACUAGGAUUGAUCCCAUCAGAACUCCGAAGUUAAGCGUG
>RF00001;5S_rRNA;AY544251.1/489-591   15565:Hordeum chilense
GGUUGCGAUCAUACCAGCACUAAAGCACCGGAUCCCAUCAGAACUCCGAGCGAGAGUAGUACUAGGAUGGGUGACCUCCUGGGAAGUCCUCGUGUUGCAUUCC
>RF00001;5S_rRNA;AF516429.1/284-395   118676:Hordeum secalinum
GGAUGCGAUCAUACCAGCACUAAAGCACCGGAUCCCAUCCGAAGUUAAGCGUGCUUGGGCGAGACGAAUACUAGAAUGGGUGACCUCCUGGGAAGUCCUCGUGUUGCAUUCC
>RF00001;5S_rRNA;AY544497.1/370-486   112513:Hordeum patagonicum subsp. santacrucense
GGAUGCGAUCAUACCAGCUUCGAAGUUAAGCGUGCUUGGGCGAGAGUAGUACUAGGAUGGAUCCAAUCAGAACUACUAGGAUGGGUGACCUCCUGGGAAGUCCUCGUGUUGCAUUCC
>RF00001;5S_rRNA;AF237366.1/377-495   38857:Hordeum pusillum
GCAUGCGAUCAUACCACCACUAAAGCAGCGGAUCCCAUCAGAACUCUAAAGUUAAGCGUGCUUGGGCGAGAGUAGUACUAUGAUGGGUGACCUCUUGGGAAGUCGUCGUGUUGCAUUCC
>RF00001;5S_rRNA;AF096746.1/249-336   97361:Hordeum murinum
CAUACCAGCACUGAAAGCACCGGAUCCCAUCAUAACUACGAAGUUAAGCGUGCUUGGGUGAGAGUAGUACUAGGAUAGGUGACCUCUU
>RF00001;5S_rRNA;AF096748.1/191-308   97361:Hordeum murinum
GGAUGCGAUCAUACCAGCACUAAAGCACCGGAUCUCAUCAGAACUCUGAAUUUAAGCGUGAUUGGGCGAGAGCAGUACUAGGAUGGUGACCUCGUGGGAAGUCCUUGUGUUGCAUUCC
>RF00001;5S_rRNA;AY544340.1/348-424   15565:Hordeum chilense
GGAUGCGAUCAUACCAGCACUAAAGCACCGGAUCCCUAGGAUGGGUGACCUCCUGGGAAGUCCUCGUGUUGCAUUCC
>RF00001;5S_rRNA;U31004.1/274-353   4516:Hordeum bulbosum
GAUGCCGAUCAUACCAGCACUAAAGCACCGAAUCCAUCAGAACUCCGAAGUUAAGCGUGCUUGGGCGAGAGUAGGUACUA
>RF00001;5S_rRNA;AF516442.1/381-499   118676:Hordeum secalinum
GGAUGCGAUCAUACCAGCACUAAAGCACCGGAUCCCAUCAAAACUACGAAGUUAAGCGUGCUUGUGUGAGAUUAGUACUAGGAUGGGUGACUUCUUGGGAAGUCCUCUUAUUGCAUUCC
>RF00001;5S_rRNA;AF096719.1/375-497   97361:Hordeum murinum
GAAUGCGAUCAUACCAGCACUAAAGCACCGGAUCCCAUCAGAACUCCGAAGUUAAGUUUGCUUGGGCGAGAGUAGUACUAGGAUGGGUGACCUCCAUUGCCACCAUUGCCACCAUUGCCAUCU
>RF00001;5S_rRNA;AY034721.1/348-454   112518:Hordeum cordobense
GGAUGCGAUCAUACCAGCACUAAAGCACGGGAUCCGAAGUUAAGCGUGCUUGGGCGAGAGUAGUACUAGGAUAGGUGACCUCCUAGGAAGUCAUCGUGUUGCAUUCC
>RF00001;5S_rRNA;AF237356.1/375-453   38857:Hordeum pusillum
GGAUGCGAUCAUACCAGCACUAAAACACGGAUCCCAUCAGAACUCCGAAGUUAAGCGGGAAGUCCUUGUGUCGCAUUCC
>RF00001;5S_rRNA;AY034732.1/332-458   112518:Hordeum cordobense
GGCGAGAGUAUUACUAGGAUGAUCCCAUCAGAACUCCGAAGUUAAGCGUGCUUGGGCGAGAGUAGUACUAGGAUUGAUCCGGUGCUUUAGUGCUGGUAUGAUCGGAUCCGACAUGUUACCCCCGCCU
>RF00001;5S_rRNA;AY544260.1/381-501   58929:Hordeum patagonicum
UCUGCCGAUCAUACCAGCACUAAAGCACCGGAUUCCAUCAGAAAUCCGAAGUUAAGCGUGCAUGGGUGAGAGUACUACUAGGAUGCGUGACAUGUCCGAUGCGAUCAUACCAGCACUAAAG
>RF00001;5S_rRNA;AF516443.1/391-509   118676:Hordeum secalinum
GGAUGCAAUCAUACUAGCACUAAAGCACCGGAUCCCAUCAAAACUCUGAAAUUAAGUGUGCUUGGGCGAGAGUAGUACUAGGAUAGGUGACCUCCUAAGAAGUCCACAUGUUGAAUUCU
>RF00001;5S_rRNA;DQ776905.1/370-498   4515:Hordeum bogdanii
GGAUGCGAUCAUACCAGCACUAAAGCACCGGAUCCCCUGGGAAGUCCUCGUGUUGCAUUCCCGAAGUUAAGCAUGCUUGGGCGAGAGUAGUACUAGGAUGGGUGACCUCCGAAGUUAAGCGUGCUUGGG
>RF00001;5S_rRNA;AJ309786.1/126-244   4568:Triticum monococcum
GGAUGCGAUCAUACCAGCAUUGAAGCACCGGAUCCCAUCAAAACUCUGAAGUUAAGCGUGCUUGGGCGAGAGUAGUAAUACAAUGGGUGACCUCUUGGGAAGUCCUCGUGUUACAUUCC
>RF00001;5S_rRNA;X06095.1/70-202   4565:Triticum aestivum (bread wheat)
GGAUGCGAUCAUACCAGCACUAAGGCAUCGGAUCCGUCAGAACUCCGAAGUUAAGCGUGCUUGGGCGAGAGUAGUUUGGGCGAGAGUAGUACAAGGAUGGGUGACCUCUCGGGAAGUCCUCGUGUUGCAUUCC
>RF00001;5S_rRNA;Z11422.1/109-205   4565:Triticum aestivum (bread wheat)
GCGAUCAUACCAGCACUAAAGAAGGAUCCCAUUAGAACUCCGAAGUUAAGCGUGCUUGGGCGAGAGUAGUACUAGGAUAGGUGAAGUUAAGCGUGCU
>RF00001;5S_rRNA;AJ409552.1/126-244   49225:Triticum turgidum subsp. dicoccon
GAAUGCGAUCAUACCAGCACUAAAGCACCGGAUCCCAUCAGAACUCUGAAGUUAAGCAUGGUUGGGCGGGAGUAGUAUUAGGAUGGGUGACCUCCUGGUAAGUCCUCGGGUUGCAUUCC
>RF00001;5S_rRNA;AY313627.1/210-326   85692:Triticum turgidum subsp. dicoccoides
UGCCGCAUCAUACCAGCACUACAGCACCGGAUCCCAUCAGAACUCCGAAGUUAAGCGGCUUGGGCGAGAGUAGUACUAGGACAGAAGACCACCUGGGAAGUCCUCGCGUUGCAGUCC
>RF00001;5S_rRNA;AJ409550.1/126-244   49225:Triticum turgidum subsp. dicoccon
GGAUGUGAUCAUACCAGCCCUAAAGCACCGGAUCUCAUUAGAACUCUGAAGUUAAGCGUGCUUGGUAGAGAGUAGUCCUAGGAUGGGUGACCUCCUGGGAAGUCCUCGUGUUGCAUUCC
>RF00001;5S_rRNA;ABXC01005840.1/1747-1866   4558:Sorghum bicolor (sorghum)
GGUUGUGAUCAUACCAGCAAUGAAGCCCCGGAUCCCAUCCGAACUGGAUAGUUAAGCGUGCUUGGGCGAGAGUAGUGGCUAGGAUGGGUGACCUCCGGGGAAGUCCACAGGUCGCAUUCC
>RF00001;5S_rRNA;ABXC01005841.1/13609-13727   4558:Sorghum bicolor (sorghum)
GGAUGCGAUCAUUCCAGCUCUAAAGCCCCGGAUUCCAUUAGAAAUUCGAAGUUAAACGUGGUUCGGCGAGAGUUGUAUUUGGAUGGGUGACCUUCCGGGAAGUCCUGGUGCUGCAUUCC
>RF00001;5S_rRNA;ABXC01005835.1/111783-111901   4558:Sorghum bicolor (sorghum)
GGAUGCGAUCAUCCCACCCCUAAAGCACCGGAUCCCAUCAGAACUCGGAAUUUAAGCGUGCUUGGCCGAGAGUAGUCCUGGGAUGGGUGCCCUCCUGGGAAGUCUUCGUGUGGCAUUCC
>RF00001;5S_rRNA;ABXC01009117.1/702-826   4558:Sorghum bicolor (sorghum)
GGAUGCGAUCAUACCAGCACUAAAGCACCGGAUCCCAUCAGAAGUCCGAAGUUAAGCGUGCUUGGGCGAGAGUAGUACGUUGCCUAGGCGGCCGCCGUCGAAGGAGUCCAUCGGCGGUGCCGUCC
>RF00001;5S_rRNA;AF227007.1/252-333   149378:Setaria faberi
GGAUGCGAUCAUACCAGCACUAAAGCGUCGGAUCCCAUCAGAACUCCGAAGUUUAAGCGUGCUUGGGUGAGAGUAGUACACG
>RF00001;5S_rRNA;CAAP02011180.1/3839-3956   29760:Vitis vinifera
GGAUGUGAUCACACUAGCACUAAUCCAAUAGAUCCUAUAAGAAAACCAUAGUAAAGCAUGCUUGGUGAGGAUAUUACUAGGAUAAGUGAGCUCGUAAUAAGUCCUCAUGUUGUACCUU
>RF00001;5S_rRNA;AM477188.2/22-140   29760:Vitis vinifera
GKRUGCCAUCAUACCAGUACUAAUGCAUUGGAUCCCAUCAGAACUCCGUAGUUUAGCAUGCCUGGGCGAGAAUAGUAUUAGGAUGGGUGACCUCUUGGGAAGCCCUCGUGUUGCACCCC
>RF00001;5S_rRNA;CAAP02003376.1/32548-32666   29760:Vitis vinifera
GGGUGCGUUCAUACAAACACUAAUGCACUGGAUCCCAUUAGAACUCCAUAGUGAAGCUUGCUUGCAUGAGAGUAGUACUAGGAUGGGUGACCUCUUGGGAAGUCCUCAUGUUACACCCC
>RF00001;5S_rRNA;CAAP02006628.1/10913-11031   29760:Vitis vinifera
GGGUGCAAUCAUACCACCACUAAUGCACCUGAUCCCAUCAAAACUCCACAGUUAAGUGUGCUUGGGUGAGAGUAGUACUUGGAUGGGUGACCUCAUUGGAAGUCCUCGUGGUUCACUCA
>RF00001;5S_rRNA;AM451211.1/1331-1448   29760:Vitis vinifera
GGGUGCGAUCAUACCAGCACUAAUGCACCGGAUCCCAUCAGAACUCGCAAUUAAGCGUGCUUGGGCGAGAAUAGUACUAGGUUGGGUGACCUCCUCGGAAGUCCUAGUUUUGCACCCC
>RF00001;5S_rRNA;CAAP02010831.1/3040-3154   29760:Vitis vinifera
GGUUUGAUCAUUCCAACACUAAUGCAUCAGAUUUCAAAACUCAAUAGUUAAGCAUGCUUGGGCGAGAGUAGUACUAGGAUGAGUAACCUUCUAGGUAGUUUUUGUGUUGGAACCC
>RF00001;5S_rRNA;CAAP02003376.1/18180-18298   29760:Vitis vinifera
GGGUGCGAUCAUUCUAGCACUAAUGCACUGGAUCCCAUUAGAACUCCGUAGUUAAGCGUGCUUGGGUGAGGGUAGUACUGGGAUGGGUGACCUCUUGGGAAGUCCUCGUGUUGCACCUC
>RF00001;5S_rRNA;CAAP02002204.1/19568-19684   29760:Vitis vinifera
UCUGGUGUCCUAAGCGUAGAGAAACCACACCAAUCCAUCCCGAACUUAGUGGUGAAACUCCACUGUGUUGCCAAUACUGUAAAGGAGGUCCUAUAGAAAAAUAGUUCGACGCUAGGA
>RF00001;5S_rRNA;CAAP02016643.1/1148-1266   29760:Vitis vinifera
GGGUGCGAUCAUACCAACGUUAAUGCACCGGAUCCCAUCAGAACUCCGUAGGUAAGCGUGCUUGGGUGAGAGUAGUACUAGGAUGGGUGGCCUUCUAGAAAGUUCUCAUGUUGCACCCC
>RF00001;5S_rRNA;CAAP02006628.1/17590-17666   29760:Vitis vinifera
GCGAUCAUACAAGCACUAAUGCACCGGAUCCCAUCUGAACUUCGCAGUUAAGCAUGCUUGAGCGAGAAUAGCUAAGA
>RF00001;5S_rRNA;CAAP02002266.1/30039-30158   29760:Vitis vinifera
GGAUGCGAUCAUACCAGCACUAAUGCACCAAAUUCCAUCAAAACUCCACAGGUAAACAUUGCUUGGGCGAAAGUAGUACUAGGGUGGGUGAUCUGCUAGGAAGUCUUCAUGUUGCACCUC
>RF00001;5S_rRNA;AM465310.2/6598-6711   29760:Vitis vinifera
UCUGGUGUCCUAGGCGUAGAGGAACCACACCAAUCCAUCCUGAACUUGGUGGUUAAACUCUUAAGUGACAAUACUGUAGGGGAGGUACUGAGGAAAAAUAGUUUGACACCAAAG
>RF00001;5S_rRNA;AM437259.2/83548-83663   29760:Vitis vinifera
GGGUGCAACCAUACAAGAACUAAUGCAUCAGAUCCCAUGAGAACUCAGCACAGUGUGCUUGGCCAAGAGUGUUGCUUGGGAGGGACAUCCCAUAGGAAGUCCUCAUUUUGACCCCU
>RF00001;5S_rRNA;CAAP02006628.1/10475-10593   29760:Vitis vinifera
AGGUGCGAUCAUACCAACACUAAUGCACCGAAACCAAUCAAAACUCCGUAGUCAAGCGUGCUCGAGCGAGAGUAGUACUGAAAUGGGUGAACUCUUGGGAAGUCCUCGUGUUGCACCCC
>RF00001;5S_rRNA;AM483546.1/31722-31840   29760:Vitis vinifera
GGGUGCCAUCGUACCAACACUAAUGCACUGGAUCCCAUUAGAACUCCGCAGUUAAGCGUGCUUGGGCRAGAGUAGUUCUAGGAUGGGUGACCUCCUCAAAAGUCCUCAUGUUGCACCUA
>RF00001;5S_rRNA;CAAP02000098.1/171766-171885   29760:Vitis vinifera
GGGUGUGAUCAUAGUGGUGGUAAUGCACUGGAUCCCAUCAGAACUUUGUAAUUAAGCAUGCAUGGGCGACAUAGUACUAGACAUCAAAUUGAAAAAUUCAACGCUGAUGAAUCAGACCUU
>RF00001;5S_rRNA;CAAP02006628.1/15177-15295   29760:Vitis vinifera
GGGUGUGAUCAUACCAGCACCAAUGUACCGGAUCCCACCAAAACUCCACAGUGAAGCGUUCUUGGGUGAAAGUAGUACUAGUAUGGGUGACAUCCUGGGAAGUCCUCGUGUUGCACCCC
>RF00001;5S_rRNA;CAAP02006628.1/14811-14925   29760:Vitis vinifera
GGGUGCAAACAUACCAGCAUUAAAGCACCAGAGCCCAUCAAAACUCCGUAGAAAAGCAUGCUUGGGCGAGAAUAGUACUAGGAUGGGUGACCUCCUGGGAAGUCCUGUACUUCCC
>RF00001;5S_rRNA;AM441499.2/4840-4958   29760:Vitis vinifera
AGGUGCGAUUAUACUAGCACUAAUGCACCAGAUCCCAUUAGAACUCCACAGUUAAGCGUGCUUGGGCAAGAGAAGUAUUUGGAUGGGUGACUUCCUAGGAAGUCAUUGUGUUACACCCC
>RF00001;5S_rRNA;CAAP02003376.1/15310-15427   29760:Vitis vinifera
GGGUGCGAUCAUACCAGCACUAAUGCACUGGAUCCCAUCAGAACUCUGCAGCUAAGCGUGCUCGGGCGAGAGUAGUACCAGGAUGGGUGACCUCCUGGGAAGUCUCGUGUUACACCCC
>RF00001;5S_rRNA;CAAP02006628.1/13690-13808   29760:Vitis vinifera
GGGUGCAAUCAUACCAGCACUAAUGCAUUGGAUCCCAUCAAAACUCGACAAUUAAGUGUGCUUGGGCGAGAGAAGUUCUAGGAUGGGUGACCUCUUGGAAAGUCCUAGUGUUGCACUCC
>RF00001;5S_rRNA;AM457507.2/13542-13650   29760:Vitis vinifera
GGGUGAAAUCAUACUAGCACUAAUGCGUCGGGUCUCAUCAGAACUCCGCAAUUAAGCGUGCUUGGGUGAGAGUAGUAUUAGGAUGGGUGUUGACCCUCAAUUUUGUCCU
>RF00001;5S_rRNA;CAAP02006628.1/9247-9364   29760:Vitis vinifera
GGGUGCGCUCAUACCAGCACUAAUGCACUGGAUCCAUCAUAACUCUGUAGUUAAGUGUGCUUGGGCGAGAGUAGUACUAGGAUGGGUGAACUUUUGGGAAGUCCUCAUGUUGCACCCU
>RF00001;5S_rRNA;CAAP02014517.1/2297-2415   29760:Vitis vinifera
GGGUGCGAUCAUACGAGCACUAAUGCACCGGAUCCCAUCAGAACUCCACAAUUAAGCGUGGUUGAGUGAGAGUAGUACUAGGAUGGGUCACCUCUUGGGAUGUCCUCGUGUUGCACCCC
>RF00001;5S_rRNA;AM487129.2/55-145   29760:Vitis vinifera
GGGUGCGAUCAUACCAGCACUAAUACACCGGAUCCCAUCUGAACUCUGCAGUUAAGCGUGCUUUACUUGUCGUGCCAAUAGGUUCCGCCCU
>RF00001;5S_rRNA;CAAP02003376.1/33734-33852   29760:Vitis vinifera
GGGUGAGAUCAUACUAGCAGUGAUGCACAGGAUCCCAUCAAAACUUCGUAGCUAAGCAUGCUUUGGCGAGAGUAGUACUAGGAUGGGCGACCUCUUAGGAAAUUCUUGUGUUGCACAAU
>RF00001;5S_rRNA;CAAP02002266.1/30475-30593   29760:Vitis vinifera
GGGUGUGAUCAUACUAGCACUAAUGCGUCGGACCCUAUCAAAACUCCAUAGCUAAGCGUGGUUAGGCGAGAGUAGUGCUAAGAUGGGUGACCUCCUAGGACAUAAUACUCUCUCAACAA
>RF00001;5S_rRNA;AM477188.2/799-917   29760:Vitis vinifera
GAGUGUGAUAAUACCAGCACUAAUGCAUCGGAUGCUAUCAGAACUCUGUAGUUAAGCGUUCUUGGGCAAGAGUAGUACUAGGAUGAGUGACCUCCCGAGAAGUCCUCGUGUUGCAUCCU
>RF00001;5S_rRNA;CAAP02006628.1/12130-12248   29760:Vitis vinifera
GGGUGUGAUCAUACCAGUACUAAUGCAUCGAAUCCCAUCAGAACUCCACAGUUAAGGGUGAUUAAGUGAGAGUAGUACUAGGAUGGGCGACCUCCUUGGAAGUCCUAUUGUUGCACUUU
>RF00001;5S_rRNA;AM487129.2/2205-2308   29760:Vitis vinifera
GGGUGCGAUCAUACCAGCACUAAUGCAUCGGAUCCCAUCAGAACUCCGCAGUUAAGCGCGCUUGGGCGAUAAUAGUAUUAGGAUUUUUCCCGUUUUCUCACAUG
>RF00001;5S_rRNA;AM488489.2/4264-4381   29760:Vitis vinifera
GGGUGUGAUUGUACUAAUAUUAAUGGACUAAAUCCUAUCAGAACUCUGCCGUUAAGAACUUAUGUAGGUGAGAAUAGUACUAGGAUGUGACCCUAUGGGAAAUUUUUGAUAAAAUUCU
>RF00001;5S_rRNA;CAAP02006628.1/12906-13024   29760:Vitis vinifera
GGGUGCGAUCAUACCAGCAUUAAUGCACCAGAUCCCUUCAUAAAUCCUCAGUAAAGCAUGCUUGGGUGAGAGUAGUAUUAGGAUGGGUGACCUCCUAGGAAGUUGUUGUGUAGCAUCUC
>RF00001;5S_rRNA;AM487129.2/2801-2918   29760:Vitis vinifera
GGUUGCGAUCAUACCAGCACUAAUGCACUUGAUCUCAUUAGAACUCUGCAGUGAAGCGUGCUUAGGCGAGAGUAGUACUAGGAAGGGUGACCUCCUGGAAGUCCUCGUGUUGCGCCCC
>RF00001;5S_rRNA;AM441499.2/851-972   29760:Vitis vinifera
GGGUGCGAUCAUACCAGCACUAAUGCACCGGAUCCCAUCAGAACUCCKCAGCUAAAGCGUGCUUGGGGCGAAGAGUAGUACUAGGAUGGGUGACCUCCUGGGAAGUCCUCGUGUUGCACCCU
>RF00001;5S_rRNA;AM473912.2/580-679   29760:Vitis vinifera
CGGGGUCGUUACAGUCGCCUGGAAMCACCGGAUCCCAUCCGAACUCCGAAGUUAAGCAGGCAGGACUCUCGACUGAAGUYGAGAGGGGGUAGGGUCCCAC
>RF00001;5S_rRNA;CAAP02006628.1/14037-14155   29760:Vitis vinifera
UGGUGCGAUCCUACAAGCACUAAUGCACUAAAUCCCAAUAGAACUAUGUAGUUGAGCGUGCUUAGGCAAGCGUAGCACUAGGAUGGGUGACCUCAUGGGAAGUCCUCGUGUUGCACCCC
>RF00001;5S_rRNA;CAAP02006628.1/8481-8599   29760:Vitis vinifera
AGGUGCGAUCAUACCAGCACUAAUGCAUAGGAUCCCAUCAAAACUCCGUAGUGAAGCAUGCUUGGGUAAGAGUAGUACUAGGAUGGGUGACAUCUUGGGAAGUCCUCAUGUUGCACCGC
>RF00001;5S_rRNA;CAAP02006628.1/9696-9813   29760:Vitis vinifera
GGUGCGAUCAUUCCAGCACUAAUGCCUCGGAUCCCAUUUGAACUCCGUAAUGAAGCGUGUGUGGGUGAGAAUAAGACUAGGAUGGGUGAUCUCCUGGGAAGUCCUCAUGUUGCCACCC
>RF00001;5S_rRNA;AY325407.1/72-190   165201:Actinidia lanceolata
GGAUGCGAGCGAAUCGGCUUGAUUCGGCGCGGUAUACUUCACCCCGAAGUUAAGCGCGCCCGGUCGGGUGCAAUGCCAGGAUGGGUGACCUUCUGGGAAGUCCCCGUUUUUCGCUUUUU
>RF00001;5S_rRNA;AY325363.1/87-188   3627:Actinidia deliciosa
GGGUGGAUCCGGCCCGGUGAACACCACCCCGGAGUUAAGCGUGCCCGGUCGGGUGCAGUGCCAGGAUGGGUGACCCACCGGGAAGGCCUCGUUUUCCACCCU
>RF00001;5S_rRNA;AY325415.1/71-189   165199:Actinidia callosa
GGAUGCGAGCGAAUCGGCUGGAUUCGGCGCGGUACACUUCACCCCGAAGUUAAGCGUGCCCGGUCGGGUGCAAUGCCAGGAUGGGUGACCUUCUGGGAAGUCCCCGUUUUUCGCUUUUU
>RF00001;5S_rRNA;AY325349.1/87-190   165716:Actinidia rufa
CGGGUGGAUCCGGCCCGGAGAACACCACCCCUGAGUUAAGCGUGCCCGGUCGGGUGCAGUGCCAGGAUGGGUGACCCACCGGGAAGUCCUCGUUUUCGACCCUU
>RF00001;5S_rRNA;AF394582.1/2-119   165201:Actinidia lanceolata
GGAUGCGAUCAUACCAGAACUAAUGCACCGAAUCCCAUCAGAAUUCCGCAGUUAAGCGUGCUUGGGCGGGAGCAGUACUAGGAUGGUGACCCCUUGGGAAGUCUUCGUGUUGCACCCU
>RF00001;5S_rRNA;EU649669.1/1007-1104   72332:Artemisia absinthium
GGGUGCGAUCAUACCAGCACUAAUGCACUGGAUGCCAUCAGAACUCCGCAGUUAAGCGUGCUUGGGUGACCCGCUGGGAAGUCCUCGUGUUGCACCCC
>RF00001;5S_rRNA;EF206746.1/1-118   344871:Chrysanthemum boreale
GGGUGCGAUCGUACCAGCACUAAAGCACCGAUCCCAUCAGAACUCUGCAGUUAAGCGUGCUUGGGCGACAGUAGUACUGGCUUGGGUGACCCGCUGGGAAGUCCUGGUGUUGCACCCC
>RF00001;5S_rRNA;EF175854.1/1-105   413251:Chrysanthemum zawadskii subsp. latilobum
GGGUGCGAUCGUACCAGCACUAAAGCACCGAUCCCAUCAGAACUCUGCAGUUAAGCGUGCUCGGGCGAGAGUAGUACUGGCUUGGGUGACCCGCAAUUUCUUUUC
>RF00001;5S_rRNA;EF175851.1/1-118   413251:Chrysanthemum zawadskii subsp. latilobum
GGGUGCGAUCGUACCAGCACUAAAGCACCGAUCCCAUCAGAACUCUUUAGUUAAACGUGCUUGGGCGAGAGUAGUACUGGCUUGGGUGAACCGCUGGGAAGUCCUCGUGUUGCACCCC
>RF00001;5S_rRNA;AY630561.1/22953-23069   4151:Antirrhinum majus (snapdragon)
GGUUGUGAUGAUACACCACAAAUUCUUCAGAUACCAUCACAACUCCAAAGUUAAGCGUGUUUGGGUGAGACUAGCAGUGAUCUGGAUGACCGUAACGAUGUCCUCUUGUAACAUCCU
>RF00001;5S_rRNA;AY684364.1/1-118   197794:Plantago arenaria
UGGUGCGAUCAUACCAGCACUAAUGCACCGGAUCCCAUCAGAACUCCGCAGUUAAGCGCGCUUGGGCUAGAGCAGUACUAGGAUGGGUGACCCCCUGGAAGUCCUCGUGUUGCACCCC
>RF00001;5S_rRNA;AY684362.1/1-117   101993:Plantago rugelii
GGGUGUGAUCAUACCAGCACUAAUGCACCGGAUCCCAUCAGAACUCCGCAGUUAAGCGCGCUUGGCUAGAGCAGUACUAGGAUGGUGACCCCCUGGGAAGUCCUCGUGUUGCACCCC
>RF00001;5S_rRNA;Y16663.1/201-314   4115:Solanum palustre
GGAUGCGAUCAUACCAGCACUAACGCACCGGAUCGCUCAGAACUCCGCAGUAAAGCGUGCUUGGGCGAGAGUAGUACUAUGAAUGAUGUAGGACAGGUGACGGGGGCGCUUAGG
>RF00001;5S_rRNA;AC091627.2/56354-56470   50514:Solanum demissum
AGAUGCAAUCAUAUCAGCAUUAAUGCACCACAUCCCACCAUAACUACAAAGUUAAACGUGAUUGAGUGAGGUAGUAUUAGGACAGGCAAUCCUUAAGAAGUACUCAUGUUACAUUCC
>RF00001;5S_rRNA;AC225040.1/115648-115756   4081:Solanum lycopersicum
AGACGCUAUCAUAUCAACACUAAUACACCAGAUAUCCCAUCAAAACUCCGAAGUUAAGCAAGCUUGGAUAAGAAUGCACGAUCCCUAGAAAGUUCUCGUAUUGCAUCCC
>RF00001;5S_rRNA;AC212305.1/21957-22072   4081:Solanum lycopersicum
GGAUGUGAUCAUACUAAUAAUAAGACAAAAGAUCUCAUCAGAACUAGGAAGUUAAGCAUGCAUAGGCGAGUGUAAUACUAAGGUGAAACAUCAGGGGAAGUCCUCAUGUGCAUCUU
>RF00001;5S_rRNA;AY357213.1/728-840   3656:Cucumis melo (muskmelon)
GCGGGCACUAGCGAUCGACGUGAAAACACCCGAUCCCAUUCCGACCUCGAUAUGUGAAAUCGUCUUGCGCCAUAUGUACUGCGAUUGUUCGGGAGACAUGGUCCAAGCCCGCU
>RF00001;5S_rRNA;AJ318074.1/3315-3429   3659:Cucumis sativus (cucumber)
UCUGGUGUCCUAGGCGUAGAGGAAGCACACCAAUCCAUCCAUCCUGGUGGUUAAACUCUACUGCGGUGACGAUACUGUAGGGGAGGUCCUGCGGAAAAAUAGCUCGACGCCAGGA
>RF00001;5S_rRNA;AY305264.1/569-685   3656:Cucumis melo (muskmelon)
UCUGGUGUCCUAGGUGUAGAGGAACCACAUUAAUCCAUCCCAAACUUGGUGGUGAAACUCUACUGCGGUGACGAUACUGUAUGGGAGGUCCUACGGAAAAAUAGCUCGACGCCAGUC
>RF00001;5S_rRNA;AY424363.1/224-267   3659:Cucumis sativus (cucumber)
GCGAGAGUAGUACUAAGUUGGGUGACCACUUGGGAAGUCCUCGU
>RF00001;5S_rRNA;AY446350.1/7-97   3827:Cicer arietinum (chickpea)
AGGUGCGAUCAUACCAGCACUAAUGCACCGGAUCACGUCAGAACUCCGCAGUUAAGCGUGCUUGGGCGAGAGUAGUUAGUCCACGCGCCUC
>RF00001;5S_rRNA;DQ788719.1/228-339   3888:Pisum sativum (pea)
AUGCAUCUUCUUUUCGGUAGCCCAAUAGAUAAGAACUCCAUAGUUAAGCGUGCUUGACUUGGAGUAGUAUUGGGAUGGGUGACCUUCUGGGAAGUUUCCCGGAAAGUGUGCG
>RF00001;5S_rRNA;X15039.1/802-913   3871:Lupinus angustifolius (narrow-leaved blue lupine)
CUGUGCGAUCAUACAGCACUAAUGCACGAGAUCCAUUAGAACUCCGCAGUAAACGUGCUUGGCGAGAGUAGUCCAUGAUGGUAACCUCCUGAAAGUGCUUGUGCUGCAUCUG
>RF00001;5S_rRNA;BABK01061989.1/911-1023   34305:Lotus japonicus
CCGGGCACUACGGUGAGACGUGAAAACACCCGAUCCCAUUCCGACCUCGAUAUGUGGAAUCGUCUUGCGCCAUAUGUACUGAAAUUGUUCGGGAGACAUGGUAAAAGCCCGGU
>RF00001;5S_rRNA;BABK01078665.1/251-369   34305:Lotus japonicus
GGAUUCGAUCAUACCAACACUAAUGCACCGGAUCCCAUCAGAACUUCGCAGUCAAGUUUGCUUGGGCGAGAGUAGUACCAGAAUGGGUGACCUCCUUCGAAGUCCUCGUGUUGCAUCCC
>RF00001;5S_rRNA;BABK01082828.1/839-958   34305:Lotus japonicus
GGAUGCGAUCAUACCAGCACUAAUGCACCGGAUCCCAUCAGAACUCCGCAGUGAAGUGUGCUUGGGCGAGAGUAGUAUUAGGAUGGGUGACCUUCUUGGAAAUUCCUCGGGUUGCACCCC
>RF00001;5S_rRNA;BABK01081442.1/45-175   34305:Lotus japonicus
GGAUGCGAUCAUUCCCAGCACCUAAUGCACCGGAAUCCCCAUCAGAAACUCCGCAAUUUAAGGUGUGCCUUGGGCGAGAAGUAGUACUAAGAAUGGGUGACCUCCCAGGAAAGCCCUCGGUGUUGCAUCCC
>RF00001;5S_rRNA;BABK01057287.1/914-1032   34305:Lotus japonicus
GGAGGCAAUCAUACCCGCACUAAUGCACCGGAUCCCUUCAGAACUCCGCAGUUAAGGUGCUUUGGGCGAAAGUAGUACUAGGAUGGGGGACCUCCGGGAAAGUCCUCGGGGUGCAUCCC
>RF00001;5S_rRNA;BABK01066771.1/886-1003   34305:Lotus japonicus
GGUUCUUUCCAGGCCCUAAUGCCCCGGAUUCCCAUCAAAACUCCGCAAGUUAAGUUUUGUUGGGGGAGAUUAGUACUAGGAAGGGGUACCCUCCGGGGAAGUCCUCGUGUAGCAUCCC
>RF00001;5S_rRNA;BABK01064758.1/853-968   34305:Lotus japonicus
GGAUGCGUUCAUCCCGCCAGUAAGCCCCGGGUCCCCUCAGAACUCCGCAGUUAAGUUUCUUGGGCGAGAGUAGUUCUAGGAGGGGGACCCUCCGGGAAGUCCUUGUGUUGCUUCCC
>RF00001;5S_rRNA;BABK01058129.1/947-1067   34305:Lotus japonicus
GGAUGCGAUCAUACCAGCACUAAUGCACCGGAUCCCAUCAGAACUCCGCAGUUUAGUGUGCUUGGGCGAGAGUAGUUAUAGGAAUGGGUGACCUCCUGGGAAAGUCUCGUGGUGCCAUCCC
>RF00001;5S_rRNA;BABK01067301.1/507-613   34305:Lotus japonicus
UGAUCAUACCGUCACUAAUGCACCGGAUCCCAUCAGAACUCUGCAGUGAAGUGUGCUUGGGCGAGAGUAGUACUAGGAUGGGUGACCUCUGUAACACCCCGAUUUCG
>RF00001;5S_rRNA;BABK01060005.1/941-1057   34305:Lotus japonicus
GGAGGGGUUCAUUCCAGCCCUAAUGCCCCGGAUCCCUUAGAAAUCCCCAAUUAAGGUGGCUUGGCCAGAAGUAGUACUAGGAAGGGGGACUUCCGGGAAGUCCUCGGGUUGCUUCCC
>RF00001;5S_rRNA;BABK01032593.1/654-772   34305:Lotus japonicus
GGAUGCGAUCAUACCAGCACUAAUACACCGGAUCCCAUCAGAACAUCGCAGUUAAGUGUGCUUGGGCGAGAAUAGUACUAGGAUGCGUGACCUUUUGGGAAGUCCUCGUGUUGCAUCCA
>RF00001;5S_rRNA;BABK01002400.1/514-627   34305:Lotus japonicus
GUAAAUCAACACUGAGCACUAAUGCACCGGAUCCCAUCAGAACUCCGCAGUUAAGUGUGCUUGGACGAGAGUAGUUUUAGGAUGAGUGACCUCCUAGGAAGUCCUCGUGUUACA
>RF00001;5S_rRNA;BABK01005625.1/541-658   34305:Lotus japonicus
AUAUGUGAUCAUAUCUGCACUAAUACAUUGGAUUUCAUUAGAGCUUCAUAAUUAAGUAUGCUUAGUCGAUAAUAAUAUUAGGAUGAGUGAUCUCCUUGGAAGUACUCGCGUGCAUCCC
>RF00001;5S_rRNA;BABK01032593.1/443-561   34305:Lotus japonicus
GGAUGCGAUCAAACCAGCACUAGUGCACCGGAUCCCAUCAGAACUCCGCAGUUGAGUGUGCUUGCGCGAUAAUAGUACUAGGAUGAGUGACCUCCUGGAAAGUCCUCGUAUUGCAUCCC
>RF00001;5S_rRNA;BABK01060004.1/895-1013   34305:Lotus japonicus
GGAUGCCAUCAUACCAGCACUAAUGCACCGGAAUCCAUCCAAACUACCCAGUUAAAUGUGCUUGGGCCGAAAGUAGUACUUAGAAGGGUGACCUCUGGGAAAGCCCCGGGUUGCAUCCC
>RF00001;5S_rRNA;BABK01078665.1/855-973   34305:Lotus japonicus
GGAUUUGAUCAUACCAGCACUAAUGCACCGGAUCCCAUCAGAACUCCGCAGUCAAGUUUGCUUGGGCGAGAGUAGUACCAGAAUGGAUGACCUCCUUGGAAGUCCUCUUGUUGGAUCCC
>RF00001;5S_rRNA;BABK01072947.1/871-990   34305:Lotus japonicus
GGAUGCGAUCCUACAAGCACUAAUGCACCGGAUCCCAUCAAAACUCCCAAUGAAAUGUGCUUGGGCAAAAAUAUAACUAGGAUGGGUGACCCUCCUGGGAAGUCCCCCGGGUUGCCACCC
>RF00001;5S_rRNA;BABK01070805.1/885-1008   34305:Lotus japonicus
GGAUGCGAUCAUCCCAGCACUAAUGGACCGGAUCCCAUCAAGAACUCCGCAUUUAAAUGGGCUUGGGCCGAAAGUAAUACCUGGGAUGAGUGGCCUCCCUGGGAAAGCCCUCGGGUUGCACCCC
>RF00001;5S_rRNA;BABK01076383.1/840-963   34305:Lotus japonicus
GAAUUCGAUUCAUCCCAGCCACUAAUUCCACCGGAUCCCAUCAAGAAUUCCGCAGUUAAGUGUGCUUGGGGGAGAGUUUUUCUUGGAUGGGUUGCCCUCCGGGAAAGUCCUCGUGUUGCAUCCC
>RF00001;5S_rRNA;BABK01058006.1/843-962   34305:Lotus japonicus
GGAUUCGAUCAUACCAGCCUAAAUGCACCGGAUCCCAUCAGAAAUCCCGCAGUAAAGUGUGCUUGGCCGAGAGUAGUAUUAGGAUGGGUGAUCUUCUGGGAAGUCCUCGUGUUGCAUCCC
>RF00001;5S_rRNA;AP009792.1/36232-36342   34305:Lotus japonicus
AUGCGAUCAUAUAUCAAUGCUAAUACACCGGAUCCCAUCCGAACUCCACAAUUAAUUAAGUGUGUUUAGGUAAUGGUAGUACUUAAAUGAGUGACAAUACUCGCGUGCAUC
>RF00001;5S_rRNA;BABK01071871.1/894-1017   34305:Lotus japonicus
GGAUUCGAUCAUACCAGCCCUAAUGGCCCCGGAUCCCCUCAAAACUCCCCAAUUAAGUGUGCUUGGGCCAAAAGUAAUACUAGGAUGGGGGGACCUUACGGGGAAGGCCUCCGGGUUGGCUCCC
>RF00001;5S_rRNA;BABK01072535.1/904-1025   34305:Lotus japonicus
GGAUGCGAGCCUACCCGCACAAUGGCCCGGGAUCCCAUCAUAACUCCCCAAUUAAAAUGUUCUGGGGCGAGUGUUUAACUAGGAAGGGGGGACCUCCCGGGAAGUCCCUCGGGUUGCAUCCC
>RF00001;5S_rRNA;BABK01072109.1/888-1003   34305:Lotus japonicus
GGAUGCGAUCAUACCUGCACUAAUGCACCGGAUUAGAACUCCGCAAUUUAGUGUGCUUGGGCAAAAAAUAUACUAGGAUGGGGUGACCUCCUGGGAAAGCCCCCGUGUUGCAUCCC
>RF00001;5S_rRNA;BABK01066448.1/152-272   34305:Lotus japonicus
GGAUGCGAUCAUACCCGCACUAAUGCACCGGAUCCCAUCGAAACCCGCAGUUAAGUGUGCUUGGGGCGAGAGUAGUACUAGGAUGGGGUGACCUCCCUUGGAAGUCCUCGUGUUGCAUCCC
>RF00001;5S_rRNA;BABK01049868.1/53-177   34305:Lotus japonicus
GGAUGCGAUCAUACCAGCACUAAUGCCCCGGAUCCCAUCAGAACUCCGCAGUGUAAUUGUGCUUGGGCCGAGAUUAGUACUAGGGAUGGGGGACCUCCCGGGGAAAGUCCCUCGUGUGGCAUCCC
>RF00001;5S_rRNA;BABK01081374.1/841-963   34305:Lotus japonicus
GGAUGCGAUCAUACCAGCACUAAUGCCCCGGAUCCCAUCAAAAACUCCGCAUUUAAAUGUGCUUGGGGCGAAAGUAAUUACUAGGAUGGGGGACCUCCUGGGGAAGUCCUCGUGUUGCAACCC
>RF00001;5S_rRNA;BABK01065132.1/905-1031   34305:Lotus japonicus
GGAUGCGAUCCUACCAGGCACUAUGGCCCCAAAUCCCAUCAAAACUCCCCCAUUAAAUGUGCUUUGGCCGAAAAGUAAAUACUAGAAUGGGUGGACCUCCCGGGGAAAACCCUCGGGGUUGCAUCCC
>RF00001;5S_rRNA;BABK01095151.1/547-659   34305:Lotus japonicus
GGGUGCGAUCAUACCAACACUAGUGCACAUAUCUCAUCAUAACUCUCCAAUGAAGUGUGUUUGGACUAGUGCGAGGAUAGGUGAUCUCCUCGUAAGCCUUCAGAUUGCACCUU
>RF00001;5S_rRNA;AP009629.1/38275-38373   34305:Lotus japonicus
CUUUUCGGGAGCCUAACUCAUAAAAACUCCAAAAUUAAGUGUGUUUGCCUUGGAGCAAUAUUAUGAUGGGUGACCUCUUGGGAAGUUUUCCCGAAAAGU
>RF00001;5S_rRNA;AP004931.1/3542-3640   34305:Lotus japonicus
CUUUUCGGGAGCCAACUCAUAAAAAACUCCAUGGUUAAGUGUGCUUGCGUUGGAGAAGUACUGGGAUGGGUGACCUCUUGGGAAGUUUUCUCGGGAAGC
>RF00001;5S_rRNA;BABK01081961.1/736-854   34305:Lotus japonicus
GGAUGCGAUCAUACCAGCGGUAAUGCCCCGGAUCCCAUCAAAACUCCGCAGUUAAGUGUGCUUGGGCGAGAGUAGUACUAGGAUGGGUGACCUCCUGGGAAGUCCUCCGGUUGCAUCCC
>RF00001;5S_rRNA;BABK01063411.1/885-1002   34305:Lotus japonicus
GGAUGCGAUCAUACCAGCACUAAUGCACCGGAUCCCAUCAGAACUCCGCAAUUAAGUGUGCUUGGGCGAAAAUAGUACUAGGAUGGUGACCUCCCGGGGAAUCCCUUGGGUGCAUCCC
>RF00001;5S_rRNA;BABK01060935.1/817-937   34305:Lotus japonicus
GAAUGCGAUCAUACCAGCACUAAUGCAUCGGAUCCCAUCAAAACUCCGCAGUUAAGUGUGGCUUGGGCGAGAGUAGUACUAAGGAGGGGGGACCUCCGGGGAAAUCCUCGUGUUGCAUCCC
>RF00001;5S_rRNA;BABK01064937.1/803-924   34305:Lotus japonicus
GGAUGCGAUCAUACCAGCACUAAUGCACCGGAUCCCAUCCAGAACUCCGCAGUUAAGUGGGCUUUGGCGAAAGUAGUACUAGGAUGGGGGAACCUCCUGGGAAAGUCUCCGGGUUGCACCCC
>RF00001;5S_rRNA;BABK01069560.1/293-411   34305:Lotus japonicus
GGAAGCGAUCAUACUAGGACUAAUGCACCGGAUUCUAUCAGAACUCCGCAGUUAAGUGUGCUUAGGCGAGAGUAGUACUAUGAUGGUUGACCUCCUGGGAAGACCUUGUGUUGCAUCCC
>RF00001;5S_rRNA;BABK01063731.1/905-1028   34305:Lotus japonicus
GGAUGGGAUUCAUCCCAGCCCUUAAUGCCCCGGGUUCCCUUAAGAACUCGGCAGUUAAGUUGUGCUUGGGCGAGAGUAGUACUGGGAUGGGGGGCCCUCCGGGGAGGUCCUCGUGUUGCAUCCC
>RF00001;5S_rRNA;BABK01071425.1/828-948   34305:Lotus japonicus
GAAUGCGAUCAUACCAGCACUAAUGCCCCGGAUCCCAUCAGAACUCCGCAGUUAAGGUUGGCUUGGGCGAGAGUAGUAUUAGGAUGGAUGACCUCCUGGGAAGUCCUUCGUGUGGCAUCCC
>RF00001;5S_rRNA;BABK01058385.1/948-1064   34305:Lotus japonicus
GGAUGGAGUUCUACCAGCCUUAAUGCACCGGAUCCCAUCGAAAUCCGCAGUAUAGAUGUGCUUGGUAGAGUAGUACUAGGAUGGGUGACCUCCUGGGAAGUCCUCGUGUUGCAUCCC
>RF00001;5S_rRNA;BABK01056080.1/968-1093   34305:Lotus japonicus
GGAUGGCAAUCAUACCAGGCCUUAAAGCACCGGAUCCCAUCAGAAACUCCGCAAUUUAAAAAUGCUUGGGGCAAAAAAAGAACUAAGAAGGGUGACCCUCCUGGGAAAGCCCUCGGGUUGCAUCCC
>RF00001;5S_rRNA;BABK01053094.1/709-823   34305:Lotus japonicus
UCUGGUGUCCUAGGCGUAGAGGAACCACACCAAUCCAUCUCGAACUUUGGUUAAACUCUACUGCGGUAUGUACGGACUUUGUAAAAGUAAAUUAAUUACAUGGAGGGUGUUAAAU
>RF00001;5S_rRNA;BABK01068879.1/891-1007   34305:Lotus japonicus
GGAUGCCAUCAUACCAGCAGUAAUGCCCCGAACCCCUGAGAACUCCCCAAUGGAUUUUGCUUGGGCCAAAAUAGUACUAGGAUGGGUGACCUCCGGGGAAGCCUCGGGGUUGAUCCC
>RF00001;5S_rRNA;BABK01066590.1/857-976   34305:Lotus japonicus
GGAUGCGAACAUACCAGCACUAAUGCACCGGAUCCCAUCAGAACUCCGCAGUUUAGUGUGCUUGGGCGAGAGUAGUACUAGGAUGGGUGAACCCCCAAGAAAGUCCUCGUGUUGCACCCC
>RF00001;5S_rRNA;AP010875.1/7971-8089   34305:Lotus japonicus
GGAUGAGAUCAUACCAGCAAUAAUGCAUCGGAUCUCAUCAGAACUCUACAUUUAAGUACGCUUGGACGAGAGUAGUACUAUGAUGAGUGACCUUCUGGGAAGUCCUCGUGUUGUGUCCC
>RF00001;5S_rRNA;BABK01070394.1/873-992   34305:Lotus japonicus
GGGUGGGGUUCAUUCCAGGCCCUAUGGCCCGGGUCCCAUUCAGAAUUCCGCAUUAAGUGUGCUUGGGCGAGAGUAUUAUUGGGAUCGGUGACCUCCGGGAAAGUUCUGGUGUUGCAUCCC
>RF00001;5S_rRNA;BABK01072108.1/835-953   34305:Lotus japonicus
GGAUGCGAUCAUUCCAGCACUAAUGCCCCGGAUCCCAUCAGAACUCCGCAGUUAAAUGUGCUUGGCGAGAAGUAGUACUGGGAUUGGGUGACCUCCUGGGAAGUCCUCGUGUGCAUCCC
>RF00001;5S_rRNA;BABK01051451.1/939-1063   34305:Lotus japonicus
GGAUGCAAUCAUACCAGCACUAAUGCAUCGGAUCCCAUCAGAAAUCCCGCAGUUAAGUGUGCUUGGGCGAAAGUAAUAAAUAAGGAACGGGGAACCUCCUGGGAAAGCCCCCCCGGUUGGACCCC
>RF00001;5S_rRNA;BABK01065921.1/152-270   34305:Lotus japonicus
CGGAUUCGUCAUACCAGCACUAAUGCACCGGAUCCCAUCAGAACUCCGCAGUUAAGUGUCCUUGGGCGAAAGUAGUACUAGGAUGGUGACCUCCUGGGAAGGCCCUGUGGUGGAUCCCC
>RF00001;5S_rRNA;BABK01071644.1/870-990   34305:Lotus japonicus
GAAUUGGAUUAUCCCAGCCCCUAUGCCCCCGGAUCCCAUCAGAACUCCGCAAUUAAGUGUGAUUGGGCGAGAGUAGUACUAGAAUGGGUGACCUCCUGGGAAGUCCUUCGUGUUGCAUCCC
>RF00001;5S_rRNA;BABK01074935.1/867-988   34305:Lotus japonicus
GGAUGCGAUCAUACCAGCACUAAUGCACCGGAUCCCAUCUGAACUCCGCAGUUAAGUGGGCUUGGGCGAAAGAAAAAAAUAGGAUGGGUGAACUUCCUGGGAAGACCCUCCGGUUGCAUCCC
>RF00001;5S_rRNA;BABK01075684.1/802-919   34305:Lotus japonicus
GGAUGCGAUCAUACCAGCACUAAUGCACCUGAUCCCAUCAGAACUCCGCAUCUAAGUGUGCUUGGGCGAGAGUAGUACUAGGAUGGGGGACCCCCGGGAAGUACUCGGGUUGCAUCCC
>RF00001;5S_rRNA;BABK01001699.1/797-907   34305:Lotus japonicus
AUGCGUCUUAUUUUCGGGAGCCCAACUCAUGAGAACUCAAAGGUUAAGGGUGCUUGACUUGAAGCAAUAUUGGGAUGGGUGACCUCCUGGGAAGUUUCACCAGGAAGUGCG
>RF00001;5S_rRNA;BABK01032593.1/233-350   34305:Lotus japonicus
GGAUGUGAUCAUACCAACACUAAUGCACUGGAUCCCAUCAAAAUCUGCAGCAAAGUAUGCUUGGGCGAGAGUAGUACUGGGAUAGGUGACCUCUUGGAAAGUACUCGUGUUGCAUCCC
>RF00001;5S_rRNA;BABK01081379.1/844-964   34305:Lotus japonicus
GGAUGCGAUCAUUCCAGCACUAAUGCACCGGAACCCCUCAGAACUCCGCAGAUAAAUGUGCUUUGGCCAAAAGUAUACUAAGAAGGGGUGACCUCCUGGGAAAGCCCUCGGGUUGCAUCCC
>RF00001;5S_rRNA;BABK01103618.1/679-786   34305:Lotus japonicus
GAAUGCGAUCUUACCAGCACUAAUGCACCGGAUCCCAUCAGAACUCCGCAGUUAAGUGUGCUUGGGCGAGAGUAGUACUAGGAUGGGUGACCUCCUGGAUCGAAUCCU
>RF00001;5S_rRNA;BABK01069775.1/853-968   34305:Lotus japonicus
GGAUGGGAUCAUCCCACCACUAAUGCCCCGGUCCCAUCAGAACUCCGCAGUAAGUGUGCCUGGGCGAGAGUAUUACUAGGAUGGGUGACCUCCGGGAAGUCCUCGUGUUGCAUCCC
>RF00001;5S_rRNA;BABK01082252.1/821-932   34305:Lotus japonicus
GGAUUCGAUCUUCCAGCCUUAUGCACCGGAUCCCAUCAAACUCCGCAGUAAGGUGCUUGGGCGAGAGUAUUAUAGGAUGGGUGGUCUUCUGGAAGUCCUCGUGUUGCUCCCC
>RF00001;5S_rRNA;BABK01063259.1/785-904   34305:Lotus japonicus
GAAUGCGAUCAUACCAGCACUAAUGCCACCGGAUCCCAUCAAACUCCCGCAUUAAGUGGGCUUGGGCGAGAAGUAUUACUAGGAUGGGGGACCUCCUGGGAAAUCCUCGGGUUGCACCCC
>RF00001;5S_rRNA;BABK01069293.1/792-912   34305:Lotus japonicus
GGAUGCGAUCAUACCAGCACUAAUGCACCGGAUCCCAUCAAAACUCCGCAAUUAAAUUUGCUUGGGCGAAAAUUAGUACUAAGAUGGGGGAACCUCCUGGGAAGCCCUCGGGUUGCAUCCC
>RF00001;5S_rRNA;AC235383.1/69151-69237   3847:Glycine max (soybean)
GGUGUCCUAGACGUAGAGGAACCACACCAAUCCAUCCCGAACUUGGUGGUUAAACUCUACUGCGGUUCUGCAAUUGCUGGGACAUCA
>RF00001;5S_rRNA;EF533700.1/83417-83532   3847:Glycine max (soybean)
AAGUGCAAUCAUACUAGUAUUAACACACAAAUCUCAUCAAAAUUCUGCAGUCAAGCAUGUUUGUAAAACUAGUAUUAAGAUAAAUUAUUUCUUGAUAAGUGUUUGUGUUGCACCUC
>RF00001;5S_rRNA;AY896881.1/1-92   311211:Vigna radiata var. setulosa
AGGUGCGAUCAUACCAGCACUAAUGCACCGGAUCCCAUCAGAACUCCGCAGUUAAGCGUGCUUGGUGAUAGAAUAGUAUUAGGAUGCUUCCU
>RF00001;5S_rRNA;AY896882.1/1-111   271816:Vigna umbellata var. gracilis
AGGUGCGAUCAUACCAGCACUAAUGCACCGGAUCCCAUCAGAACUCCGCAGUUAAGCGUGCUUGGGCGAGAGUAGUACUAGGAUGGGUGUUAAAACUUGUACACGCUGCCG
>RF00001;5S_rRNA;AC225544.4/17697-17815   3880:Medicago truncatula (barrel medic)
AGGCGCAAUCAUACCAGCACUAAUGCACCGGAUCCCAUCAGAACGCCGCAGUUAAGCGUGUUUGGGCGAGAGUAGUACUAGGAUGGAUGAUCUCCUGGGUAGUCCUUGUGCUGAACCUC
>RF00001;5S_rRNA;AC136449.21/19037-19153   3880:Medicago truncatula (barrel medic)
AGGUAUGAUCAUAGCAGCAUUAAUGCAUUGAAUCUCGUUAAAACUCACAAUUAAGCUUGCUUUGCAAGAAUAGUACUAGGAUGUACGACCUCCUCAGAAGUCGUUGUGUUGCACAUC
>RF00001;5S_rRNA;AC145289.62/84084-84198   3880:Medicago truncatula (barrel medic)
AGGUGCGAUCAUAUCAGCACUAAUGCACCAGAUCCCAUCAGAACUCAGCAAUUAAGCGUGCUUGGGCGAGAGUAGUACUAGGAUGGGUGUCCUCUAGGGACGGCAAUUGGACCCA
>RF00001;5S_rRNA;AC225544.4/30869-30987   3880:Medicago truncatula (barrel medic)
AGGUGUGAUCAUACCAGCACUAAUGCACCGGAUUCCAUCAGAACUCAGCAAUUAACCGUGCUUGGGCGAGAGUAGUACGAGGAUGGGUGUCCUCCUGAGAAGUCCUUGUGUUGCACCUC
>RF00001;5S_rRNA;AC147498.15/56346-56455   3880:Medicago truncatula (barrel medic)
AUGCUUCUUCUUUUCAGUAGCCCAUUCCAUAAGAACUCCACAGUUAAGCGUGCUUGACUUGAAAUAGUACUAGGAUGGGUGACCUACUGAGAAGUUUCCCGAUAAGCGUG
>RF00001;5S_rRNA;AC225544.4/14023-14144   3880:Medicago truncatula (barrel medic)
AGGUUCGUUUAUACCAGCACUGAUGCACCGGAUCCCAUCAGAACUCCACAGUUAAGCGUGCUAGGGCGAGAGUAGUACUAUGAUGGGUGACCUCCUGGGAAGUCAUUGUGUUGAUGUCUCCC
>RF00001;5S_rRNA;AC171533.3/72399-72513   3880:Medicago truncatula (barrel medic)
UGCGAUCAUACCAGCACUAAUGUACCAGAUCCCAUCAGAAUUUCGCAGUUAAACAUGUUUGGGCGAGAGUUGUAUUAGGAUGGGUGACCUCCUAGAAAGUCAUGAAAAAUCACAA
>RF00001;5S_rRNA;AC148290.3/52387-52502   3880:Medicago truncatula (barrel medic)
AGCUGCGAUCAUACCGGUAUUAAUGCAUCAAAUUUUAUUAGAACUCCGCAUUUAAGCGUAUUUAGACAACAUGUAGUAAUAUGGAAACCUUUUGAUAAGUCUUUGUGUUGCACCUC
>RF00001;5S_rRNA;AC149305.21/28359-28477   3880:Medicago truncatula (barrel medic)
AGGUGCGAUAAUAUCAGCGUUAAUGUACUGAAUUCCAUUAAAACUUCACGGUUAAGUGUAUUUGAGCGUGAGUAGUACUAGAAUGCGUGACCUCCUAAAAAGUCCUUGUGUUGCACAUC
>RF00001;5S_rRNA;AC186200.30/25914-26018   3880:Medicago truncatula (barrel medic)
AGAUGCGAUCAUACUAACACUAAUGCAACAGAUUUCAUCAAAACUCCGCAAUUAAACGUGUUUGGACUAGAGUAGUUCUAGGAUGAAUGAUUAGUCUCCCACCCU
>RF00001;5S_rRNA;AC225544.4/23498-23616   3880:Medicago truncatula (barrel medic)
AGGUGCGAUCAUACCAACACUAAUGCACCGGAUCCCAUUAGAACUCCGCAGUUAAGCGUUCUUGGGCGAGAGUAGUACUUUGAUGGAUGACCUCCUGGGAAGUCCUUGUGUUGAACCUC
>RF00001;5S_rRNA;AC141115.22/116850-116968   3880:Medicago truncatula (barrel medic)
AGGUGUGAUCAUACCAAUAUUAAUGUACCGGAUCUCAUCAGAACUUCGCAGUUAAACGUGCUUGGGCGAAAAUAGUACCAAGAUUCGUGACCUCCUGAAAAGUCCUUAUGUUGCACCUC
>RF00001;5S_rRNA;AC145289.62/65293-65411   3880:Medicago truncatula (barrel medic)
AGGUGUGAUCGUACCAGCACUAAUGCACCAGAUUUCAUCAGAACUCCGUAGUUAAGCGUGCUUGGGCGAGAGUAGUUCUAGGAUGGGUGACCUUUUGGGAAGUCCUUGUGUUGCACCUC
>RF00001;5S_rRNA;AC225544.4/31212-31330   3880:Medicago truncatula (barrel medic)
AGGUGCGAUCAUACCAGCACUAAUGCACCGGAUCCCAUCAGAACUCAGCAAUUAAGCGUGCUUGGGCGAGAGUAGUACUAGGAUGGGUGGCCUCCUGGGAGGUCCUUUUGUUGCACCUC
>RF00001;5S_rRNA;AC145289.62/66814-66932   3880:Medicago truncatula (barrel medic)
AUCAGCAAUCAUACCAACACUAAUGCACCGGAUCCCAUUAGAACUCCGCACUUAAGCGUACUUUGGCGAGAAUAAUACUAGGACGGGUGACCUCCUAGGAAGUCCUUUAGUUGCACCUC
>RF00001;5S_rRNA;AC136286.30/55284-55386   3880:Medicago truncatula (barrel medic)
UUCUACCAGUAUUAAUGUACUGAUCCCAUCAGAACUUCGUAGUUAAACAUACUUGACGAAAGUAAUACUGGAGUGGAUGAACUCUUGAAAAGUUGUCUUGCAC
>RF00001;5S_rRNA;AC119411.16/67473-67601   3880:Medicago truncatula (barrel medic)
AGAUGUGAUCAUACUAGAACUAAUACACCGUAUCCAAUCAAAACUUCGCAGUUAACUAUUUCCAUUGCGUGCUUGGACAACAGUAGUACUAGGAUGAGUGACCUCCUGGAAGUCCUGGUAUUGCACCUC
>RF00001;5S_rRNA;CU571241.2/97399-97520   3880:Medicago truncatula (barrel medic)
AUGUGUGAUCAUACUAGCACCAAUGUCUCGGAUCUCAUCAGACCUCUGUAGUUAAACAUGUUUAGACGAUAAUAUUACUAUGACGAAAAGGAUGACCGCCCAAAAAGUAUGUGUUGCACCUC
>RF00001;5S_rRNA;AC203224.21/83630-83748   3880:Medicago truncatula (barrel medic)
AGAUGCGAUCAUACCAGCACUAAUGCAUCGGAUAUCAUCAGAACUCUGCAGUUAAGCAUGCUUGUGCGAGAGUAGUAAUAGGAUGUGUGACUUCCUAGGAAAUCCUUGUGUUGCACCUC
>RF00001;5S_rRNA;BT050996.1/266-353   3880:Medicago truncatula (barrel medic)
UUUGGCGAUCAUAACAACACUAAUACAUUAGAUUCCAUCAGAACCCUGUGGUUAAAACGUGUUUGGACUACAUCAGAAUUCAUCAGGU
>RF00001;5S_rRNA;AC126783.33/108899-109020   3880:Medicago truncatula (barrel medic)
AGGUGAAAUUAUUUCGACAUUAAUCCACCAUAUCCCAUUAGAACUCUCCGCAGUUAAGCGUGUUUGGGCGAGAAUUAUACUAAAAUAGGUGACCUCUUAGAUAAAUCCUUGUGUUGUACAUU
>RF00001;5S_rRNA;CT009655.2/91250-91368   3880:Medicago truncatula (barrel medic)
UUGGACGAUCAAACCAGCAUUAAUACAUCGAAUCUCAUCAGAACUUCACAGUUAAGCGUGUUUGGACAAGAAUAAUAAUAAGAUGAAUGACCUCUUGAAAAGUCAUUCUGUUGCACAUC
>RF00001;5S_rRNA;CU914761.6/19146-19264   3880:Medicago truncatula (barrel medic)
AGGUGCGAUCAUACCGGCACUAAUGCACCGGAUCUGAUCAGAACUCCGCAGUUAAGCGUACUUGGGCGAAAGUAGUACUAAAAUGGGUGACCUCUUCAAAAGUCCUUGUGUUGCACCUA
>RF00001;5S_rRNA;AC225544.4/18038-18156   3880:Medicago truncatula (barrel medic)
AGGUGCGAUCAUACUAGCACUAAUGCACCAGAUCCCAUCAAAACUCCACAGUUAAGCGUGCUUGGGCGGGAGUAGUACUAGGAUGGAUGACCUCCUGGAAAGUCCUUGUGUUUAACCUC
>RF00001;5S_rRNA;AC225544.4/14615-14733   3880:Medicago truncatula (barrel medic)
AGGUGCGUUCAUACCAGCACUGAUGCACCAGAUCCCAUCAGAACUCCGCAGUUAAGGGUGCUAGGGCGAGAGUAGUACUAUGAUGGGUGACCUCCUAGGAAGUCAUUGUGUUGCUGUCU
>RF00001;5S_rRNA;CU633473.4/37184-37302   3880:Medicago truncatula (barrel medic)
AGUUGCGAUCAUAUCAACACUAAUGUAUCGGAUCCCAUCAGAAUUCCACAGUUAAUUGUGUUUGGACUAGAGUGGUACUAGAAUAGAUGAUUUCCUAAAAGUCCGUGUGUUGUGCACUU
>RF00001;5S_rRNA;CU326392.1/87682-87807   3880:Medicago truncatula (barrel medic)
AGGUGCGAUCAUACCAGCACUAAUGCACCGGAUCCCAUCAGAACUCCGCAGUUAAGCGUGCUUGGGCGAGAGUAGUACUUAGGAUGGGUGAAUAAGCUUUGGUCAAAAGUUGUUGAAUGCUACCUU
>RF00001;5S_rRNA;AASG02051369.1/87-205   3988:Ricinus communis (castor bean)
GGGUGCGAUCAUACCAGCACUAAUGCACCGCAUCCCAUCAGAACUCCGAAGUUAAACGUGCUUGGGCGAGAGUAGUACUAAGAUUGGUGACCUCUUGGGAAGUCCUCAAGUUGCACCCC
>RF00001;5S_rRNA;AASG02000427.1/16017-16116   3988:Ricinus communis (castor bean)
AUACGAUCAUAUACCAGUACUAAUGCACCGGAUCCCAUUAAAACUCCGAAGUUAAACGUGCUUGAGCGAUAGUAGUACUAAAAUAUCGAUUUAUCAUAUU
>RF00001;5S_rRNA;AASG02007159.1/12319-12430   3988:Ricinus communis (castor bean)
AUGUGCAAUCAUUACCGGCAUUAAUGCACCGGAUUCCAUCAGGAUCCUAACGUGUUUGGGCGAGAGUGGUACUAAAUGACUGACCUCUUAAGAAGUUUUCGUGUUGCAUCCC
>RF00001;5S_rRNA;AASG02015052.1/1735-1852   3988:Ricinus communis (castor bean)
GGGUGCGAUCAUACCAGCACUAAUGCACCGGAUCACAUCACAACUCUGAAGUUAAACGUGCUUGGCGACGGUAGUACUAAGAUGGGUGACCUCUUGGGAAGUCCUCGUGUUGCACCCU
>RF00001;5S_rRNA;AASG02000803.1/26532-26666   3988:Ricinus communis (castor bean)
AGGUGUGAUUAUACAGCCACUAAUGUACAGAAUCCUAUCAGAACUCCGAAGUUAAACGUGCUUCGGCGAGAGUAGUACUAAGAUGGGGUAGUACUAAGAUGGGUGACCUCUUGGGAAGUCCUCGCAUUGCACCCC
>RF00001;5S_rRNA;AASG02024374.1/520-638   3988:Ricinus communis (castor bean)
GGGUGCGAUCAUACCAGCACUAAUGCACCGGAUCCCAUCAGUACUCCAAAGUUAAACGUGCUUUUGCCAGAGUAGUACUAAGAUGGGUGACCUCUUGGGAAGUCCUCAUGUUGCACCCC
>RF00001;5S_rRNA;AASG02000803.1/44360-44440   3988:Ricinus communis (castor bean)
GGGUGCGAUCAUACCAGCACUAAUGCACCGUAUCCCAUCAGAACUCUAAAGUUAAACCUGCUUGGGCGAGAGUAGUACUAA
>RF00001;5S_rRNA;AASG02000555.1/3041-3161   3988:Ricinus communis (castor bean)
CCUUUUAGUUGUUUGGCUAUGGAGUUAUAGGAACUCCGGAACUCCAAAGUUAAACAUGCUUGGUUCAAAGAAGUUCCAAGAUGGGGGACCUCCUGGGAAGUUCUCGAACUCCCUAAAGGGA
>RF00001;5S_rRNA;AASG02000803.1/9751-9869   3988:Ricinus communis (castor bean)
GGGUGCGAUCAUACAAGCACUAAUGCACUGGAUCCUAUCAGAACUUCGAAGUUAAAUGUGCAUGGGCAAGAGUACUACUAAGAUGGGUGACCUCUUGGGAAUUCGUCAUGUUGCACCCC
>RF00001;5S_rRNA;AASG02002212.1/25596-25710   3988:Ricinus communis (castor bean)
GGGUAUAAUCAUAUCAACAUUUAUGCAUCGGAUCCUAUUAGAGCUUUGAAGUUAAACAUGUUGGACGAGAGUAGUACUAAGAUCAAUGACCUCUUGAAAGUCCUUGUAUAACUCA
>RF00001;5S_rRNA;AASG02009775.1/4370-4488   3988:Ricinus communis (castor bean)
GUGUGCGAUCAUACCAGCACUAAUGCACCGGAUCCCAUCAGAACUCCGAAGGUAAACGUGCUUUGGCGAAAGUAGUACUAAAAAGGGUGACCUCUUAGGAAGUCUUCGUGUUGCACCCU
>RF00001;5S_rRNA;AASG02009531.1/82-194   3988:Ricinus communis (castor bean)
CCUUUUGGUUAUUUGGCUAUGGAAUUAUAGGAACUCCUAAAUUAACCGUGCUUGGUUCAGAGAAACUCCAAGAUGGGGGACCUCUUGGGAAGUUAUCGAACCCACCAAUAGGA
>RF00001;5S_rRNA;AASG02007399.1/11732-11847   3988:Ricinus communis (castor bean)
UUUAGUGUCCUAGGCAUAGAGGAACCACACUAAUCCAUUCCGAACUUGGUGGUUAAACUCUACUGCGGUGAAAAUACUGUAGGGGAGGUCUUGUGGUAGGCAUACAAGCAUUCCAA
>RF00001;5S_rRNA;AASG02017035.1/1263-1377   3988:Ricinus communis (castor bean)
GGGUGCGAUCAUACCAGCACUAAUGCACCGGAUCCCAUCAGAACUACGAAGUUAAACGUGUUUGGGCGAGAGUAGUACUAAGAAUUCCUUUUGGGAAGUACUCGUGUUGCACCCC
>RF00001;5S_rRNA;AASG02007159.1/11733-11853   3988:Ricinus communis (castor bean)
AGGUGUGAUUAUACCAACACUAAUAUGUACUAGCUUCCAUUAGAUCUAUAAAGUUAAAUGUGUUUAGGCGAGAGUAGUGCUAAGAUGAGUGACCUUUUGAAAAGUUCUCGUGUUGCAUUCC
>RF00001;5S_rRNA;AASG02009775.1/8893-9011   3988:Ricinus communis (castor bean)
GGGUGCGAUCAUACUAGCAUUAAUGCAUCGGAUCCCAUCAGAAUUCCGAAGUUAAACGUGCUUGGGCGAGAGUAGUACUAAAAUGGUUGACCUCUUGGGAAGUACUCUUUUUGCACCCC
>RF00001;5S_rRNA;AASG02003330.1/13756-13851   3988:Ricinus communis (castor bean)
UCUGGUGUCCUAGGCGUAGAGGAACCACACCAAUCCAUCCCGAACUUGGUGGUUAAACUCUACUGCGGUGAAGAUGUCUGUUUCUAGGAACCAUAU
>RF00001;5S_rRNA;AASG02013978.1/2342-2460   3988:Ricinus communis (castor bean)
GGGUGCGAUCAUACCGGCGCUAAUGCACCGGAUCCCAUCAGAACUCCGAAGUUAAACGUGUUUGGGCUAGAGUAGUACUAAGAUGGGUGAGCUCUUGGGAAGUCCUGGUGUUGCACCUU
>RF00001;5S_rRNA;AASG02015052.1/4298-4415   3988:Ricinus communis (castor bean)
UAUUGCGAUCAUACCAGCAUUAAUGCACCGGAUCCCAUUAGAACUUCGAAGUUAAACGUGCUUGGGCGAGAGUAGUACUAAGAUGGGUGACCUCUUGGGAAGUUGAUGAGCGUAGUUU
>RF00001;5S_rRNA;AASG02000803.1/10683-10803   3988:Ricinus communis (castor bean)
GGCUACGAUCAUACCAGCACUAAUGCACCGGAUCCUAUAUGAACUACGAAGUUAAACGUGCUUUGGCGAGAUUAGUACUAAGAUGGGUGACCUCUUGGGAAGAGGUCCAAUACCGAGACCG
>RF00001;5S_rRNA;AASG02000803.1/43806-43910   3988:Ricinus communis (castor bean)
CGGUGUGAUCAUACCAGCACUAAUGCACCGGAUCCCAUUAAACAUGCUUGGACGAGAGUAGUACUAAGAUCGGUGACCUCUUGGGAAGUCCUCAUGUUGCACCCC
>RF00001;5S_rRNA;AASG02000803.1/27096-27214   3988:Ricinus communis (castor bean)
UGGUGCGAUCAUACCAGCACUAAUGCACCGGAUCCCAUAAGAACUUCGAAGUUAAACGUGCUUGGGCGAGAGUAGUACUAAGAUGGGUGACCUUUUGGGAAGUCCUCUUGUUGUAUACC
>RF00001;5S_rRNA;AASG02000803.1/43522-43640   3988:Ricinus communis (castor bean)
CGGUGCGUUCAUACCAGCACUAUCGCAUCGGAUCCCAUCAGAACUCUGAAGCUAAAUGUGCUUGGACGAGAGUAGUACUUUGAUGGGUGACCUCUUGGGAAGUCCUCAUGUUGCACCCC
>RF00001;5S_rRNA;AASG02024856.1/1111-1229   3988:Ricinus communis (castor bean)
GGGUGCGAUCAUACCAGCACUAAUGCACUGGUUCUAUUCAGAACUCUGAAGUUAAACGUGCUUGGGCGAGAGUAGUAUUAAGAUGGGUGACAUCUUGGGAAGUUCUCGUGUUGCACCCC
>RF00001;5S_rRNA;AASG02007159.1/12027-12144   3988:Ricinus communis (castor bean)
UGGUGUAAUCAUACCAACACUAAUGUAUUGGAUCCCAUCAUAACUCUGAAGUUAAACGUGUUUGGGCGAGAGUAGUACUAAGACGAGUGAUCCCUUAGAAAUCCUCGUAUUGCACCCU
>RF00001;5S_rRNA;AASG02015052.1/4031-4149   3988:Ricinus communis (castor bean)
GGGUGCGAUCAUACCAGCACUAAUACACCGGGUCCCAUCAGAACUCAAAAGUUAAACGUGCUUGGGUGAGAGUAGUACUAAGAUGGGUGACCUCUUGGGAAGUCUUUGUGUUGCACCCG
>RF00001;5S_rRNA;AASG02013978.1/4030-4148   3988:Ricinus communis (castor bean)
GGGUGCGAUCAUACCGGCACUAAUGCACCGGGUCCCAUCAGAACUCCGAAGUUAAACGUGCUUAGGUGAGAGUAGUACUAAGAUGGGCGACCUUUUAGGAAGUCCUUGUGUUGCACCCC
>RF00001;5S_rRNA;AASG02003687.1/18904-19007   3988:Ricinus communis (castor bean)
CGUAGGCGUAGAGGAACCACACUAACUCAUCUCGUACUUGGUGGUUAAACUCUACUACGGUGAAGAUACUAUAGGGGAGGUCCUGCGGAAAAAUAGCUCGACGC
>RF00001;5S_rRNA;AASG02013978.1/2830-2948   3988:Ricinus communis (castor bean)
GAGUGCGAUCAUACCAGUGCUAAUGCACCAGAUCCCAUCAGAACUCCGAAGUUUAACGUGGUUGGGCGAGAGUAGUACUAAGAUGGGUGACCUCUUGGGAAGUCCUGGUGUUGCACCUC
>RF00001;5S_rRNA;AASG02003223.1/7413-7530   3988:Ricinus communis (castor bean)
UGCUAUCAUACCAACACUAAUGCACCGGAUCCCAUCAGAACUCCGAAGUUAAACGUGCUUGGUUCAGAGAAAUGCCAAGAUGGAGGACCUCUUGGAAAGUUCUCGAACCUGCCAAAGG
>RF00001;5S_rRNA;AASG02007253.1/1141-1241   3988:Ricinus communis (castor bean)
GUUUGGUCGUAGAGUUGUAGGAACUCCAAAGUUAAACGUGCUUGGUUCAGAGAAAUUCUAGGAUGGAGGACCUCCUGGGAAGUUCUUGAACCCACCAAACG
>RF00001;5S_rRNA;AASG02000803.1/35837-35955   3988:Ricinus communis (castor bean)
GGUUGCGAUUAUACCAGCAGUAAUGCACCGGAUCCCACCAGAACUCCGAAGUUAAACGUUCUUGAGCGAGAGUAGUACUAAGAUGGGUGACUGAUGUGUGCUACUUGUGUUAGCUACAA
>RF00001;5S_rRNA;AASG02000803.1/42474-42592   3988:Ricinus communis (castor bean)
GGGUUCCAUCAUACCAGCACUAAUGCACCAGAUCCCAUCAGAACUACGAAGUUAAACGUGCUUGGGUGAGAGUAGUACUAAGAUGGGUGAUCUCUUGAGAAUUCCUCGUGUUGCACCCC
>RF00001;5S_rRNA;AASG02000803.1/34464-34585   3988:Ricinus communis (castor bean)
GGGUGCGAUCAUACCAGCACUAAUGUACUGGAUCCCAUCAGAACUCCGAAGUUAAACGUGCUUUGGCGAGAGUAGUAAUAAGAUCGCUGGCUAGUCUGUGGGAAGUCCUCGUGUUGCACCCC
>RF00001;5S_rRNA;AASG02007092.1/11312-11407   3988:Ricinus communis (castor bean)
UAUGAUAAAAAAACCACACCAAUCCAUCCCGAACUUGGUGGUUAAACUCUACUGCGGUGAAGAUACUGUAGGGGAGGUCCUGCGGAAAAAUAGCUC
>RF00001;5S_rRNA;AASG02000803.1/43296-43414   3988:Ricinus communis (castor bean)
GGGUGCGAUCAUACCAGCACUAAUGCAUCGGAUUCCAUCAGAACUCCGAAGUUAAAUGUGCUUGGGCGAGAGUAGUACUGAGAUGGAUGACCUCCUGGGAAGUCGUCCUGUUGCACUCC
>RF00001;5S_rRNA;AASG02000745.1/25461-25564   3988:Ricinus communis (castor bean)
UUCUAGUGUCCUAGGUGUAGAGGAACCACAAAAAUCCAUCCCAAACUUGGCAGUUGAACUCUACUCCGAUGCGAUAUAGUAAAAGAGAAGUAGUAUAAUAGAAA
>RF00001;5S_rRNA;AASG02000803.1/15364-15485   3988:Ricinus communis (castor bean)
GGGUGCGAUCAUUCCAGCACUAAUGCACCAGAUCCCAUCAGAAUUCCGAAGUUAAACGUGUUUGGGCGAGAGUAGUACUAAGAUGGGUGACCUCUUGGACUGAGGUUUUUAAGAUGGAUUUU
>RF00001;5S_rRNA;AASG02004578.1/9786-9902   3988:Ricinus communis (castor bean)
UCUGAUGUCGUAGGCAUAGAGGAACCACACCAAUCCAUCCCAAACUUGGUGGUUAAACUUUAUUGCAGUGAAGAUACUAUAGGGGAGGUCCUGCAGGAAAAUAGCUCGACGCCAGGA
>RF00001;5S_rRNA;AASG02010660.1/4086-4198   3988:Ricinus communis (castor bean)
CCUUUUGGCUGUUUAGCCGUGGAGUUGUAGGAACUCCAAAAUUAAACGUGUUUAGUUCAGAGAAAUUCCAGGAUGGGAGACCUCCUGGGAAGUUCUCGAACCCGCCAAAGGGA
>RF00001;5S_rRNA;AASG02000803.1/3823-3941   3988:Ricinus communis (castor bean)
GGGUGCGAUUAUACCAGCAAUGAUGCACCGGAUCCCAUCAGAACUCCGAAGUUAAACGUGCUCGGGCGAGAGUAGUUCUAAGACGGGUCACCUCUUUGGAAGUCCUCGUGUUGCACCCC
>RF00001;5S_rRNA;AASG02000803.1/12520-12637   3988:Ricinus communis (castor bean)
GGUGCGAUCAUACCAGCACUAAUGCACCGGAUCCCAUCAGAACUCCGAAGUUAAACGUGCUUGGGCGAGAGUAGUACUAAGAUGGGUGACUGAUGGGCUCUUUAUGCAACCUACAUCU
>RF00001;5S_rRNA;AASG02000296.1/14386-14498   3988:Ricinus communis (castor bean)
CCUUUUGAUUAUUUGGCUGUGGAGCCAUAGGAACUCCAAAGUUAAACAUGUUUGGUUUAGAGAAAUUCCAGGAUGGGAGACCUCUUGGGAAGUUCUCGAACUCGCCAAAAGCA
>RF00001;5S_rRNA;AASG02000748.1/48537-48649   3988:Ricinus communis (castor bean)
CCCUUUGGUUAUUUGGCCGUGGAAUUGUAGGAACUCCAAAGUCAAACGUGCUUGGUUCAAAGAAAUUCCAGGAAGGGGGACCUCUUGGGAAGUUCUCGAACCCACCAAAGGGA
>RF00001;5S_rRNA;AASG02000803.1/44694-44812   3988:Ricinus communis (castor bean)
GGGUGCGAUGUUACCAGCAGUAAUGCACCAGAUCCAAUUAGAACUUUGAAGUUAAAAGUGCUUGGGCACAAGUAGUACUAAGAUGGGUGACCUCUUGAGAAGUCCUCUUGUUGCAUGAU
>RF00001;5S_rRNA;AASG02007099.1/6678-6782   3988:Ricinus communis (castor bean)
AAAUACGAUCAACAGAAUUAAUGCAUUGGAAUCUAUCAAAACUCUAAAGUUAAACGUGCUAGGAUGAGAGUAAUACUAAGAUGUGAAAUCUCGGUAUUGCAUCUC
>RF00001;5S_rRNA;AASG02000032.1/27533-27641   3988:Ricinus communis (castor bean)
UCUGGUGUCCUAAGUGUAGAGGAACAACACAAAUCCAUUCCGAACUUGGUGGUUAAACUCUACUGCGGUGAAGAUAUUGUAGGGGAAAGAAUUCAAAUUAAUCCCAUAU
>RF00001;5S_rRNA;AASG02011249.1/6547-6660   3988:Ricinus communis (castor bean)
GGGUGCGAUCAUACCAGCACUAAUGCACCGGAUCCCAUCAGAACUCAGAAGUUAAACGUGCUGGGCGAGAGUAGUACUAAGAUGGGUGACCUUGAUGGGUUCUUUAUGCAACCU
>RF00001;5S_rRNA;AASG02038588.1/610-713   3988:Ricinus communis (castor bean)
GGUCUUGGGCUCCAACGGAUCCCAUCAGAACUCCGAAGUUAAACGUGCUUGGGCAGAGUAGUACUAAGAUGGGUGUCCUCUUGGGAAGUCCUCGUGUUGCACCC
>RF00001;5S_rRNA;AASG02015052.1/3819-3927   3988:Ricinus communis (castor bean)
GGGUGCGAUCAUACCAGUACUAAUGCAUCGGAUCCCAUCAGAACUCCGAAGUUAAACGAGAGUAGUACGAAGAUGGGUGACCUCUUGGGAAGUCCUCGUGGUGCACCCC
>RF00001;5S_rRNA;AASG02017035.1/775-893   3988:Ricinus communis (castor bean)
GUGUGUGAUCAUACCAGCACUAAUGCACCGGAUCCCAUCAGAACUCCGAAGUUAAACGUGCUUGGGCGAGAGUAGAACUAAGAUGGGUGACCUCUUGGGAAGUCGUCGUGUUGCACCUC
>RF00001;5S_rRNA;AASG02009024.1/8536-8654   3988:Ricinus communis (castor bean)
GGGUGCGAUCAUACCAUGACUAAUGCACUAGAUCCCAUCAGAACUCCGGAGCUAAACGUGCUUGGGCGAGAGUAGUACUAAGAUGGGUGACCACUUGGGAAGUCAUCGUGUUGCACCCU
>RF00001;5S_rRNA;AASG02000013.1/42430-42546   3988:Ricinus communis (castor bean)
UUUGGUGCCCUAGGCAUAGAGGAAUCAUACCAAUCCAUCCCGAACUUGCUGGUUAAACUCUAUUGUGGCGAAGAAACUGUAGGGGAGGUCGUACGGAAAAAUAGCUCGAUGCCAGGA
>RF00001;5S_rRNA;AASG02000398.1/43352-43458   3988:Ricinus communis (castor bean)
UUUGGUUGUUUGGCUAUGGCAUUAUAGGAACUCCAAAGCUAAACGUGCUUGGUUCAAAGAAAUUCUAAGAUGGGUGACCUCUUGGGAAGUUCUCGAACCAGCCAAAG
>RF00001;5S_rRNA;AASG02000700.1/30821-30933   3988:Ricinus communis (castor bean)
CCUUUUGGUUGUUUGGCUAUGGAGUUAUAGGAACUCCAAAGUUAAACGUACUUGGUUUAGAGAAGUUCUAGGAUGGGUGACCUCCUAGGAAGUUCUCGAACCCGCCAAAAAGA
>RF00001;5S_rRNA;AASG02002499.1/29891-29995   3988:Ricinus communis (castor bean)
UUGUUUGGCUAUGGAGUUGUAGGAACUCCAAAGUUAAACAUGCUUGCUUUAGAGAAAUUCCAAGAUGGGGGACCUCUUGGGAAGUUCUCGAAACCGCCAAAGGAA
>RF00001;5S_rRNA;AASG02016187.1/1978-2077   3988:Ricinus communis (castor bean)
GUUUAGCUGUAAAGUUGUAGGAACUCCAAAGUUAAACCUGCUUGGUUUAGAAAAAUUCUAGGAUGGUGACCUCCUGGGAAGUUUUCAAGCCAGCUAAAGC
>RF00001;5S_rRNA;X59854.1/119-236   4006:Linum usitatissimum (flax)
GAGUGAGGUCAUACCAGUAGUAAUUCAUCGGAUCCCAUCAUCACUCUGAAGUUAAACGUACUUGGCCAAGACUAGUACUACGAUGGGUGACCUUUUGAUCCUUCCCCGAGUACACCCC
>RF00001;5S_rRNA;AARH01014687.1/2464-2583   3694:Populus trichocarpa
GAGUGCGAUCAUACCAGUAUUAGUGCACCGGAUCCCAUUAGAACUCCGCAGUUAAACAUGCUUAGGCUGGGAGUAGUACAAGGAUGGGUGACCUCCUGGGAAGUCCUCGUGUUGCACCCC
>RF00001;5S_rRNA;AARH01001806.1/34319-34420   3694:Populus trichocarpa
GGGUACAAUCAUAGUAGUGCUAUUGCACCUGACCCAUCAGAGCUAUGGAGUUGAGUAGUGCUUGGAUGGGUGACCUCAUAGGAAGUUUUCAUAUUGCACCCA
>RF00001;5S_rRNA;AARH01033471.1/420-539   3694:Populus trichocarpa
AGCAAUUACAAGUCUGGGAAGUAGUAAUGCACCGGAUCUCGUCAGAACUUUAAAGUUAAACGUGCUUGGACGAGAAUAGUACUAAGAUAGGUGACCUCCUGAAGAGUCCUCGUGUUGCAC
>RF00001;5S_rRNA;AARH01008767.1/1334-1421   3694:Populus trichocarpa
AGGUGCGAUCAUACCAGUACUGUUGCACCGGAUCCCAUGAGAACUUUGAAGUUAAAUGUGCUUCUCACUUUUUCUUGUUUUGCUCUUA
>RF00001;5S_rRNA;AARH01017907.1/5509-5627   3694:Populus trichocarpa
GGGUGCGAUCAUACCAGCACUAAUGCACCGAAUCCCAUCAUAACUUCAAAGUUAAACAUGGUUGGGUGGGAGUAGUACUAAGAUGGGUUACCUCCCAGGAAGUCCUCGUGUUGCACCCC
>RF00001;5S_rRNA;AARH01009279.1/3394-3511   3694:Populus trichocarpa
GGGUGCGAUCAUACCAACACUAAUGCACCGGAUCGCAUCAGAACUCUGCAGUUAAACGUGCUUGGGGGAGAGUAGUACAGGAUGGGUGACCUCCUGGGAAGUCCUUGUGUUGCACCCU
>RF00001;5S_rRNA;AARH01021080.1/430-541   3694:Populus trichocarpa
UCUGGUGUCCUAGGUGUAGAGUAACCACACCAAUCCAUCCCGAACUUGGUGGUUAAACUCUACUACGGUGAAGAUACUGUAGGGGAGGUCCUGCACAAAAAAAACAACAAAU
>RF00001;5S_rRNA;AARH01003565.1/327054-327173   3694:Populus trichocarpa
AAUUGCAAGCCUGAAAAGCAGUAAUGCACCGGAUUCCAUCAAAACUCCAAAGUUAAACGUGUUUGAACGAGAAUAGUACUAGAAUGAGUGAACUUUUAGAAAGUUUUCGUGUUGCACCUC
>RF00001;5S_rRNA;AARH01009278.1/5033-5152   3694:Populus trichocarpa
GGGUGCGAUCAUACCAGCACUAAUGCACGGGAUACCAUCAGAACUCCACACGUUAAACGUGCUUGGGUGAGAGUAGUACGAGGAUGGGUGACCUCCUGGGAAGUCCUUAUGUUGCACCUC
>RF00001;5S_rRNA;AARH01002105.1/128706-128826   3694:Populus trichocarpa
AGUUGUGAUCACACCAGCAGUAAUGCAAUGGAUCCCAUGAUAGCGUUGAAGUGUACAAAUGUGCUUAGGCGAGUGUAGAACUAGGAUGAGUAAUCUUCUAGGAAUACUUGUGUUGCAUGCC
>RF00001;5S_rRNA;AARH01000547.1/42410-42542   3694:Populus trichocarpa
CAUGAAGAAAGAUCUAACCUAAUACACUAGAUCCCAUAAGAACUCUGAAUUUAAAUGUGUUUGAGCUAGAACAGUACUAGGUGACCUCAUCCACUUGCAAGUAUGCGAUCGCUGGUGGACCUCAAGUUGAUGG
>RF00001;5S_rRNA;AARH01003141.1/53152-53267   3694:Populus trichocarpa
UUUAUAUAUCUAAGCUAAUACAUCGAAUCACAUAAGAACUUUAAAGUUAAACGUGUUUGGACUAGAAUAGUACUAAAAUGAAUAAUUUUCCGAGAAUUACCAACCCAUAUAUAAAU
>RF00001;5S_rRNA;AARH01017907.1/4975-5093   3694:Populus trichocarpa
UGGUGUGAUCAUACGAGCACUAAUGCACCAUAUCCCAUCAGAACUCUGAAGUUAAACGUGCUUGGGUGAGAGUAGUACUCGGGUGGGUGACCUCUUGGGAAAUCCUCUUGUUGCACUCC
>RF00001;5S_rRNA;AARH01029080.1/511-629   3694:Populus trichocarpa
GCCAACGGCCAUACCGCGCUGGGUCUACCGGUUCUCAUCCGAACACCGAAGUCAAGCAGCGCUGGGUGGGGUUAGUACUUGGAUGGGAGACCGCCUGGGAACUCCCCAUGUCGUUGGCA
>RF00001;5S_rRNA;AARH01014687.1/5731-5849   3694:Populus trichocarpa
GGGUGCGAUCAUACAAGCACUAAUGCACCGUAUCCCAUCAGAACUCCAUAGUUAAACGUGCUUAGGUGAGAGGAGUACUAAGAUGGGUGACCUUCUGGGAAGUCCUUAUGUUGCACCCU
>RF00001;5S_rRNA;EU429309.1/218-336   193519:Hippophae thibetana
GGGUGUGAUCAUAUCAGCAGUAACGCACUGGAUCCCAUCAAAAAUCUACAAUUAAGCAUGCUUGGGCAAGAGUAGUACUAGGAUGGGUGAUCUUCUGGGAAUUCCUAGUGUUUCACCCC
>RF00001;5S_rRNA;AY860314.1/82-191   3758:Prunus domestica (plum)
UUGGGAGCUCACUGGCUUCGGAGUCAUGGGAACUCCGAAGUUAAGCGAGUUGGGGCUAGAGCAAUCCCAGGAUGGGUGACCCACUGGGAAGUUGCUCGUGAGUUCCCAGA
>RF00001;5S_rRNA;AY860309.1/71-186   320146:Chaenomeles japonica
CACGAGGCCUUUUGGGAGCUCACUGGCUUCGGGUUCCAUCGGAACUCCGAAGUUAAGCGAGUAUCGGGCGAGAGCAUUCCCAGGAUGGGUGACCCACUGGGAAGUUCUGCUCGUGU
>RF00001;5S_rRNA;AY603366.1/73-184   3750:Malus x domestica
UUGGGAGCUCACUGGCUUCGGGUUCCAUCGGAACUCCGAAGUUAAGCGAGAAGGGGGCUAGAGCACUCUCAUGAUGGGUGACCCACUGGGAAGUUGCUCGUGAGUUCCCAGA
>RF00001;5S_rRNA;AB270792.1/154654-154764   3750:Malus x domestica
GCUUUUUGGGAGCUCUUUGGUUUUGGGUUCCAUCAAAACUCCGAAGUUAAGCGAGUUCGCACGAGAGCAAUCCCAGGAUGGGUGACCCAUUGGGAAGUUCUCGUGUGAGUU
>RF00001;5S_rRNA;EU518249.2/64-169   3750:Malus x domestica
GGAGUUCACUAGCUUCGGAUUCCUUAGGAACUCCAAAGUUAAGCGAGUUCGCACGAGAGCAAUCCCAUAAUGGGUGACCCACUGGGAAGUUCUUGUGUGAAUUUCC
>RF00001;5S_rRNA;AB366640.1/719-847   3750:Malus x domestica
ACCUAGCACGAUGCCUUUUGGGAGCUCACUGGCUUCGGGUUCCAUCAGAAACUUCGAAGUUAAGCGAGAAAGGGGUCAGAGUAUUCCCAAGAUGGGUGAUCCAAUGUGAAGUUUUGCUCGCGUUAGUUC
>RF00001;5S_rRNA;AY603367.1/447-558   3750:Malus x domestica
UUGGGAGCUCACUGGUUUCGGGUUCCAUCGGAACUCCGAAGUUAAGCGAGUUCGCGCGAGAGCAAUCCCAGGAUGGGUGACCCACUGGGAAGUUCUCGUGUGAGUUCCCAGA
>RF00001;5S_rRNA;AB270792.1/155030-155129   3750:Malus x domestica
GCUCACUAGCUUUGGGUUCCAUCGGAACUCCGAAGUUAAGCAAGUUUGCAUGAGAGCAAUCCCAGGAUGGGUGACCCACUGGGAAGUUCUUGUGUGAGUC
>RF00001;5S_rRNA;AB270792.1/127996-128115   3750:Malus x domestica
AUGAGGUUUUUUGGGAGCUCACUGGCUUCGGAUUCCGUAAGAACUCCGAAGUUAAGCGAGUUUGCAUGAGAGCAAUCCCAUGAUGGGUGACCCACUGGAAAGUUCUCGUGUGAGUUCCUA
>RF00001;5S_rRNA;AB366640.1/471-588   3750:Malus x domestica
AGGCAUUUUGAGAGCUUAAUGGCUUCGGGUUCCAUCGGAACUCCGAAGUUAAGCUGAGUUCGCACGAGAGCAAUCCCAUGAUGGGUGACCCACUGGGAAGUUCUCGUGUGAAUUCCUA
>RF00001;5S_rRNA;AB428428.1/1125-1230   3750:Malus x domestica
UUCAAGAGCUCACUGACUUCGGGUUCCAUCGAAACUACGAAGUUAAGCGAGUUCGGGCGAGAGCAAUCCCAUGGUGGGUGACCCACUGGGAAGUUCUCGUGUGAGU
>RF00001;5S_rRNA;AB428428.1/693-807   3750:Malus x domestica
GGCAUUUUGGGAGCUCACUGGCUUCGGAUUCCAUCGGAACUCUGAAGUUAAGCGAGUUCACGCGAGAGCAAUCCCAUGAUGGGUGACCCACUAGGAAGUUCUCGUGUGAGUUCCC
>RF00001;5S_rRNA;AB308360.1/18569-18684   3767:Pyrus pyrifolia
UUUUGGGAGCUUACUGGCUUCGGGUUCCAUCGGAACUCCGAAGUUAAGCGAGAAGGGGGCUAGAGCAAUCCCAUGAUGGGUGACCCACUAGGAAGUUGCUCGUGAGUUCCCAAAAA
>RF00001;5S_rRNA;AB308360.1/166003-166114   3767:Pyrus pyrifolia
UUGGGAGCUCACUGGCUUCGGGUUCCAUGGGAACUCCAAAGUUAAGCGAGUAGCGCACGAGAGCACUCCCAUGAUGGUGACCCACUGGGAAGUUCUCAUGUGAGUUCCCAGA
>RF00001;5S_rRNA;AB308360.1/19256-19369   3767:Pyrus pyrifolia
UUUGGGAGCUCACUGGCUUCGGGUUCCAUCGAAACUCCGAAGUUAAGCGAGAAGAGGGUUAGACCAAUCCCAUGAUGGGUGACCCACUGGGAAGUUGCUCGUGAGUUCCCAAAA
>RF00001;5S_rRNA;AY860315.1/66-192   128735:Rosa hybrid cultivar
UCUAGCAACGAGGCCUUUUGGGAGCUCACUGGCUUCGGAUUCCAUAGGAACUCCGAAGUUAAGCGAGAUACGGGCCAGAGCAUUCCCAGGAUGGGUGACCCACUGGGAAGUUAUGCUCGUGUGAGUU
>RF00001;5S_rRNA;AY860317.1/451-570   32247:Rubus idaeus
UUUUGGGAGCUCACUGGCUUCGGGUUCCGUAGGAACUCCGAAGUUAAGCGAGAAUUGGGUCAGAGCAUUCCCAGGAUGGGUGACCCAUUGGGAAGUUCUGCUCACGUGAGUUCCCAGAAA
>RF00001;5S_rRNA;AC093090.1/13055-13173   3702:Arabidopsis thaliana (thale cress)
AGAUGCUUUCAUACUAGCACUAAUGCACCGGAUCCCAUCAGAACUACGUAGUUAAGCGUGCUUGGGCGAGAGUAGUACGAGGAUGGGUGACCUCGAGGAAUGUCCUCGUAUUGCAUCUC
>RF00001;5S_rRNA;AC093090.1/15581-15699   3702:Arabidopsis thaliana (thale cress)
AGAUGCGAUCAUACCAGCACUAAUGCAUCGGAUCCCAUCAGAACUCUGCAGUUAAGCGUGCUUGGACAAGAGUAGUACUAGGAUGGGUGACCUCCAGGAAUGUCCUCGUGUUGCAUCCC
>RF00001;5S_rRNA;AF330948.1/132-250   3702:Arabidopsis thaliana (thale cress)
GGAUGCGAUCAUACCACGAUUAAUGCACCGGAUCCCAUCAGGACUCUACAGUUAAGCGUGCUUGGGUGAGAGUAGUACUAGGAUGGGUGACCUCUCGGAAAGUCCUCGUGUUGCAUCCC
>RF00001;5S_rRNA;AF330968.1/116-215   3702:Arabidopsis thaliana (thale cress)
CAUACCAGCACUAAUGCACCAGAUCCCCAUCAGAACUCCGCAGUUAAGCGUGCUUGGGCGAGAGUAGUACUAGCAUGGGUGACCUCCAGAAAAGUCCCUC
>RF00001;5S_rRNA;AF330979.1/137-223   3702:Arabidopsis thaliana (thale cress)
GGAUGCGAUCAUACCGCAGUUAAGCGUGCUUGGGCGAGAGUAGUACUAGGAUGGGUGACAUCCAAGAAAGUCCUCGUGUGUCAUCCC
>RF00001;5S_rRNA;AC004483.3/40169-40285   3702:Arabidopsis thaliana (thale cress)
AGAUGCGAUCAUACCAGCACUAAUGCACCGGAUCCCAUCAGAACACUGCAGUUAAGCGUGCUUGGACGAGAGUAGUAUUAGAGGGUGACCUCAUGAGAAGUUUUCGUGUUGCAUCCC
>RF00001;5S_rRNA;AC069329.6/25449-25567   3702:Arabidopsis thaliana (thale cress)
GGAUGCGAUCAUACCAGCACUAAUGCACCUAAUCCUAUCAGAACUACGUAGCUAAGCGUGCUUUUGUGAGAGUAGUACUAGGAUAAGUGACCUCCCUGGAAGUCCUCGUCUUGCAUUGC
>RF00001;5S_rRNA;AC011621.10/11770-11888   3702:Arabidopsis thaliana (thale cress)
AGAUGCGAUCAUACCAGCACUAAUGCACCAGAUACCAUCAGAAAUCCGCAGUUAAGCGUGCUUGGGCGAGAGUAGUACUACGACGUGUGACCUCCAGGAAAGUCCUUGUGUUGCAUAAC
>RF00001;5S_rRNA;AC069329.6/23962-24079   3702:Arabidopsis thaliana (thale cress)
GGGUGUGUCCGUGAUCUGUGGUAUAUUACGAGCCCAUCAGAACUCCGCAGCUAAGUGUUCUUGGGCGAGAGUAUUACUAGGAUGGGUGACCUCUCAGGAAGUCCUCGUGUUGCAUCCC
>RF00001;5S_rRNA;AC011621.10/2196-2314   3702:Arabidopsis thaliana (thale cress)
GGAUGUGAUCAUACCCGCACUAAUGCACUGGAUCCUAUCAGAACUCCGCAGUUAAGUGUGCUUGGGCGAGAGUAGUAAUAGGAUGAGUGACCUCCCAGAAAGUCCUCGUGUUGAAUCCC
>RF00001;5S_rRNA;AC093090.1/10026-10143   3702:Arabidopsis thaliana (thale cress)
GGAUGCGAUCAUACCAGCAUUAAUGCACCGGAUCACAUCAGAACUCUGCAGUUAAGCGUGCUUUGGCGAGAGUAGUACUAGGAUGGGUGAUUCUCGGAAAGUCCUCGUCUUGCAUCCC
>RF00001;5S_rRNA;AC093090.1/10531-10649   3702:Arabidopsis thaliana (thale cress)
GGAUGCUAUCAUACCAGCACUAUAGCACCGGAUCCCAUUAGAACUCCGCAGUUAAGUGUGCUUGGGCAAGAGUAGUACUAGUAUGAGUGACCUCCCGAAAAGUCUUCGUGUUACAUCCC
>RF00001;5S_rRNA;AY129423.1/400-518   3702:Arabidopsis thaliana (thale cress)
GGAUGCGAUCAUACCAGCACUAAUGCACCGGAUCCCAUCAGAACUCCGCAGUUAAGCGUGCUGGGGCGAGAAUAGUACUAGGAUGGGUGAACUCCCGGGGAGUAAGCGUGCUGGGGCGA
>RF00001;5S_rRNA;AC011621.10/88458-88576   3702:Arabidopsis thaliana (thale cress)
GGAUGCGAUCAUAUCAGCACUAACGCACCGGAUCCCAUCAAAACUCCACAGUUAAGCGUGUUUGGGCGAGAGUAGUACUAGGAUGGGGGACCUACCAAAAAGUCCUCGUGGUGCAUCCC
>RF00001;5S_rRNA;AY130478.1/312-429   45249:Arabidopsis suecica
GGAUGCAAUCAUACCAGCACUAAUGCACCGGAUCCCAUCAGAACUCCACAGUUAACAUGCUUGGGAGGGAGUAGUACUAGGAUGGGUCACCUCCCGGAAAGUUCUCGUGUUGUAUCUU
>RF00001;5S_rRNA;AF330910.1/48-166   3702:Arabidopsis thaliana (thale cress)
GCAUUUGAUCAUACCAGCAUUAAUGCACUGGAUCCCAUCAGAACUCUACAGUUAAGCGUGCUUGGGUGAGAGUAGUACUAGGAUGGGUGACCUUCCAGAAAUACCUCGUGUUGAAUCCU
>RF00001;5S_rRNA;AF330981.1/142-262   3702:Arabidopsis thaliana (thale cress)
AGAUGCGAUCAUACCAACACUAAUGCACCGGAUCCCAUCAGAACUCCACAGUUAAGCGUGCUUGGGCGUGAGUUGUAGAUAGAGAUGGGUGACCUCCUAGAAAGUCCUCGUGUUGCAUCCC
>RF00001;5S_rRNA;AY130476.1/307-424   45249:Arabidopsis suecica
GGAUGCGAUCAUACCAACAAUAAUGCACCGGAUCCCAUCAGAACUCCGCAGUUAACAUGCUUGGACAUGAGGAGUACUACGAUGAGUGAACUCCCGGGAAGUCCUCCAAUUGCAUCCC
>RF00001;5S_rRNA;AB046431.1/14276-14393   3702:Arabidopsis thaliana (thale cress)
GAAUGUGAUCAUACCAGCACGAAUUCACUAGAUCCCAUCAGAACUCCGUUGUUAAGCUUGCUUGGGCGAGAGUGUACUAGUAUGGGUGACCUCUUGGUAAGUCAUCGUGUUGCAUCCC
>RF00001;5S_rRNA;AF330912.1/45-163   3702:Arabidopsis thaliana (thale cress)
GAUUGCGAUCAUACCAGCACUAAUGCACCGGAUCCCAUCAGAACUCCGCAGUUAAGCAUGCUUGGGCGAGAGUAGUACUGGGAUGGGUGACCUCCUAGAAAGGCCUCGUGUUGCAUCCC
>RF00001;5S_rRNA;AF330943.1/95-214   3702:Arabidopsis thaliana (thale cress)
AGAUGCGAUCAUACCAGCACUAAUGCACCGGAUCCCAUUAGAACUCCGCAGUUAAGCAUGCUUCGGCGAGAGUAGUACUAGGAUGGGUGACCUCCCGGAAUGUCCUCUGUGUUGCAUCCC
>RF00001;5S_rRNA;AC069329.6/22215-22333   3702:Arabidopsis thaliana (thale cress)
CGAUGCGAUUAUACCAGCACUAAGGCACCAGAUUCCAUGAGAACGUCGCACCUAAGCGUGCUUGAACGAUAGUAGUAUUAGGAUGGGUGACCUCCCAGGAAGUCUUUGUGUUGUAUCCC
>RF00001;5S_rRNA;AF330847.1/180-298   3702:Arabidopsis thaliana (thale cress)
GUAUGCGAUCAUACCAGCACUNAUACACGAGAUCCCAUCAGAACUCCGCAGUUAAGCGUGCUUGGGCGAAUAUUGUAAUAGGAUGGGUGACCUCCCGGGAAGUCCUCGUGUUGCAUCCC
>RF00001;5S_rRNA;AC093090.1/11543-11661   3702:Arabidopsis thaliana (thale cress)
AGAUGCUACCAUACCAGCACUAAUGCACCGGAUCCCAUCAGAACUCCGCAGUUAAGCGUGCUUGGGAGAGAGUAGUACUAGGAUGGGUGACCUCUCGGAAUGUCCUCGUUUUGUAACCC
>RF00001;5S_rRNA;AL132979.2/62722-62841   3702:Arabidopsis thaliana (thale cress)
GAAUGCGAUCAUCAUACCAGCACUAAUGCACAUAUUACAUCAAAACUUUGGAUUUAAACAUAUUUGGACGAGAAUAAUACUUAAAUGGGUGAUCUUCAGAAAGUUCAUGUAUUGCAUUCU
>RF00001;5S_rRNA;AF198193.1/395-485   3702:Arabidopsis thaliana (thale cress)
UCAUACCAGCACUAAUGCACCGGAUCCCAUCAGAACUCCGCAGUCAAGCGUGCUUGGGCGAGAGUAGUACUAGGAUGGGUACCUCCCGCGG
>RF00001;5S_rRNA;AF330970.1/90-208   3702:Arabidopsis thaliana (thale cress)
AGAUGCGAUCAUACCAACACUAAUGCACCGGAUCCCAUCAGAACUCCGCAGUUAAGCUUGCUUAGGCGAGAGUAGUACUAGGAUGUGUUACCUCCAGGAAAGUCCUCGCGUUGAAUCCC
>RF00001;5S_rRNA;AC011621.10/1154-1272   3702:Arabidopsis thaliana (thale cress)
AGAUGCGAUCAUACCAGCACUAAUGCACCGGAUCCCAUCAGAACUCUGCAGUUAAGCGUGAUUGGGCGAGAGUACUACUAGGAUGGUUGACCUCCUGGAAAGUCCUUGUGUUAAAUUCU
>RF00001;5S_rRNA;AF330826.1/237-355   3702:Arabidopsis thaliana (thale cress)
GAAUGCGAUCCUACCAGCACUAAUGCACUUGAUCCUAUCAGAACACCGCAGUUAAGCGUGCUUGGGCUAGAGUAGUACUAGGAUGGGUGACCUUCCGGAAAGUCCUCGUGUUGCAUCCC
>RF00001;5S_rRNA;AF296831.1/34521-34639   3702:Arabidopsis thaliana (thale cress)
AAAUGCAAUCAUACCAGCACUAAUUCACCGGAUCCCAUCAGAACUCCGCAAUUAAGCAUGCUUGGGCGAGAGUAGUACUAGGAUGGAAGACCUCCUGAGAAGUUCUCGUGUUGCAUCCC
>RF00001;5S_rRNA;AC069329.6/23168-23285   3702:Arabidopsis thaliana (thale cress)
GGAUGCGAUCAUACCAGCAUUAAUGCACCGGAUCCCAUUAGAACUCCGCAGCUAAGCGUGCUUGGCUGAGAGUAGUACUAGGAUGGGUGACUCCUAUGAAGUCCUCGUGCAGCUUCCC
>RF00001;5S_rRNA;AY130598.1/51-186   3702:Arabidopsis thaliana (thale cress)
UGAUGAAAGAAGUCGGACAAUGGAACAUAUCCAUUGAUUUUUUGUCGACUCCAAAUUUUGACCUUUAGUUAAGCGUGCUUGAGCGAGAGUUGUUCCAGGAUGGGUGACCUCCCGGGAAGUCCUCGUGUUGCAUCCC
>RF00001;5S_rRNA;AF330916.1/55-173   3702:Arabidopsis thaliana (thale cress)
GGAUGCGAUCAUACCAGCACUAAUGCACUGGAUCCCAUAAGAAUUCCGCAGUUAAGCCUGCUUUGGCGAGACUUGUACUAGGAUGAAUGACCUCCAGGAAAGUCCUCGUGUUGCAUCCC
>RF00001;5S_rRNA;AY130621.1/400-495   3702:Arabidopsis thaliana (thale cress)
GGAUGCGGUCAUACCAGCACUAAUACACCGGAUCCCAUCAGAACUCCACAGAUAAGCGUUAUUGGGCGAGAGUAGUACUAGGAUGGGUGACCUCCC
>RF00001;5S_rRNA;AF330923.1/56-174   3702:Arabidopsis thaliana (thale cress)
GGAUGCUAUCAUACCAGCACUAAUGCGCCGGAUCCAAUCAGAAUUUCGUAGUUAAGAGUGCUUGGGCAAGAGUAGUAAUAGUAUGUGUGACCUCCCGGAAAGUCCUCGUGUUGCAUCCC
>RF00001;5S_rRNA;AC007203.3/80964-81081   3702:Arabidopsis thaliana (thale cress)
GGAUACCAUUAUACCAGUACUAAUGCACCGGAUCCCAUCAGAACUCCGCAGUUAACAUGCUUGGGCGUGAGUAGUACUAGGAUAAGUGACCUCCCAGAAAGUCCUCAUGUCGCAUCCU
>RF00001;5S_rRNA;AF330957.1/139-237   3702:Arabidopsis thaliana (thale cress)
CAUACCAGCACUAAUGCACCGGAUCCCAUCAGAACUCCGCAGUUAAGCGUGCUUGGGAGAGAGUAGUACUAGGAUGGGUGACCUCAUCGGAAUGUCCUC
>RF00001;5S_rRNA;AC004483.3/40649-40753   3702:Arabidopsis thaliana (thale cress)
UAAAUUUCAUCAAGAUGCACCGGAUCCUAUCAGAACACUGUAGUUAAGCGUGAUUGGUCGAGAGUAGUACUAGAAGGGUGACCUUCCGAGAAGUUCUCGUGUUGC
>RF00001;5S_rRNA;AL163975.1/74278-74354   3702:Arabidopsis thaliana (thale cress)
GGAUGCGAUCAUAUCAGCACUAAUGCACCGGAUCCCAUCAGAACUCCGCAGUUAAGCGUGACUAAGUGUCGUUAGCU
>RF00001;5S_rRNA;AC024226.11/17298-17416   3702:Arabidopsis thaliana (thale cress)
GGAUACGAUCAUACAAGCACUAAUACACCGAAUCCCAUCAGAACACCGCAGUUAAGCGUGCUUGGGUGAGAGUAGUACUAGGAUGGGUGACCUCGCGGGAAGUCCUCAUGUUUCAUCCC
>RF00001;5S_rRNA;AC069329.6/27781-27899   3702:Arabidopsis thaliana (thale cress)
AGAUGCGAUCAUACCAGCACUAAUGCACCGAGUCCCUUUAGAACUUCGCAGCUAAUUUUGCUUGUGUAAGUUUAGUCCUAGGAUGGGUGACUUCCCGGGAAGUCCUCGUUUUGCAUCCC
>RF00001;5S_rRNA;AF198188.1/407-503   3702:Arabidopsis thaliana (thale cress)
CAUACUAGCACUAAUGCACCGGAUCCCAUCAGAACUCCGCAGUUAAGCGUGCUUGGGCAAGAGUAGUACUAGGAUGGGUGACCUCCCAGGUAGAAUC
>RF00001;5S_rRNA;AC005396.3/35745-35850   3702:Arabidopsis thaliana (thale cress)
GAAUGCGAUCAUACCAGCACUAAUGCACCGGAUCUCAUCAGAACUCCGCAGUUAAGCGUAUCAAGUGUCGUUAAAGACUCUAGGCGAAGCUUAGAGGUCGCCGGUU
>RF00001;5S_rRNA;AF330846.1/196-319   3702:Arabidopsis thaliana (thale cress)
NGUAGGGAUCAUACCAGCANUNAUACACGAGAUCCCAUCAGAACUCCGCAGUUAAGNGUGCUUGGGCGAAUAUUGUAAUAGGAUGGGUGACCUCCCGGGAAGUCCUNGUGUUGCAUCCCUCUUU
>RF00001;5S_rRNA;AC069329.6/29666-29770   3702:Arabidopsis thaliana (thale cress)
AGAUACAAUCAUUCCAGCACUACGGGACCGAAUCCCAUCAGAACUCUAUAAUGACGAGAGUAGUACUAGGAGGUGACCUCCCGGGAAGUCCUCGUGUUGCAUUUA
>RF00001;5S_rRNA;AF198200.1/406-483   3702:Arabidopsis thaliana (thale cress)
GGAUGCAAUCAUACCAGCAUUAAUGCACCAGAUCCCAUAAAACUCCGUAGUUAAGCGUGCUUGGGCGAGAGUAGUACU
>RF00001;5S_rRNA;AL356013.1/12764-12879   3702:Arabidopsis thaliana (thale cress)
AGAUGCGAUCAUACCAGCACUAAUGCACCGGAUCCCAUCACACUCCGCAGUUAAGCGUGCUUGGGCGAGAGUAGUACUAGAUAGUGACCUCUAGGAAAGUCCUCGUGUUGCAUCCC
>RF00001;5S_rRNA;AC011621.10/1714-1832   3702:Arabidopsis thaliana (thale cress)
GGAUGCGAUCAUAUCAGCCCUUAUGCAUCAGAUCCCAUCAAUACUCUGCAGUUAAGCUUGCUUGGGCGAGAAUAGUAUUAGGAUGGGUGACCUCCGGGAAAGUCCUUGUGUUGGAUCAU
>RF00001;5S_rRNA;AY130475.1/311-429   45249:Arabidopsis suecica
AGAUGCGAUCAUAGCAAUACUAAUGCACCGGAUCCCAUCAAAAUUCAGCAGUGAAGCAUGCUUGGGCGAGAGGACUACUAGGAUGGGUGACCUCCCGGGAAGUCUUCGUGUUGCAUUCC
>RF00001;5S_rRNA;AF330962.1/180-298   3702:Arabidopsis thaliana (thale cress)
AGAUGCGAUCAUACCAGCACUAAUGCACCGGAUCCCAUCAGAACUCCGUAGUUAAGCGUACUUGGGCGAGAGUAGUAUGAGGAUGGGUGACCUCACGGAAAGUCCUCGUGUUGCAUUCC
>RF00001;5S_rRNA;AC069329.6/24963-25081   3702:Arabidopsis thaliana (thale cress)
GGAUGCGAUCACACCAUCACUAAUGCACCAGAUUCCAUGAGAACUUCACAGCUAACCGUGCUUGGGUGGGAUUAGUAGUAGGAUGUGUGACCUCCCGGGAAGUCCUUGUGUUGCUUCCC
>RF00001;5S_rRNA;AC024226.11/10829-10946   3702:Arabidopsis thaliana (thale cress)
GGAUGAGAUUAUACCAGCACUAAUACACCAGAUCCCAUCAAAACUCCGUAGUUAAGCGUGCUUGGGCGAGAGUAGUACUAGGAUUGGUGACCUCAGGGAAGUCCUCGUGUUGCAUCCG
>RF00001;5S_rRNA;AC069329.6/29175-29303   3702:Arabidopsis thaliana (thale cress)
UAUGAUUGCAUUGCAUGAACUAACGAAUACGAUCAUACUAUCCAUCAGAACUCUGCAUCUAAGAGUUCUUGGGCGAGAGUAGUACUAAUAUGGAUGACCUCUCGGGAAGUCGUCCUGUUCCAUUCCUCU
>RF00001;5S_rRNA;AC093090.1/247-365   3702:Arabidopsis thaliana (thale cress)
GGAUGCUACCAUACCAGCACUAAUGCACCGGAUCCCAUCAGAACUCCGCAGUUAAGCGUGCUCGGGCAAGAUUAGUACUAGUAUGGGUGACCUCCCGGAAAGUCUUCGUGUUGCAUUCA
>RF00001;5S_rRNA;AL356013.1/7240-7334   3702:Arabidopsis thaliana (thale cress)
AGAUGCGAUCAUACCAGCACUAAUGCACCGGAUCCCAACAGAACUCCGCAGUUAAGUGUGCUUGGGCGAGAGUAGUACAGAUGCGAUCAUCCCUC
>RF00001;5S_rRNA;AP002054.1/32150-32268   3702:Arabidopsis thaliana (thale cress)
GUACGCGAUCAUACCAGCACUAAUACACUGUAUCCCAUCAUAAUUCCGUAGUUAAACGCGUUCGGGCGAGAGUAAAACUAGGAUGAGUGACCUCCCGGGAAGUCCUCGUUCUGCAUCCG
>RF00001;5S_rRNA;AF330909.1/46-149   3702:Arabidopsis thaliana (thale cress)
UCAUACUAGCACUAAUGCACCGGAUCCCAUCAGAACUCCGCAGUUAAGCGUGCUUGGGCGAGAGUAGUACAGAGGAUGGGUGACCUUAGAGGAAUGUCCUCGUA
>RF00001;5S_rRNA;AF198215.1/393-471   3702:Arabidopsis thaliana (thale cress)
GAUCAUACCAGCACUAAUGCACCAGAUCCCAUCAGAACUCCGUAGUUAAGCGUGCUUGGGCGAGAGUNUACUAGGAAUC
>RF00001;5S_rRNA;AL356013.1/6228-6346   3702:Arabidopsis thaliana (thale cress)
GAAUGCGAUCAUACCAGCACUAAUGCACCAGAUCCCAUCAAAAAACCGCAGUUAAGCGUGCUUGGGCGAGAGUAGUACUAGGAUGGGGGACCUCUAGGAAAGUCCUCGUGUUUCAUCCC
>RF00001;5S_rRNA;AF198196.1/404-518   3702:Arabidopsis thaliana (thale cress)
GCGAUCAUACCAGCACUAAUGCACCGGAUCCCAUCAGAACUCCGCAGUUAAGCGUGCUUGGGCGAGAGUAGUAGCUAGGAUGGCGGGUGACCUCCCGGGAAGAAUCNCUAGUCGC
>RF00001;5S_rRNA;AC069329.6/23660-23778   3702:Arabidopsis thaliana (thale cress)
GGAUGCGAUCAUACUAGCACUAAUGCACCAGAUCCCAUAAAAACUUCGCAGCUAAGCAUUCUUGGGGGAGAGUAGUACUAGGAUGGGUGACCUCCUAGAAAGUCCUCGUGUUGCAUCCC
>RF00001;5S_rRNA;AC093090.1/753-852   3702:Arabidopsis thaliana (thale cress)
AGAUGCAAACAUACCAGCAUUAAUGCACCAGAUCCCAUCAGAACUAUGUAGUUAAGCGUGCUUGGGCGAGAGUAGUUGAUAUGUCUAUAAUUUGCAUGUU
>RF00001;5S_rRNA;AF330918.1/38-156   3702:Arabidopsis thaliana (thale cress)
GGAUGCGAUUAUACCAGCAUUAAUGCACCAGAUCCCAUCAGAAAUCUGCAGUUAAGCGUGCUUUGGCGAGAGUUGUACUAGGAUGGGUGACCUACAGGAAAGUCCUCGUGUUGCAUUCC
>RF00001;5S_rRNA;AY129422.1/400-500   3702:Arabidopsis thaliana (thale cress)
GGAUGCGAUCAUACCAGCACUAAUGCACCGGAUCCCAUCAGAACUUCGCAGUUAAGCGUGCUGGGGCGAGAGUAGUACUAGGAUGGGUGACCCUUCAGCCA
>RF00001;5S_rRNA;AC093090.1/12044-12162   3702:Arabidopsis thaliana (thale cress)
AGAUGCAUUCAUACCAGCAUUAAUGCACCGGAUCCCAUCAGAAAUCUGCAGUUAAGCGUGCUUGGGCGAGAGUAGUACUACGAUAGGUGACCUCUCGAAAAGUUCUCGUGUUUCAUCCC
>RF00001;5S_rRNA;AF198208.1/405-515   3702:Arabidopsis thaliana (thale cress)
GCGAUCAUACCAGCACUAAUGCAACGGAUCCCAUCAGAACUCCGCAGUUAAGGGGUGCUUGGACGAGAGUAAUACUAGGAUGGGUGAUCUCCCAGGCAGAAUCACUAGUGC
>RF00001;5S_rRNA;AF198216.1/391-470   3702:Arabidopsis thaliana (thale cress)
GGAUGCGAUUAUACCAGCAUUAAUGCACCGGAUCCUAUCAGAAAUCAGCAGUUAAGCGUCCUUGGCGAGAGUAGUAACUA
>RF00001;5S_rRNA;AC093090.1/11039-11156   3702:Arabidopsis thaliana (thale cress)
AGAUGCGAUCAUACCAGCAUUAAUGUACCGGAUCCCAUCACAACUCUGCAGUUAAGAGUGCUUGGGCGAUAGUAGUACUAGGAUGGGGGACCUCUCGGGAAGUCUCGUGUUGCAACCC
>RF00001;5S_rRNA;AF198207.1/411-511   3702:Arabidopsis thaliana (thale cress)
GAUCAUACCAGCACUAAUGCACUUGAUCCCAUCAGAACUCCCCAGUUAAGGGUGCUUGUGCGAGUGUAGUACUAGGAUGGGUGACCUGCCCGGGCAGAAUC
>RF00001;5S_rRNA;AC007203.3/81443-81561   3702:Arabidopsis thaliana (thale cress)
GGAUACGAUUAUACCAGCACUAAUGUACCGGAUCCCAUCAGAACUCCGCAGUUAAGCGCGCUUGGGCGAGAGUAGUACUAGAAUGGGUAACCUCCCGGGAAAUCCUCGUGUUGCAUCCC
>RF00001;5S_rRNA;AC069329.6/28263-28381   3702:Arabidopsis thaliana (thale cress)
GGAUGCGAUCAUACUAGCACUAAUGCAUCGGAUCCCAUCAAAACUACGCAGCUAAGCGUGCUUGGACGAGAGUAAUACUAGGAUGGGUAACCACCAGUGAAAUCCUCGUGUUACAUCAC
>RF00001;5S_rRNA;AC011621.10/87459-87577   3702:Arabidopsis thaliana (thale cress)
GGAUGCGAUCAUACCAGCACUAACGCACCGGAUCCCAUCAAAACUGUGCAGUUAAGCGUGUUUGGGCGAGACUAGUACUAGGAUGGGUGACCUCACGGAAAGUCCUCGUGUUGGAUCCC
>RF00001;5S_rRNA;AC069329.6/28752-28870   3702:Arabidopsis thaliana (thale cress)
GGAUACAAUCAUACAAUCACUAUUGCACCGGAUCCCAUUAGAACUCCGCAACAAAGCGUUCUUGGGUGAAAGUAGUACUAGAAUGGGUGACCUACCGGGAAGUCCUCGUGUUGCAUUCC
>RF00001;5S_rRNA;AY129426.1/221-339   3702:Arabidopsis thaliana (thale cress)
GGAUGUGAUCAUAGCAGCACUAAUGCACUAGAUCCCAUCAGAACUGCGCAGCUAAGCGUGCUUGGGCAAGAGUAGUACUAGGAUGGGUGUCCUCCCAAGAACGCCUCGUGUUGCAUCCC
>RF00001;5S_rRNA;AF198197.1/398-509   3702:Arabidopsis thaliana (thale cress)
GCGAUCAUACCAGCACUAAUGCACCGGAUCCCAUCAGAACUCCGCAGUUAAGGCGUGCUUGGGGCGAGAGUAGUACUAGGAUGGGUGAACUCCCGGGCAGAAUCACUAGUGC
>RF00001;5S_rRNA;AC007203.3/82892-83009   3702:Arabidopsis thaliana (thale cress)
GGAUGCGAUCAUACAAGCACUAAUGCACCGGAUCCCAUCAGAACUCCGCAGUUAAUAUGCUUGGGCGUGAGGAGUACUAUGACGAGUGACCUCUCGGGAAGUCCACGUGUUGCAUCCC
>RF00001;5S_rRNA;AY130519.1/372-483   3702:Arabidopsis thaliana (thale cress)
GGAUGCGAUCAUACCAGCACUAAUGCACCGGAUCCCAUCAGAACUCCGCAGUUAAGCGUGCUUGGGCGAGAGUAGUACUAGAUCCCAUCAGAACUCCGCAGUUAAGCGUGCU
>RF00001;5S_rRNA;AF330941.1/51-169   3702:Arabidopsis thaliana (thale cress)
AUAUGCGAUCAUACCAGCACUAAUGCAUUGGAUCCCAUCAGAACUCCGCAGUUAAGCGUGCUUGGGCGAGAGUAGUACGAGGAUGGGUGACCUCGAGGAAUGUCCUCUUGUUGCAUCCC
>RF00001;5S_rRNA;AC189386.2/62608-62720   51351:Brassica rapa subsp. pekinensis
UUAGUCAAUCAAAACUCCGCGAAUGCACUAGAUCUCAUCAGAAUUCUGGAGUUAAGCGUGAUUGACCGAACGUAUAUGGGUGACCUUUUGGAAAGUUCUCGUGUUACACCUAU
>RF00001;5S_rRNA;FM872285.1/7099-7217   138011:Brassica napus var. napus
GGGUGCGAUCAUACCAGCACUAAUGCACCGGAUCCCAUCAGAACUCCGUAGUGAAGCGUGUUUGGACGAGAGUAGUACUAGGAUGGAUGACCUCCCGGGGAGUCCUCGUGUUGCACCCC
>RF00001;5S_rRNA;AC189618.1/90313-90434   51351:Brassica rapa subsp. pekinensis
GGAUGCAAUCAUACCAACGCUAAUGCACCAAUCCCAUCAGAGUUGUGCAGUUAAUCGUGUUUGAGCAAAAAUACUAAUAAGAUAUAUGAGUGACUUUCCAAAAAAUCUUUGUAUUGCACUCC
>RF00001;5S_rRNA;AF183933.1/1370-1482   3711:Brassica rapa
GCGAUUAUACCAGCACUAAUGCACCGGAUCCCAUCAGAACUCCGCAGUUAAGGAGACUUAGAAGCUGAGAAGUAGACUAGGAGGUGACCUCCUGGAACGCUAGACAUUAAGCU
>RF00001;5S_rRNA;AC232504.1/35014-35126   51351:Brassica rapa subsp. pekinensis
GGGUGCGAUCAUACCAGCACUAAUGCACCGGAUCCCAUCAGAACUCCGCAGUUAAGCGUGCUUGGGCGAGAAAAGUGUUUCAAAAAAAAAAAAAAAAAACAUGUAUGCUUGAA
>RF00001;5S_rRNA;X59433.1/465-584   29727:Eruca sativa
CGGUACGAUCAUACCAACACUAAUUCACCAGAUACCAUCAGUUCUCCGUAAUUAAAAGUGUUUAAGUGAGAGUAGUACUAGGAUGGGUAACCUUCCGGAUAGUCCUCAGGUGUGCACCUC
>RF00001;5S_rRNA;ABIM01034144.1/237-358   3649:Carica papaya (papaya)
AUGAGCAAUCAUACCAGCACCAAUGUAACGGAUUCUAUUAGAACUCCGAAAGUUAAGAAUGCUUUGGCGAGAGUAGCACUAGGAUGGGUGACCUCCUGCGAAGUCCUUAUAUUUAACCCAUU
>RF00001;5S_rRNA;ABIM01035654.1/1528-1646   3649:Carica papaya (papaya)
AGUUGCAAUCAUACCAGCACUAAUGCACCGGAUCCCGUCAGAACUCCGCAGUUAAGUGUGCUUGGGCGAGAUUAGUACUCGGAUGGGUGACCCCUUGGGAAGUUCUCGUGUCGCACUAA
>RF00001;5S_rRNA;ABIM01029578.1/10235-10353   3649:Carica papaya (papaya)
AGGUGCGGUCACACCAGCACAAAUGUACCGGAUCCCAUCAGAACUCCGCAGUUAAGUGUGCUUUGGCGAAAGUAGUACAAUGAUGGGUUACCUCCUGGGAUGUUCUCGUGUUGCACCCA
>RF00001;5S_rRNA;ABIM01039902.1/163-280   3649:Carica papaya (papaya)
AUGAGCAAUCAUACCAUCACCAAUGCAACGGAUUCUAUCAGAACUCUGCAAGUUAAGGGUGCUUGGGCGAGAGUAGCACUAGGAUGGGUGACCUCCUGCGAAGUCCUUAUAUUUCACC
>RF00001;5S_rRNA;ABIM01036579.1/1465-1583   3649:Carica papaya (papaya)
AGGUGCGAUCAUACCAGCGCUAAAGCCCAGGAUCCCAUCAGAACUCUGCAGUUAAGUGUGCUUGGGUGAGAUUAGUACUCGGAUGGUUGACCUCUUGGGAAGUCCUCGUGUCGCAUAAA
>RF00001;5S_rRNA;ABIM01042734.1/668-786   3649:Carica papaya (papaya)
AGGUGCGAUCACACCAGCACAAAUGCACCGGAUCCCAUCAUAUAUCCGUAGUUAAUUGUGCUUUAUCGAAAGCAGUACAAGGAUGGGUUACCUCCUGGGAAGUUCUUGUAUUGCACCCA
>RF00001;5S_rRNA;ABIM01030278.1/588-706   3649:Carica papaya (papaya)
GGCUGCGAUCAUACUAGCAUUAGUUCACCGGAUCCCAUCAGAACUCUGCAGUUAAGCGUGCUUGUGUAAGAGUAGCUCUAAGAUGGGUGACCUUUUGGAAAGUGCUCAUGUUGAACCCU
>RF00001;5S_rRNA;ABIM01028204.1/7083-7201   3649:Carica papaya (papaya)
GGGUGCGAUCAUACCAGUAAUAAUUCACUGGAUCCCAUCAGAACUCUGCAGUUAUGCGUGCUUGGGCGAGAGUAGUACUAGGAUUGGUGACCUCCUGAUAAGUCCUUGUGUUGCACCCU
>RF00001;5S_rRNA;ABIM01037007.1/1070-1188   3649:Carica papaya (papaya)
GGGAGCAAUCAUACCAGCACUAGUUCACUGGAUCCCAUCAGAACUCUGCAGUUAAGCGUUCUUGGGCGAGAGUAAUACUAGGAUUGUUGACCUCCUAGGAAGUCCUCGUGUUGCACCUU
>RF00001;5S_rRNA;ABIM01032759.1/544-662   3649:Carica papaya (papaya)
AGGUGCGAUCAUACCAGCACUAAUGCGACGGAUUCUAUCAGAACUCCGUAGGUAAGGGUGCUUGGGCGAGAGUAGUACUAGCAUGGGUUACCUCCUGCGAAGUCCUUAUAUUUCACCCA
>RF00001;5S_rRNA;ABIM01029735.1/3114-3232   3649:Carica papaya (papaya)
GGGUGUUGUCAUACCAACACUAAUGCAUUGGAUCCCAUCAAAACUCUGUAGUUAAGCAUGUUUGGGUGAGAGUAGUACUAAGAUGGGUGACCUUCUAGAAAGUUCUCGUGUUGCACCCG
>RF00001;5S_rRNA;ABIM01036852.1/157-274   3649:Carica papaya (papaya)
AUGAGCAAUCAUACCAGCACCAAUGCAACGGAUUCUAUCAGAACUCCGCCAGUUAAAGGUUCUUGGGCGAGAGUAGCACUAGGAUGGGUGACUUCCUACGAAAUCCUUAUAUUUCACC
>RF00001;5S_rRNA;ABIM01033731.1/612-730   3649:Carica papaya (papaya)
AUGAGGGAUCAUACCAGCACUAAUGCAACGAAUUCUAUCAGAACUCCGCAGUUAAGGGUGCUUGGGCGAGAAAAGUACUCGGAUGGAUGACCUCCUGCGAAGUCCUUAUAUUUCACCCA
>RF00001;5S_rRNA;ABIM01028500.1/6115-6236   3649:Carica papaya (papaya)
AGUUGCUAUCAUACCAGCACUAAUGCACCGGAUCCCAUCAGAACUCCGCAGUUAAGUUUGCUUGGGCGAGAGUAGUACUCGGAUGGGUGACCUCCUAGGAAGUCCUCUUGUCGUAUUAAUUU
>RF00001;5S_rRNA;ABIM01038348.1/776-892   3649:Carica papaya (papaya)
UUGUGCGAUCAUACCAGUACUAAUGCACCGGAUCCCAUCAGAACUCUGCAGUUAAGUGUGCUUGGGCGAGAGUAGUAGUUGGAUGGGUGACUCCUAGAAAGUCUCAUGUUGCACCCA
>RF00001;5S_rRNA;ABIM01035880.1/56-174   3649:Carica papaya (papaya)
AGGCACGAUCAUACCUGCACAAAUGCACCGGAUCCCAUAAGAACUCUGCAGUUAAGUGUGCUUUGGCGAAAGUAAUACAAGGAUGGGUUACCUCUUGGGAAGUUCUCGUGUUGCACCCA
>RF00001;5S_rRNA;ABIM01040398.1/378-496   3649:Carica papaya (papaya)
AGGUGCUAUCAUACCAGCACUAAUGCACUAGAUCCCAUCAGCACUCCGCAGUUAUUUGUGCUUGGGCGAGAGUAGUAGUAGGAUGGGUGACCUCUUGAGAAGUACUCGUGUUAAACCAA
>RF00001;5S_rRNA;ABIM01036367.1/206-324   3649:Carica papaya (papaya)
GGGUGCGAUCAUACCAGCAUUAUUGCACUGGAUCCCAUCAGAACUCCGCAGUUAAGUGUGCUUGGGCGAGAGUAGUACUCGGAUGGGUGACCUCUUGGGAAAUCCUUGUGUUGCACCAA
>RF00001;5S_rRNA;ABIM01044931.1/1069-1187   3649:Carica papaya (papaya)
AUGUGCGAUCAUACCAGCACUAAUGCACUGGAUCCCAUCAGAACUCUGCAGUUAAGUGUGCUUGGGCGAGAGUAGUACUCGGAUGGGUGACCUCUUGGGAAGUCCUCUUGUCGCUCAAA
>RF00001;5S_rRNA;ABIM01036388.1/2284-2402   3649:Carica papaya (papaya)
AAGUGCCAUUAUACGAUCACUAAUUCACCGGAUCCCAUCAUAACUCCGCAGUUAAAUGUGCUUGGGCGAGUGUAGUACUAGAAGUGGUGACUUCUUGGGAAGUCCUUGUGUUGCACUUU
>RF00001;5S_rRNA;ABIM01030902.1/538-656   3649:Carica papaya (papaya)
AGGUGCGAUCAUACCAGCACUAAAGCUUCGGAUCCCAUCAGAACUCUGCAAUUAAGUGUGCUUGGGCGAGAGUAGUACUCGGAUGGGUGACCACUUGGUAAGCCCUCGUGUUGCACCUA
>RF00001;5S_rRNA;ABIM01039269.1/1446-1564   3649:Carica papaya (papaya)
AGGUGCGGUCACACCAGCACAAAUGCACCGGAUCCCAUCAGAACUCCGCAGUUAAGUGUGCGUUGGCGAAAGUAGUACAAUGAUGGGUUACCUCCUGGGAUGUUAUCGUGUUGCACCCA
>RF00001;5S_rRNA;ABIM01037555.1/2382-2464   3649:Carica papaya (papaya)
AUGAGGGAUCAUACCAGCACUAAUGCAACGGAUUCUAUCAGAACUCCGCAGUUAAGGGUGCUUGGGCGAGAAAAGUACUCGGA
>RF00001;5S_rRNA;ABIM01039117.1/1707-1824   3649:Carica papaya (papaya)
GGGUGCGAUCAUACUAGCACUAUGUAUCAUAUCUCAUCAAAACUCCGUUGUUAAGUGUGCUUGGGUGAGAGUAGUACUAGGAUGAGUGAUUUUCUUGGAAGUCCUUGUAUUACAUUAG
>RF00001;5S_rRNA;ABIM01036316.1/268-372   3649:Carica papaya (papaya)
AGGUGCGAUCAUACCAGUACUAAUGCACCGGAUCCCAUCAGAACUCCGCAGUUAUGCUUGGGCGAGAAGAGGACUAGGAUGGGUGAUCUCCUCGUGUUGCACUCA
>RF00001;5S_rRNA;ABIM01036222.1/524-645   3649:Carica papaya (papaya)
AUGAGCGAUUAUACGAGAAGUAAUGCAACGGAUUCAAUCAGAACUCCGCAAGUUAAGGGUGCUUGGGUGAGAGUAGUACUAGGAUGGGUGACCUCCUGCGAAGUCCUUAUAUUUCACCCAUU
>RF00001;5S_rRNA;ABIM01035180.1/326-442   3649:Carica papaya (papaya)
AGGUGCGAUCAUACCAGCACUAAUGCACUGGAUCCCAUAGAACUCCGCAGUUAAGUAUGCUUGGGCAAGAGUACUACUAGGAUGGGUGACCACCUGGGAAGUCAUCGUGUGCAACCA
>RF00001;5S_rRNA;ABIM01034608.1/466-582   3649:Carica papaya (papaya)
AUGAGGGAUCAUACCAGCACUAAUACAACGGAUUCUAUCAGAACUCUGCAGUUAAUGGUGCUUGGGCGAAAAAAGUUCUCGGAUGGGUGACCUCUUGCGAAGUCCUUAUAUUUCACC
>RF00001;5S_rRNA;ABIM01033534.1/1168-1284   3649:Carica papaya (papaya)
UUUAGCGAUCAUACCAGCACUAAAGCAACAGAUUCUAUCAGAACUCCGCAAGUUAAGGGUGAUUGGGCGAGAGUAGUACUAGGAUGGGGGACCUCCUGCAAAGUCCUUAUAUUUCAC
>RF00001;5S_rRNA;ABIM01033585.1/3656-3774   3649:Carica papaya (papaya)
AGGUGCGAUCAUACCAGCAUUAAUGCACUGGAUCCCAUCAAAACUCCGCAAUUAAGUGUGUUUGGGCGAGAGUAGUACUCGGAUGGGGUACCUCAUGGGAAUUCCUCGUACCGCACCAA
>RF00001;5S_rRNA;ABIM01040295.1/1234-1354   3649:Carica papaya (papaya)
AGGUGCGAUCAUACCAGUACAAAUGCACUGGAUCCCAUCAGUACUCCGCAGUUAAGUGUGCUUUAGCGAAAGUAGUACAAGGAUGAGUUAUCUCCUAGGAAGUUCUCGUGUAUUACCCUUU
>RF00001;5S_rRNA;ABIM01031217.1/708-825   3649:Carica papaya (papaya)
UGGUGCGAUCAUACCAGCACUAGUUCACCGGAUCCCAUCAGAAUUCCGCAGUUAAGUGUGUUUGGGCAAGAGUAAAACUAGGAUGGGUGGUUCCUCUGAAGUCCUCGUGUUGCGCCCU
>RF00001;5S_rRNA;ABIM01032973.1/440-558   3649:Carica papaya (papaya)
GGGUGCGAUCAUACCAGCACUAAUGCACCUGAUCCCGUCAGAACUCCACAAUUAAGUGUGCUUGGGUGAGAGUAGUACUCAGAUUGGUGACCUCUUGGGAAGUCCUCGUGUCGCACUAA
>RF00001;5S_rRNA;ABIM01035516.1/799-917   3649:Carica papaya (papaya)
GGGUGCGAUCAUACCAGCACUAUUGCACUGGAUUCCAUCAGAACUUCAGAGUUAAGCGUACUUGAGCUAGAGUAGUACUAGGAUGGCUGACCUCCUGGGAAGUUCCUGUGUUGCACCUG
>RF00001;5S_rRNA;ABIM01037945.1/1636-1754   3649:Carica papaya (papaya)
GGGUGCGAUCAUACCAGUACUAGUUCACCUGAUCGCAUCUGAACUCCUUAGUUAAGCGUGUUUGGGCGAGACUAGUACUAGGAUAGGUGACCUCCUGGGAAGUACUCAUGUUGCACCCA
>RF00001;5S_rRNA;ABIM01007720.1/13235-13315   3649:Carica papaya (papaya)
UGCAAUAAUAUCAGCAUUAAUACACCGGAUUCUAUCAGAACUCCGCAGUUAAGUAUGUUUGGGCGAAAGUAGUUGAUGCAA
>RF00001;5S_rRNA;ABIM01032368.1/1176-1294   3649:Carica papaya (papaya)
AGGUGCGAUCAUACUAGCACUAAUGCACCGGAUCCCAUCAGAACUUCGUAGUUAAGUGUCCUUGGGCGAGAGUAGUACUCAGAAUGUUGACCUCCUGGGAAGUCCUCUUGUUGCACCCA
>RF00001;5S_rRNA;ABIM01032782.1/1366-1484   3649:Carica papaya (papaya)
AGAUGCGAUCAUACCAGCACUAAUGCACCGGAUCCCAUCAGAACUCCGCAGUUAUGUGUGCUCGGGCGAGAUUAGUGCUCGGAUGGGUGACCUCCUGCGAAGUCCUUAUAUUUCACCCA
>RF00001;5S_rRNA;ABIM01031210.1/8288-8404   3649:Carica papaya (papaya)
AGUUGCAUCAUACCAGAACUAAUGCACUGGAUCCCAUCAGAACUCUGCAGUUAAGGGUGCUUGGGCGAGAGUUGUGCUCGGAUGGGUGACCUCUUGGAAGUCCUCAUAUCGCAAAAA
>RF00001;5S_rRNA;ABIM01038796.1/2060-2161   3649:Carica papaya (papaya)
UCAUACAAACACUAAUGCACAGGAUCCCAUGAGAACUCUGUAGUCAAGUGUGCUUGAGCGAGAUUAGUUCUAGGAUGGGUGACCUCCUAGAAAGUCCUCGUG
>RF00001;5S_rRNA;ABIM01044933.1/193-311   3649:Carica papaya (papaya)
AGGUGCCAUUAUACCAUCACUAAUUCAUCGGAUCCCAUCAGAACGCCGCACUUAAAUGUGUUUGGGCGAGUGUUAUAGUAGGAGUGGUGACCUCCUGGGAAGUCCCCGUGUUGCACCUA
>RF00001;5S_rRNA;ABIM01037007.1/135-252   3649:Carica papaya (papaya)
AUAUGCGAUCAUACUAGCACUAAUUCACCGGAUCCCAUCAGAACUCUAUAGUUAAGAAUUUUUGGGCGAUAGAGUACUAAGAUGGGUGACCUCUUUAGAAGUUCUUGUGUUGCACCCU
>RF00001;5S_rRNA;ABIM01039619.1/1245-1365   3649:Carica papaya (papaya)
AUGAGCGAUCCUACCAGCACUAAUGCAACGGAUUCUAUCAGAACUCCGCGAUUAAGGGUUCUUGGGCCAUACUAGUACUAGGAUGGGUGACCUCCUGCGAAGUCCUUAUAUUACACCCAUU
>RF00001;5S_rRNA;ABIM01029486.1/8138-8256   3649:Carica papaya (papaya)
GGGUGUGAUCAUACCAGCACUAAUUAAUCGUAUCCCAUCAGAACUCUGCAGUUAAGCAUGCUUGGGCGAUAGUAGUACAUGGAUAGGUGACCUCCUUGGAAGUCCUCGUGUUGCACCCU
>RF00001;5S_rRNA;ABIM01024575.1/3670-3787   3649:Carica papaya (papaya)
AGGUGCGAUCAUACCAGCACUAAAACCCCGGAUCCCAUCAGAACUCCGCAGUUAAGUGUGCUUGGCGAGAUUAGUACUCGGAUGGUUGACCUCCUGGGAAGUCCUCGUGUCGCACCAA
>RF00001;5S_rRNA;ABIM01034765.1/411-529   3649:Carica papaya (papaya)
GUGUGCGAUCAUACCAACACUUAUGUACUUGAUCUCGUAAGAACUAUGCAGUUAACUGUGUUUGGACUAGAGUAAUACUAGAAUGGGUGACCUACUGAGAAGUCCUCUUGUUGCACUUG
>RF00001;5S_rRNA;ABIM01036882.1/712-829   3649:Carica papaya (papaya)
AGUGGCAUCAUACCAGCACUAAUGCACUUGAUCCCAUCAGAACUCUGCAGUUAAGUGUGUUUGGGCGAGAGUAGUUCUCGGAUGGGUGACCUCUUGGGAAGUUCUCGUAUCGCAACAA
>RF00001;5S_rRNA;ABIM01043297.1/363-481   3649:Carica papaya (papaya)
AGGUGUGAUCAUACCAGCACUAAUGCACCGAAUCCCAUCAGAACUCCGCAGUUAAGUGUGCUUUGGCAAAAGUAGUACAAGGAUGGGUUACCUCUUGGGAAGUUCUCGUGGUGCACCCA
>RF00001;5S_rRNA;ABIM01030142.1/1765-1874   3649:Carica papaya (papaya)
AGGUGCGAUCAUACCAGCACUAAUGGAACGGAUUCUAUCAGAACUCCGUAGGUAAGGGUGCUUGGGCGAGAGUAGUACUAGCGAUAGAACUCCGUAGGUAAGGGUGCUUG
>RF00001;5S_rRNA;ABIM01030925.1/8208-8326   3649:Carica papaya (papaya)
GGGUGUGAUCACACAAGCACUAAUGCACCGUAUCCCACCAGAACUCUGUUGUUAUUCGUACUUGUGCGAAAGUAGUACUAGGAUGGGCGACAUCCUGGGAAGUCUUCGUGUUGCACCUA
>RF00001;5S_rRNA;ABIM01046100.1/952-1070   3649:Carica papaya (papaya)
GGAAGCGAUCAUACCAGAACUAAUCCACCGGAUCCCAUAAGAACUCCACUGUUAAGAAUGUUUGGGCAAGAGUAGUACUAGAAUGGGUGACGUCCUGGGAAGUUCUCGUGUUGCAUCCA
>RF00001;5S_rRNA;ABIM01036771.1/2113-2234   3649:Carica papaya (papaya)
AUGAGCGAUCAUACCAGCACUAAUGCAACAGAUUCUAUCAGAACUUCGUAAAUUAAGGGUGCAUGGGCGAGAGUUGUACUAGGAUGGGUGACCUCCUGCGAAGUCUUUAUAUUUCACCCAUU
>RF00001;5S_rRNA;ABIM01029287.1/313-430   3649:Carica papaya (papaya)
UGGUGCGAUCAUACCAGCACUAAUGCAACGAAUUCUAUCAGAACUACGUAUGUAAAGGUGCUUGGGCGAGAGUUGUACUAGCAAGGGUUACGUCUGCGAAGUCUUUAUAUUUCACCCA
>RF00001;5S_rRNA;ABIM01033953.1/1233-1350   3649:Carica papaya (papaya)
AUGAGCUAUCAUACCAGAACUAAUGCAACGGAUUCUAUCAGAACUCCGCAAGUUGAGGGUGCUUGGGCGAGAGUAGUACUAGGAUGGGUGACCUCCUGCGAAGUCCUUAUAUUUCACC
>RF00001;5S_rRNA;ABIM01034423.1/2252-2370   3649:Carica papaya (papaya)
GUGUGCGAUCAUACCAGCACUAUUUUCCCGGAUCCUGUCAGAGCUCCAUAGUUAAAUGUACUUGGUCAAGAGUAGUACUAAGAUGAGUGACCUCCUGGGAAGUUCUCGUGUUGCACCAU
>RF00001;5S_rRNA;ABIM01036872.1/2387-2505   3649:Carica papaya (papaya)
AGGUGCGAUCAUACCAACACUAAUUCACCGAAUCCCAUCAGAACUCCGCAAUUAAGCAUUUUUGGGUGAGAGUAGUACUAAGAUGGUUCACCUCUUGGAAAGUCCUCAUGUUGCACCCC
>RF00001;5S_rRNA;ABIM01035749.1/3-86   3649:Carica papaya (papaya)
AUGAGCGAUCAUACCAGCAUUAAUGCAACGGAUUCUAUAAGAACUCCGCAAGUUAAGGGUGCUUGGGCGAGAGCAGUACUAGGA
>RF00001;5S_rRNA;ABIM01030412.1/274-391   3649:Carica papaya (papaya)
GGGUGCGAUCAUACCAGCACUAGUUUACCGGAUCCCAUCAGAACUCUACAGAAAAGCGUGUUUGGGUAUGAGUAGUAAUAAAAUGGGUGACCUCCGGGAAGUCCUCGUGUUUCACCCU
>RF00001;5S_rRNA;ABIM01040791.1/97-215   3649:Carica papaya (papaya)
GGGUGCGAUCAGACCAGCACGAAUGCACCGAAUCCCAUAAGAACUUAGCAAUUAAGUUUUCUCUGGUGAGAGUAGUACUAAAAUGGUCGACCUCUUGGAAAGUCCUCGUGUUGCACCUG
>RF00001;5S_rRNA;ABIM01041482.1/461-579   3649:Carica papaya (papaya)
AAUUUCGAUCAUACCAGCACUAAUUCACCGGAUCCCAUCAGAACUCCGCAGUUAAGUGUGCUUGGGCGAGAGUAGUACUCGGAUGGGUGACCUUCCUUGAAGUCCUCGUGUUGCACCCA
>RF00001;5S_rRNA;ABIM01035982.1/1249-1369   3649:Carica papaya (papaya)
AUGAGGGAUCAUACCAGCACUAAUACAACGGAUUCUAUCAGAACUCCGCAGUUAAGGGUGCUUGGGUGAGAAAAUGACUCGGAUGGGUGACCUCCUGCGAAGUCCUUAUAUUUCGCCCAUU
>RF00001;5S_rRNA;ABIM01032183.1/4418-4535   3649:Carica papaya (papaya)
GGGUGUGAUCAUACCAGCAAUAGCUUACGGGAUCCAUCAGAACUCUGCAGUUAAGGAUACUUGGGCGAGAGUAGUUCUACGAUGGGUGACCUCUUGGGAAUCACUCGUGUUGCACUUU
>RF00001;5S_rRNA;ABIM01028070.1/922-1040   3649:Carica papaya (papaya)
AGGUGCGGUCACACCAGCACUAACGCACCGGAUCCCAUCAGAACUCCACAGUUAAGUGUGCUUUGGCGAUAGUAGUACAAUGAUGGGUUACCUCCUGCGAAGUCCUUAUAUUUCACCCA
>RF00001;5S_rRNA;ABIM01031696.1/4499-4618   3649:Carica papaya (papaya)
CGGUACGAUCUUACCAGCACUAAUGCAACGGAUUUUAUCAGAACUCCGUAGGUAAGGGUGGUUGGGCGAGAGUAGUACUAGCAUGGGUUACCUCCUGCGAAGUACUUAUAUUUCAACCAU
>RF00001;5S_rRNA;ABIM01036979.1/1379-1497   3649:Carica papaya (papaya)
AGGUGCAAUCAUACCAGUACUAAUGCACUGGAUCCCAUCAGAUCUCCGCAGUUAACUGUGCUUGGUCAAGAGUAGUACUGGGAUGGGUGACCUCCUGGGAAGUCCUCGUGUCGCACCAA
>RF00001;5S_rRNA;ABIM01037421.1/1567-1683   3649:Carica papaya (papaya)
AGGUGCAAUCAAACCAGCACUAAAGCCCCGGAUCCCAUCAGAAUUCCGCACUUAAGUGUGCUUGGGCGAGAGUAGUAUUCGGAUGGGUGACACUUGGAAAGCCCUCGUGUGCACUAU
>RF00001;5S_rRNA;ABIM01039258.1/415-533   3649:Carica papaya (papaya)
AGGUGCCAUUAUACCAUCACUAAUUCACCAGAUCCCAUCAGAACUCCGCAGUUAAAUGUGCUUGGGCCAGUGUACUACUAGGAGUGGUGACCUCUCGGGAAGUCCUCGUGUUGCACCUA
>RF00001;5S_rRNA;ABIM01036881.1/2314-2432   3649:Carica papaya (papaya)
GGGUUGGAUCAUACCAGCAUUAGUUCAUCGGAUCCCUUCAGAACUCCGCAGUUAUGCAUGCUUGGGCGAUUUUAGUAUUAGGAUGGGUGACCUCCUAAGAAGUUUUUGUGUUGCACCCU
>RF00001;5S_rRNA;ABIM01039572.1/1555-1672   3649:Carica papaya (papaya)
UUGAGCGAUCAUACCAGCAUUAAUGCAACGGAUUCUAUCAGAACUCCGCAAGUUAAGGGUACUUGGGCGGGAGUAGUACUAGGAUGGGUCACCUCAUUCGAAGUCCUUAUAUUUCACC
>RF00001;5S_rRNA;ABIM01034152.1/3685-3801   3649:Carica papaya (papaya)
AUGUGCCAUCAUACCAGCACUAAUGCAUCAAAUCCUAUCAGAACUCUGUAAUUAAUCGUGCUUGGGCGAGAGUAGUACUAGGAUGGGUGAUCUUGGGAAUUCCUCGUGUUGCACUCG
>RF00001;5S_rRNA;ABIM01034350.1/819-937   3649:Carica papaya (papaya)
AGGUGCGAUCAUACCAGCACUAAUGCACCGGAUCCUUUCAGAAUUCUGCAGUUAAGUGUGCUUGGGUGAGAGUAGUACUCGUAUGGGUGACAUCCUGGGAAGUCCUCGUAUCGCACCAA
>RF00001;5S_rRNA;ABIM01036874.1/2434-2552   3649:Carica papaya (papaya)
AGGUUUGAUCAUACCAGCACUAAUGCAACGGAUUUUAUCAGAACUCCGCAGUUAAGUGUGCUACGGCGAAAGUAGUACAAUGAUGGGCUACCUCCUGGGAUGUUCUCGUGUUGCACCCA
>RF00001;5S_rRNA;ABIM01030142.1/3404-3525   3649:Carica papaya (papaya)
AUAAGCGAUCAAACCAGCACCAAUGCAACGGAUUCUAUCAAAACUCUGCAAGUUGUGGUUGCUUGGGCGAGAGUAGCACUAGGAUGAGUGACCUCAUGCGAAGUCCUUAUAUUUCACCUAUU
>RF00001;5S_rRNA;ABIM01044443.1/1290-1391   3649:Carica papaya (papaya)
AUAACCAGCACUAGUUCACCGGAUCCCAUAUGAACUCUAUAGCUAAGUGUGCUUGGGCGAGAGAAGUACUACGAUGAGUGAUCUCUGAGAAGUUCUCGUAUU
>RF00001;5S_rRNA;ABIM01029736.1/1551-1669   3649:Carica papaya (papaya)
GAUUGCGAUCAUACCAGUACUAAUUCACCGGAUCCCAUUAGAACUUCGUAGUUAAGCGUACUUGGGCGAGAGUAGUACUAUGAUCGGUGACCUCCUAUGAAGUCUUCGUGUUGCAUUUU
>RF00001;5S_rRNA;ABIM01042739.1/949-1067   3649:Carica papaya (papaya)
AGAUGCGAUCAUACCAGCACUAAUUCACCAGAUCCUAUCAGAACUCCGCAGUUAAGCUUUUUUGGGCAUGGAUAGUACUAGCAUGGGUGACCUCUUUAGAAGUCCUUGUGUUGCUCCAU
>RF00001;5S_rRNA;ABIM01034909.1/244-362   3649:Carica papaya (papaya)
AGGUGUGAUCAUACCAGCACUGAUGCACUAGAUCCCAUUAGAACUCCGCAGUGAAGUGUGCUUUCGCGAAAGUAGUACAAGGAUGGGUUACCUCCUGGGAAGUUCUCGUGUUGCACUAA
>RF00001;5S_rRNA;ABIM01030732.1/2957-3075   3649:Carica papaya (papaya)
AGGUGGGAUCAGACCAGCACUAAUGCACCGAAUCCCAUAAGAACUUUCCAGUUAACUGUCCUUUAGUGAGAGUAGUACUAAGAUGGUUGACCUCUUGGAAAGUCUUCGUGUUGCACUUG
>RF00001;5S_rRNA;ABIM01036369.1/19-99   3649:Carica papaya (papaya)
AGGUGCGAUCUUACCAGCACUAAAGCCCCGGAUCCCAUCAGAACUCCGCAGUUAAGUGUGCUUGGGCGAGAGUAGUACAAU
>RF00001;5S_rRNA;ABIM01041448.1/1346-1464   3649:Carica papaya (papaya)
GGGUGCGAUCAUACUAGCACUAUUGCACCGGAUCCCAUCAGAACUCCGCAGCUAACUGUGCUUUGGCGAGAUUUGUACUCGGAUUGGUGACCUCCUGGGAAGUCCUCGUGUCGCACCAA
>RF00001;5S_rRNA;ABIM01037014.1/710-830   3649:Carica papaya (papaya)
AUGAGCGAUUGUACCAGCACUAAUGCACCGGAUCCCAUCAGAACUCCGUAGUUAAGUGUGCUUGGGCGAGAGUAGUACUCAGAUUGGUGACCUCCUAGGAAUUCCUCGUUUUGCGCCCAUU
>RF00001;5S_rRNA;ABIM01038634.1/1478-1592   3649:Carica papaya (papaya)
AGGUGCGAUCAUACCAGCACUAAUGCACCGGCUCCCAUUAGAACUCUGCAGUUAAGUGUUGACUAGAGUAGUACUCGGAUGGGUGUUCUCCUGGGAAGUCCUCGUGUUGCACCCA
>RF00001;5S_rRNA;ABIM01038878.1/1100-1185   3649:Carica papaya (papaya)
AGGUGCGAUCAUGUCAGCACUAAUGCACCGAAUCCUAUCAGAACUCCACAGUUAAGUGUGCUUGGGCAAGAGUAGUGCUGCACCCU
>RF00001;5S_rRNA;ABIM01033464.1/1681-1799   3649:Carica papaya (papaya)
AUGUGCAAUCAUACCAGCACUAAUGCACCGGAUCCCAUCAGAACUUCGCAGUUAAGUGUGCUUAGACGAGAGUAGUACUAGGAUGGGUGAUCUCCUAGGAAGUUCUCGUGUUGCACCAU
>RF00001;5S_rRNA;ABIM01033521.1/903-1021   3649:Carica papaya (papaya)
AGGUGUGAUCAUACUAGCACUAAUGCACCGGAUCCCAUCAGAACUCCGCAGUUAAGUGUGCUUGGGCGAGAGUAGUACUCGGAUGGGUGACAUCCUAGAAAGUCCUCGUGUCGCACUAA
>RF00001;5S_rRNA;ABIM01030976.1/2732-2850   3649:Carica papaya (papaya)
AUGUGCGAUCAUACCAGCACUACAGCCCCGGAUCCCAUCAAAACUCCACAGUUAAGUGUGUUUGGGCGAGGGUAGUGCUCGGAUGGGUGACCACUUGGGAAGCCAUCGUGUUGCACCUA
>RF00001;5S_rRNA;ABIM01042585.1/1165-1284   3649:Carica papaya (papaya)
AUGAGCAAUCAUACCUGCACUAAUGCAACGGAUUCUAUCAGAACUCCCCAAGUUGAGGUUGCUUGGGCGAGGGCAGUACUAGGAUGAGUGACCUCCUGCGAAGUCCUUAUAUUUCACCCA
>RF00001;5S_rRNA;ABIM01046027.1/954-1072   3649:Carica papaya (papaya)
AAGUGCGAUCAUACCAGCACUAAUGCACCAGAUCCCAUCAGAAUUUCGCAGUUAAGUGUUCUUGGGUGAGACUAGUACUCGGAUGGUUGACCUCCUGGGCAGUUCUCGUGUCGCACCAA
>RF00001;5S_rRNA;ABIM01039051.1/1173-1290   3649:Carica papaya (papaya)
AGGUGAGAUCAUACCAGCACUAAUGCACCGGAUCCAAUCAGAACUCCGUAGUUAAAUAUGCUUGGGCGAGAAUAGUACUCGGAUGGGUGACCUCUUGGAAGUCCUCGUGUCGCACCAA
>RF00001;5S_rRNA;ABIM01033844.1/373-492   3649:Carica papaya (papaya)
AUGAGCGAUCAUACCAGAAGUAAUGCAACGGAUUCUAUCAGAACUCCACAAGUUAAGGGUGCUUGGGGGAGAGUAGUAGUAUUAUGGGUGACCUCCUGCGAAGUCCUUAUAUUUCACCUA
>RF00001;5S_rRNA;ABIM01042960.1/1484-1553   3649:Carica papaya (papaya)
CGAUCAUACCAUCACUAAUGCAGCGGAUCCCAUAAGAAUUCCGCAGUUAAGUGUGCUUGGGCGAGAGUAG
>RF00001;5S_rRNA;ABIM01029851.1/2907-3025   3649:Carica papaya (papaya)
GGGUGCGAUCAUACCAGCAUUAAUUAACCAGAUCCUAUCAGAACUUUGCAGUUAAGCGUAUUUGGGCAAGAGUAGUACUAAGAUGGUUGACCUCUUGAAAAGUCCUCGUGUUGCACCUU
>RF00001;5S_rRNA;ABIM01038470.1/2055-2173   3649:Carica papaya (papaya)
GUGUGCGAUCAUACCAGCAAUAAUUCACUGUAUCCCAUUAGAACUCUGUAGUUAUGAAUGCUUCGGCGAGAGUAGUACUAUGAUGGGUCACCUCCUGGGAAGUUCUCAUGUUGCACCCU
>RF00001;5S_rRNA;ABIM01034318.1/2352-2473   3649:Carica papaya (papaya)
AGUUGCUAUCAUACCAGAACUAAUACACUGGAUCCCAUCAGAACUCUGCAGUUAAUUGUGCUUGGGAGAGAGUAUUACUCGGAUGGGUGACCUCCUGGGAAGUCCUCGUGUCACACCAAUUU
>RF00001;5S_rRNA;ABIM01034938.1/1877-1995   3649:Carica papaya (papaya)
AGGUUCGAUCAUACUAGCACUAAUGCACCAGAUCCCAUUAGAAUUCUGCAGUUAAGUGUGCUUGGGCGAGAGUAGUAUUCGAAUGGGUGACCUCCUGGGAAGUCCUCUUGUCGCACUAA
>RF00001;5S_rRNA;ABIM01019546.1/9036-9153   3649:Carica papaya (papaya)
GGGUGCGAUCAUAUUAACACUAAUGUAUUGGAUCCAAUCAGAAUUCCGCAGUUAGCGUGUUUGGAAGAGAAUAGUAUUAGGAUGGAUGAUCUCCUGGAAAAUUCUUGUAUUGCACCUG
>RF00001;5S_rRNA;ABIM01037064.1/1204-1318   3649:Carica papaya (papaya)
GGGAUCAUACCAGCACUAAUGCAACGGAUUCUAUCAGAACUCCGCAGUUAAGGGUGCUUGGGCGAGAAAAGUACUCGGAUGGGUGACCUCUUGCGAAGUCAUUAUAUUUAACCCA
>RF00001;5S_rRNA;ABIM01042879.1/25-148   3649:Carica papaya (papaya)
AUGAGCAAUAAUACCAGCACUAAUGCAACGGGAUUCUAUCAGGACUCUGCAAGUUAAGGGGUGCUUGGGGCGAGAGUAGUACUAGAUGGGUGACCUCGUGCGAAGUCCUUGUAUUUCACCCAUU
>RF00001;5S_rRNA;ABIM01038251.1/1-75   3649:Carica papaya (papaya)
UGCGAUCAUACCAGCACUAAUGCACCGGAUCCCGUCAGAACUCCGCAGUUAAGUGUGCUUUGGCGAGAGUAGUAC
>RF00001;5S_rRNA;ABIM01031814.1/1476-1579   3649:Carica papaya (papaya)
AAGUGGCUUCAUACCAGCACUACUGCACUGGAUCCCAUCAGAACUCUGCAGUUAAGUGUCCGCUUGUUUAUACGCAAAUGUGAGUCAAGAAGCAGGGGCAUUUU
>RF00001;5S_rRNA;ABIM01034532.1/1375-1493   3649:Carica papaya (papaya)
GGGUGCGAUCAUACCAGCACUAAUUCACCGAAUCCCAUCAGAACUCCGCAGUUAACUGUGCUUAGGCGAGUGUAGUACUAGGAUGGGUGACAUGUUAGGAAGUCUUCGUGUUGCACCCU
>RF00001;5S_rRNA;ABIM01035692.1/1866-1983   3649:Carica papaya (papaya)
GGGUGCAAUCAUACAAACACUAAUGCACUGGAUCCUAUAAGAACUCUGCAGUUAAAUGUGCUUGAGUAAAAGUAGUACUAGGAUGGGGAUCUCUUGUAAAGUUCUUGUGUUGCACCCG
>RF00001;5S_rRNA;ABIM01029736.1/5691-5809   3649:Carica papaya (papaya)
GGGCGCGAUCAUACCAGCACUAAUUCAUCAGAUCCUAUCAGAACUCCGCAGUUAUGCGUGCUUGGGAAAGAUUAGUACUAGGAUGGGUGACCUCCUUGGAAGUCCUCAUGUUGCACCCU
>RF00001;5S_rRNA;ABIM01030596.1/97-215   3649:Carica papaya (papaya)
UGCUACAAUCAUACCAACAUUAAUGCACUGGAUUCCAUCAGAACUCUGCAGUUAAGUGUGCUCGGGCAAGAGUAGUAUUAUUGUGGGUGACCUCCUGGGAAGUCCUCGUAUUGCACCCA
>RF00001;5S_rRNA;ABIM01041402.1/1297-1420   3649:Carica papaya (papaya)
AACAGCGGUCAUACCAGCACUAAUGCAUCGGAUUCUAUCAGAACUCCGUAGGUAAGGGUGCUUGGGCGAGAGUAGUACUAGCAUGGGUUACCUCCUGCAAAGUCUUUAUAUGUCACCCAUUUUC
>RF00001;5S_rRNA;ABIM01028500.1/8082-8200   3649:Carica papaya (papaya)
AGGUGCGAUCGUACCAGCACUAAAGCCCCGGAUCCCAUCAGAACUCCGCAGUUAGGUGUGUUUGGGCGAGAGUAUUACUCGGAAGGGUGACCUCUUGGGAAGUCCUUAUAUUUCACCCA
>RF00001;5S_rRNA;ABIM01038453.1/1038-1156   3649:Carica papaya (papaya)
AGUCGCCAUCAUAACAGCACAAAUGCACCGGAUCCCAUCAAAACUUCGUAGUUAAGUGUGCUUUGGUGAAAGUGGUUCAAGGAUGGGUUACCUCCUGGGAAGUUCUCGUGUUGCACCCU
>RF00001;5S_rRNA;ABIM01001755.1/465-583   3649:Carica papaya (papaya)
GGGGGAGAUCAUACCAGCACUAGUUCACCGGAUCCCAUCAGAACUCCGCAGUUAAGCGGGCUUGGGUGAGAGUAAUACUAGGAUGGGUGACCUCCUGCGAAUUCCUCAUGUUGCAUCCU
>RF00001;5S_rRNA;ABIM01043252.1/932-1050   3649:Carica papaya (papaya)
AGGUCUUAUCAUACCAGCACUAAUGCACCUGAUCCCAUCAGAACUCCACAGUUAAGUGUGCUUGGGCGAGAGAAGUUCUCGGAUGGGUAACCUCCUGGGAAGUCCUCGUGUUGCACCCA
>RF00001;5S_rRNA;ABIM01039269.1/436-554   3649:Carica papaya (papaya)
AGGUGCGAUCAUACCAGCACUAAAGCUCCUGAUUCCAUCAGAACUCCGCAGUUAAGUGUGCUUCGGAAAAAGUAAUACUCGGAUGGGUGACCACUUGGGAAGCCCUCGUGUUGCACCAA
>RF00001;5S_rRNA;ABIM01038685.1/885-1003   3649:Carica papaya (papaya)
AUGUGCGAUCAUACCAGCAGUAAGGCCCCGGAUCCCAUCAGAACUCCGCACUCAAGUGUGCUUGGGUGAGAGUAGUACUCGGAUGGGUGACAACUUGGGAAGCCCUCGCGUUGCACCUA
>RF00001;5S_rRNA;ABIM01043834.1/701-820   3649:Carica papaya (papaya)
AGGUGCGAUCAUACCAGCCUUAAUGAACCGGAUCCCAUAAGAAACUCCGCAAUUAAGUGUGCUUGGGCGAGAGUAGUACUCGGAUGGUUGACUUCUUGGAAAGUCCUCGUGUCGCACCAA
>RF00001;5S_rRNA;ABIM01038070.1/154-272   3649:Carica papaya (papaya)
AUGUGCCAUUAUACCAUCACUAAUGCACUGGAUCCCAUCAGAAUUCUGCAGUUAACUGUGUUUGGGCGAGUGUAGUACUAGCAGUGGUGGCCUCCUGGGAAGUCUUAGUGUUGCACCUA
>RF00001;5S_rRNA;ABIM01035883.1/614-732   3649:Carica papaya (papaya)
AGGUGCGAUCAUACCAACACUAAUGCACCGGAUCUCAUCAGAACUCAGCAAUUAAGUAUGCUUGGGAGAGAGUAGUACUAGGAUGGGUGACCUUCUAGGAAGUACACGUGUUGCACCUA
>RF00001;5S_rRNA;ABIM01045877.1/839-956   3649:Carica papaya (papaya)
UGGUGCGAUCAUACCAGCACUAGUUCAUCGGAUCCCAUCAGAACUCCGCAGUUAAGCGUACUUGGCGAGAGUAGCACUAGGAUGGGUGACCUCCUUGGAAGUCCUCGUGUUGCACCCU
>RF00001;5S_rRNA;ABIM01034428.1/1405-1527   3649:Carica papaya (papaya)
GGGUGCGAUCAUACCAGCACUAGUUCACUGGAUCCCAUCUGAACUCCGUAGUUAAGUGUGCUUGGGCGAGAUUAGUACUAGGAUGGGUAAUCUCUUGGGGCAUUAAACAUUCAACUGGACCAG
>RF00001;5S_rRNA;ABIM01030650.1/1209-1327   3649:Carica papaya (papaya)
AAGUGCGGUCACACCAACACUAAUGCACCGGAUCCCAUCAGAACUCCGUAGUUAAGUGUGCUUUGGCGAAAGUAGUACUCGGAUGGGUGACCACUUGGGAAGCCCUCGUGUUGCACCUU
>RF00001;5S_rRNA;ABIM01028696.1/7108-7226   3649:Carica papaya (papaya)
AAAUGCAAUCAUGCCAAUACUAAUUAACCGGAUCCCAUAAGAACUUCGCAGUUAAGCGUACUUGGGCAAGAGCCGUACUAGGAUGGGUAACUUUUUGGGAAGUUGUUGUGUUGCACCCU
>RF00001;5S_rRNA;ABIM01034199.1/169-285   3649:Carica papaya (papaya)
AUGAGAGAUCAUACCAGCACUAAUGCAACGGAUUCUAUCAGAACUCCGCAGUUAAGGGUGCUUGGGCGAUAGUAGAACUAGGAAGGGUGACCUCUUGCGAAGUCCUUAUAUUUCACC
>RF00001;5S_rRNA;ABIM01031427.1/2050-2168   3649:Carica papaya (papaya)
AGGUUUGAUCAUACCAGCACUAAUGCACGGGAUCCCAUCAGAACUCCGUAGUUAAGUGUGCUUUGGCGAGAGUAGUACUACGAUGGGUGACCUUUUAGGAAGUCCUCGUGUUGAACUCA
>RF00001;5S_rRNA;ABIM01028074.1/10664-10782   3649:Carica papaya (papaya)
AGGUGCCAUUAUACCAUCACUAAUUCACCGGAUACCAUCAGAACUCCGAAGUUAAGUGUGCUUGGGUGAGAGUAGUAUUUGGAUGGGUGACCUAUUGGGAAGUACUCGUGUCGCACCUA
>RF00001;5S_rRNA;ABIM01039021.1/91-209   3649:Carica papaya (papaya)
GAGUGCGAUCAUACCAGCACUAAUGCACCGGAUCCUAUCAGAACUCCGCAGUUAAGUGUGCUUGGGCGAGAGUAGAACUCGAAUGGGUGACCUCCUGGGAAUUCCUCUUGUCGAAUAAA
>RF00001;5S_rRNA;ABIM01035609.1/2652-2770   3649:Carica papaya (papaya)
AGGUGCGAUCAUACCAGCACUACAGUCCCGGAUCCCAUCAGAACUCCGUAGCUAAGUGUGCUUGGGUGAGAGUAGUACUCGGAUCGGUGACCACCUGGGAAGCCCUUGUGUUGCACCUA
>RF00001;5S_rRNA;ABIM01036207.1/2225-2343   3649:Carica papaya (papaya)
GGGCACGAUCAUACCUGCACAAAUGCACUGGAUCCCAUCAGAACUCCGCAGUUAAGUGUGCUUUGGCGAAAGUAGUACAAGGAUGGAUUACCUCCUGGGAACUUCUCGUGUUGCACCCA
>RF00001;5S_rRNA;ABIM01035584.1/2916-3037   3649:Carica papaya (papaya)
AUGAGCGAUCAUACCAGCACCAAUGCAACGAAUUCUAUCAGAACUCCGCAAGUUAAGGGUGCUUGGGCGAGAGUAGGACUAGGAUGGGUGACCUCCUGCUAAGUCCUUAUAUUUCACCCAUU
>RF00001;5S_rRNA;ABIM01030279.1/291-408   3649:Carica papaya (papaya)
GGGUGUGAUCAGACCAGCACUAAUGCAUCGAAUCCCAUAAGAACUCUACAAUUAAGUGUCCUUUGGAGAGAGUAGUACUAAGAUGGUUGACCUCUGGAACGUCCUCUUGUUGUACCUA
>RF00001;5S_rRNA;ABIM01045052.1/1129-1247   3649:Carica papaya (papaya)
AGGUGCGAUAAUACAAGUAUUAAUUCACUAGAUCCCAUCAGAACUCUGCAGUUAAGCAUGCUUAGACAAGAGUAGUUCUAAGAUGGGUGACUUCCUUGGAAGUUCUCGUGUUGCAACCU
>RF00001;5S_rRNA;ABIM01030766.1/6683-6801   3649:Carica papaya (papaya)
GGGAGUGAUUAUACCAGCACUAGUUCACUAGAUCCCAUCAGAACUCCACAGUUAAGUAUGCUUGGGCGAGAGUAGUACUAGGAUGGUUGACCUCCUAAGAAGUCCUCAUGUUGCACCCU
>RF00001;5S_rRNA;ABIM01032183.1/605-723   3649:Carica papaya (papaya)
UGGUGCCAUCAUACCAUCACUAAUUCACCAAAUUCCAUAAGAACUUCACAGUUAAAUGUGCUUGGGCGAGUGUAGUAUUAGGAGUGGUGACCUCUUGGGAAGUCCUUGUGUCUCACAUA
>RF00001;5S_rRNA;ABIM01037105.1/2479-2559   3649:Carica papaya (papaya)
GGGUGCGAUCAUACCAGCACUAAUGCACUGGAUCCCAUCAGAACUCCGCAGUUAAGUAUGGUUGGGCGAGAGUAGUACUCG
>RF00001;5S_rRNA;ABIM01029736.1/2017-2135   3649:Carica papaya (papaya)
GGGUGGGAUAAUACUAGUAUUAAUUCACUAGAUCCCAUCAGAACUCUGCAAUUAAGCGUGUUUGGGUGAGAGUAGUAUGAGGAUGUGUUACCUCCUGAGAAGUUUUCGUGUUGCACCCU
>RF00001;5S_rRNA;ABIM01037664.1/199-319   3649:Carica papaya (papaya)
AUGAGCGAUCAUGCAAGCCCAAAUGCAACGGAUUCUAUCAGAACUCCGCAGUUAAGGGUGCUUGGGUGAGAGUAGUAUUAGGAUGGGUGGUUUCUUGCGAAGUCCUUAUAUUUCACCCAUU
>RF00001;5S_rRNA;ABIM01039136.1/1450-1568   3649:Carica papaya (papaya)
AAGUGGCAUCAUUCCAGCACUAAUGCACUGGAUCCCAUCAGAACUCUGCAGUUAAGUGUGCUUUGGCGAAAGAAGUACAAUGAUGGGUUAUCUCCUGGGAAGUUCUCGUGUUGCACCCA
>RF00001;5S_rRNA;ABIM01021885.1/2162-2280   3649:Carica papaya (papaya)
AGGUGCGAUCAUAUCAGCACUAAUGCACAGGAUCCCAUCAGAACUCUGUAGUUAAGUGUGAUUGGGCGAGAGUAGUACUCCGAUGGGUGACCUCUUAGGAAGUCCUCGUGUCACACUAC
>RF00001;5S_rRNA;ABIM01034653.1/1788-1901   3649:Carica papaya (papaya)
GAUCAUACCAGCACCAAUGCAACGGAGUCUAUCAGAACUCCGCAAGUUAAGGGUGCUUGGGCGAGAGUAGCACUAGGAUGGGUGACCUCAUGCAAAGUCCUUAUAUUAAAACCU
>RF00001;5S_rRNA;ABIM01035356.1/1266-1385   3649:Carica papaya (papaya)
AUGAGCAAUCAUACCAGCACUAAUGCAACGGAUUCUAUCAGAACUCUGCAAGUUAUGGCUGCUUGGGUGAGAGUAGUACUUGGGUGGGUGAGCUCCUGCGAAGUCCUUAUAUUUCACCCA
>RF00001;5S_rRNA;ABIM01032255.1/3187-3304   3649:Carica papaya (papaya)
GGGUGCGUUCAAACCAGCACUAGUUCCUAGAUCCCAUCAGAACUCCGCAGUUAAGCGCACUUGGGCGAGUGUAGUACUAGGAUGGGUGACCUCUUAGGAAAUCUUUGUGUUACACCCU
>RF00001;5S_rRNA;ABIM01044898.1/1131-1249   3649:Carica papaya (papaya)
GGGUGUUAUCACACCAACACUAUUGCACUGAAUCCUGUAAGAAUUCUGCAGUAAAGUGUCCUUUGGUGAGAGUAGUUCUUAGAUGGUUGACCUCUUGAAAAGUCCUCGUGUUGCCCCUG
>RF00001;5S_rRNA;ABIM01035172.1/3075-3191   3649:Carica papaya (papaya)
AAGCGGCAUCAUACCAGCACUAAUGCACUGGAUCCUAUCAGAACUCUGUAGUUAAUUGUGCUUUGGCGAGAGUAGUACUCGGAUGGGUGACCUCUUAGGAGGUCCUCGUAUCGCAAU
>RF00001;5S_rRNA;ABIM01029735.1/2180-2294   3649:Carica papaya (papaya)
GGGUGCGAUCAUACCAGCAAUAAUGCAUCGGAUCCCAUCAAAACUUGCAGCUAAGCGUGCAUGGGCGAGAGUAGUACUAUGGGUGACCUCAUGGGAAGUCCUUGUGUUACAUCUG
>RF00001;5S_rRNA;ABIM01035202.1/2039-2157   3649:Carica papaya (papaya)
AGGUGCGAUCAUACCAGCACUAAUGCAUCGGAUCCGAUCAGAGCUCCGCAGUUAAGUGUGCUUUGACGAGAGUAGUACUAGGAUGGUUGACCUCUUGAGAAGUCCUCUUAUUGCACCCA
>RF00001;5S_rRNA;ABIM01032255.1/380-498   3649:Carica papaya (papaya)
AUGUGCAAUAAUACCAACACUAAUUCAACGAAUCCCAUCAGAACUUCGCAGUUAAGCGUGCUUGGGUGAGAGUAGUACUAAUAUGGGUGACUUCCUAGGAAGUUCUCGUAUUGCACCUG
>RF00001;5S_rRNA;ABIM01045213.1/437-558   3649:Carica papaya (papaya)
AUGCGCCAUCAUACCAGAACUAAUACAACGGAUUCUAACAGAACUCCCCAUGUUAAGGGUGCUUGGGCGAGAGCAGUAUUAGGAUGGGUGACCUCCUGCGAAGUCCUUAUAUUUCACCCAUU
>RF00001;5S_rRNA;ABIM01043009.1/34-153   3649:Carica papaya (papaya)
AUGAGCGAUCAUACCAGAACUUAUGCAACGAAUUCUAUCAGAAUUCCCUAAGUUAAGGGUGCUUAGGCGAGAGUAGUACUAGGAUGGGUGACCUCCUUUGAAGUCCUUAUAUUUCACCUA
>RF00001;5S_rRNA;ABIM01036262.1/473-591   3649:Carica papaya (papaya)
AUGAGCGAUCAUACCAGUACUAAUGCACCAGAUUCAAUAAAAACUCCGCAGUUAAGUGUGCUUGGGCGAGAGUAGUACUAGGAUGUGUGACCUCCUGAGAAUUCCUUAUGUUUCACAAA
>RF00001;5S_rRNA;ABIM01039419.1/811-929   3649:Carica papaya (papaya)
GGGUGUGAUCAGACCAGCACUAGUGCAUCGAAUACCAUAAGAACUCUGCAGUUAAGUGUCCUUUAGUAAGAGUAGUACUAAGAUAGUUGACAUGUUGGAAAGUCCUCUUGUUGCACUUA
>RF00001;5S_rRNA;ABIM01043270.1/60-177   3649:Carica papaya (papaya)
AAGUGCGAUCAUGCAGCACUGAUGCACCGAAUCCCAUCAGAACUCUGUAGUUAAGUUUUCUUGGGCGAGAGUAGUACUAGGAUUAGUGACCUCCUAAGAAGUCCUCGUGUUGCACUAA
>RF00001;5S_rRNA;ABIM01044496.1/245-365   3649:Carica papaya (papaya)
AACAAGUGGCAUCAUACGCUAAUGCACCGGAUCCCAUCAGAACUCCACAGUUAAGCGUGCUCGGGCGAGAGUAGUACUCGGAUGGGUGACCUCCUGGGAAGUCCUAGUGUCGCACUAAUUU
>RF00001;5S_rRNA;ABIM01035516.1/2873-2994   3649:Carica papaya (papaya)
AGAUGCAAUCAUACCAGCAUUAAUGCACCGGAUCCCAUUCAAACUUGCAGCUAAGCAUGCUUGGGUAAGAGUAGUACUAAGAUGGGUGACCUCCUUGGAAGUCCUUGUGUCGAUUCCAUCUU
>RF00001;5S_rRNA;ABIM01030708.1/756-874   3649:Carica papaya (papaya)
AUGUGCGAUAAUACCAGCACUAAUGCACCGGAUCCCAUCAAAACUCCGCAGUUAAGUGUGCUUGGUCUAGAGUAUUACUCGGAUUGGUGACCUCCUGGGAAGUCCUCGUGUCGCACCAA
>RF00001;5S_rRNA;ABIM01035196.1/184-302   3649:Carica papaya (papaya)
AGGUGCGAUCAUACCAGCACUAAUGCACCAGAUCCCAUCAGAACUCCGCAGUUAAGUGUGCUUGGGCAAGAGUAGUUCUCGGAUGGGUGACCUCUUGGAAAGUCAUCGUGUGGAACCAA
>RF00001;5S_rRNA;ABIM01039311.1/626-744   3649:Carica papaya (papaya)
AGGUGCGAUCAUACCAACACUAAUGCACCAUAUCCCAUUAGAACUCCACAAUUAAGUGUGCUUGGGCGAGUGUAGUACUAGGAUAGGUGACCUCCUUGGAGGUCCUCGUGUUGCACCUG
>RF00001;5S_rRNA;ABIM01032490.1/4978-5096   3649:Carica papaya (papaya)
AGGUGCCAUCAUACCAGCACUAAUGCACCGUAUCCCAUCAUAACUCAGCAGUUAAGUGUGCUUGGGCGGGAGUAGUACUCGGAUUGGUGACCUCUUGGGAAGUCCUCGUGUUGCACCCA
>RF00001;5S_rRNA;ABIM01033226.1/4271-4389   3649:Carica papaya (papaya)
AAGUGCGAUCAUACCAGCACUAAUGCACCGAAUUCCAUCAAAACUUCACAGUUAAGUGUGCUUAAAUGAGAGUAGUACCAGGAUGGGUGAGCUCCUGGGAAGUCCUCAUGUUGCACCCA
>RF00001;5S_rRNA;ABIM01040951.1/25-141   3649:Carica papaya (papaya)
AUGAGCAAUCAUACCAGCACCAAUGAAACGGAUUCUAUCAGAACUCCACAAGUUAAGGGUGCUUGGGCGACAGUAGGCCAGGAUGGGUGACCUCCUGCGAAGUCUUUAAUUUUCACC
>RF00001;5S_rRNA;ABIM01037342.1/2084-2205   3649:Carica papaya (papaya)
AUGAGCAAUCAUACCAGCACCAAUGCGACAGAUUCUAUUAGAACUCUGCAAGUUAAAGGUGCUUGGGCGAGAGUACUACUAGCAUGGGUAUCCUCCUGCGAAGUCCUUAUAUUUCACUCAUU
>RF00001;5S_rRNA;ABIM01018009.1/1277-1395   3649:Carica papaya (papaya)
GAUUACGAUCAUAUCAACACUAAUUUACUAGAUCCCAUCAGAACUCUACAGUAAAGCAUGCUUGGGCCAGAGUGGUACUAGGGUGGGUGACCUCCUGAGAAGUCCUAAUGUUGCACCUU
>RF00001;5S_rRNA;ABIM01033750.1/1455-1573   3649:Carica papaya (papaya)
AGGUGCGAUAAUACCAACACAGAUGCAUCGGAUCCCAUCAGAACUCCGCAGUUAAGUGUGCUUUGGCGAAAGUAGUUCAAGGAUGGGUUACCUCUUAGGAAGUUCUCGUGUUGCACCCA
>RF00001;5S_rRNA;ABIM01034640.1/962-1078   3649:Carica papaya (papaya)
AUGAGAAAUCAUACCAGCACUAAUGCAACAGAUUCUAUCAGAACUCCGCAGGUAAGCGUAGGUGGGCGAUAGUAGUACUAGGAUGGGUGACCUCCUGCGAAGUCCUUAUAUUUCACC
>RF00001;5S_rRNA;ABIM01028204.1/14325-14443   3649:Carica papaya (papaya)
AGAUGCGAUCAUACCAGCACUAGUUAGCUGGAUCCCAUCAGAACUCCGUAGUUAAGCAUUUUUAGGCGAGAGUAAUACUAGAAUGGGUGACCUCUUGGGAAGUCCUCAUGUUGCACCCU
>RF00001;5S_rRNA;ABIM01031215.1/754-872   3649:Carica papaya (papaya)
GGGUGCGAUAAUACCAGCAUUAAUGCACCAAAUCCCAUAAGAACUCUGUAAUUAAGUGUCCUUGGGUGAAAGUAGUACUAACAUAGUUGACCUCUUAGAAAGUCCUCGUGUUGCACCUA
>RF00001;5S_rRNA;ABIM01045576.1/344-446   3649:Carica papaya (papaya)
UCGUUCAACGUUACGCACUGGAACUAUGGUCCGCAGUUAAAAGUGCUUGGGCAGAGUAGUACUACGAAGGGUGACCUCUUGGGAAGUUCUCGUGUUGCACUUA
>RF00001;5S_rRNA;ABIM01030732.1/1186-1302   3649:Carica papaya (papaya)
UAUUGUGAUCAUACCAGCACUAAUGCACCGGAUUCCAUUAGAACUCCACAAUUAAGUGUGCUUAGGAUGGGUGACCUCCUGAGAAGUCCUCGUGUUGCGCCCAGUUUUUUGCAGAUG
>RF00001;5S_rRNA;ABIM01034532.1/2294-2412   3649:Carica papaya (papaya)
AGGUGCGAUCAUACUAGCACUAGUUCACUGGAUCCAAUCAGAACUCUGCAGUUAAGCAUUCUUGGGCGAGACUAGUACUAGAAUGGGUGACCUCCUAGGAAGUUUUUGUGUUGCAUCCU
>RF00001;5S_rRNA;ABIM01039214.1/861-979   3649:Carica papaya (papaya)
AGUCGCCAUCAUACCAGCACAAAUGCACCGGAUCCCAUCAAAACUCCGCAGUUAAGUGUGCUUUGGCGAAAGUAGUUCAAGGAUGGAUUACUUCCUGGGAAGUUUUCGUGUUGCACCCA
>RF00001;5S_rRNA;ABIM01040655.1/1259-1376   3649:Carica papaya (papaya)
GGGUGCUAUCAUACUAGUACUAACGCCCAGACCGCAUCAGAACUUCAUAAUUAAGCAUGCCUGGGCGAGAGUAGUACUAGGAUGGAUGACCUCUUAGGAAGUUCUCGUGUUGCAAUUA
>RF00001;5S_rRNA;ABIM01033953.1/1880-1998   3649:Carica papaya (papaya)
AGGCGCGAUCAUACCUGCACAAAUGCACCGGAUCCCAUCAGAACUCCGUAGUUAAGUGUGUUUUGGCAAAAGUAGUACAAGGAUGUGUUACCUCCUGGGAAGUUCUCGUGUUGCUCCAA
>RF00001;5S_rRNA;ABIM01036414.1/2343-2461   3649:Carica papaya (papaya)
GGGUGCGAUCAUACCAGCACUAGUUCACCGGAUCUCAUCAGAACUCCGCAGUCAAGCGUACUUGGGUGAGAGUAGUAGUAGGAUGGGUGACCUCUUAGGAAGUACUCGUGUUGCACCCU
>RF00001;5S_rRNA;ABIM01045175.1/248-369   3649:Carica papaya (papaya)
AAAUGAGAUCAUACCAGCACUAAUUAACUGAAUCCCAUCAGAACUCCGCAGUUAAGCAUUUUUGGGCAAGAGUAGUACUAAGAUAGUUGACCUCUUGGAAAGUCCUCGUGUUGUACCCUUCU
>RF00001;5S_rRNA;ABIM01033634.1/3870-3988   3649:Carica papaya (papaya)
AGGUGCGAUCAUACUAGCAAUAAUGCACCGAAUCCCAUCAGAACUGCGCAAUUAAGUGUGCUUUGGUGAGAGUAGUACUCAGAUGGGUGACCUGCUGGGAUGUCCUCGUGUUUCACCCA
>RF00001;5S_rRNA;ABIM01034251.1/804-922   3649:Carica papaya (papaya)
GAUUGCGAUCAUACCAGCACUAGUUCACUGGAUCCCAUCAGAACUCUACAGUCAAGCGUUCUUGGGCGAGAGUACUACUAGGAUGCGUGACCUUCUGGGAAGUGCUCUUGUUGCACCCU
>RF00001;5S_rRNA;ABIM01036778.1/2443-2561   3649:Carica papaya (papaya)
GGGUGCGAUUAGACCAACACUAAUACACUGAAUUCCAUAAGAACUAUGCAGUUAAUUGUCCUUUGGUGAGAGUAGUACUAAGAUGGCUGAUCUCUUGGAAAGUCCUCGUGUUACACCUU
>RF00001;5S_rRNA;ABIM01042500.1/296-414   3649:Carica papaya (papaya)
AAGUGCGAUCAUACCAACACUAAUUCACCGAAUCCCAUCAGAACUCCAUAGUUAAGCAUUUUUGGGUAAGAGUAGUACUAUGAUGGGUGACUUCCUGGGAAGUCCUCAUGUUGCACCCU
>RF00001;5S_rRNA;ABIM01035713.1/1342-1460   3649:Carica papaya (papaya)
GGGUGCAAUCAUACCAGCACUAGUUCACCAGAUCCCAUCAGAACUUUAUAGUUAAGCAUGCUUGAGAGAGAGUAGUAUUAGGAUGGGUGACCUCUUGGGAAGUACUCGUGUUGCACCCU
>RF00001;5S_rRNA;ABIM01030410.1/948-1066   3649:Carica papaya (papaya)
GAGUGUGAUCAUACGAGCAAUAGUUCACCGGAUCCCAUCAGAACUCUGUAGUCAAGCGUGCUUGAGCAAGAGAAGUACUAGGAUGGAUGACCUCCUAGGAAGUCUUCGUGUUGCACCCU
>RF00001;5S_rRNA;ABIM01030624.1/6720-6838   3649:Carica papaya (papaya)
CGGUGCGAUCAUACCAGCAAUAAAGCCCCGGAUCCCAUCAGAACUUUGCAGUUAAGUGUGCUUGGGCGAGAGUAGUACUCGGAUGGGUUACCUCCUGCGAAGUCCUUAUAUUUCACCCA
>RF00001;5S_rRNA;ABIM01030848.1/1744-1862   3649:Carica papaya (papaya)
AGGUGCGAUCAUACCAGCACUAAAGCCCCGGAUCCAAGCACAACUCUGCAGUUAAGUGUGUUUGGGUGACAGUAGUACUCGGAUGGGUGACCACCUUGGAAGCCCUCGUGUUGCACCUA
>RF00001;5S_rRNA;ABIM01040897.1/1656-1774   3649:Carica papaya (papaya)
AUGUGCGAUCAUACCAGCACUAAUUCACUGGAUCCUAUCAGAACUUCGCAGUUAAAUGUGCUUGGGCGAGAGUAUUACUCAGAUGGGUGACCUCUUGGGAAGUUCUCGUGUCGCACCCA
>RF00001;5S_rRNA;ABIM01035120.1/212-330   3649:Carica papaya (papaya)
AGUUGCUAUCAUACCAGCACUAAUACACUGGAUCCCAUCAGAACUCCACAGUCAAGUGUGCUUGGGCGAGAGUAUUUUUCGGAUGGGUGACCUCCUGGGAAGUCAUCGUGUUGCACCUA
>RF00001;5S_rRNA;ABIM01032904.1/1264-1382   3649:Carica papaya (papaya)
GGGUGCUAUCACACCAGCACUAUUUCAUUGAAUCCCGUAAGAACUCUAUAGUUAAGUGUCUUUUGGUGAGAGUAGUUCUUAGAUGGUUGACCUCUUGUAAAGUCCUCGUGUUGUACCUG
>RF00001;5S_rRNA;ABIM01036496.1/1407-1524   3649:Carica papaya (papaya)
AGGUGCGAUCAUACCAGCACUAAUGCACCGGAUCCCAUCAGAACUCCGCAGUUAAGUGUGCUCUGACGAGAGUAGUACUCGGAUGGGUGACCUCCCCGAAGUCCUCGUGUUGCAUCUA
>RF00001;5S_rRNA;ABIM01039923.1/663-784   3649:Carica papaya (papaya)
AUGAGCGAUCAUACAAGCAUUAGUGCAACGGAUUCUAUUAGAACUCCGCAAGUUAAGGGUGCUUCGGCGAGAGUAGGAGUAGGAUGGGUGACCUCUUGCGAAGUCUUUAUAUUUCACCCAUU
>RF00001;5S_rRNA;ABIM01030846.1/2498-2578   3649:Carica papaya (papaya)
AGGUGCGAUCAUACAAGCACUAAUGUACCGGAUCCCAUCAGAACUCCGCAGUGAAGUGUUCUUGGGCGAGAUUAGUACUCG
>RF00001;5S_rRNA;ABIM01035411.1/276-392   3649:Carica papaya (papaya)
AAAUUAAAUUACCAGCACUAAAGCCCCGGAUCCCAUUAGAACUCCGCAGUUAGGUGUGCUUGGGCAAGAGUAGUACUCGGAUGGGUGACCACUUGGGAAGCCCUCGUGUUGCAUCUU
>RF00001;5S_rRNA;ABIM01032599.1/1375-1493   3649:Carica papaya (papaya)
AAGUGCUAUCAUACCAGCACUAAUGCACCGGAUCCCAUUAGAACUCCGCAGUUAAGUGUGCUUGGCCGAUAGUAGUACCAGUAUGGGUGACCUCCUAUGAAGUCCUAUUAUCGUGCCAA
>RF00001;5S_rRNA;ABIM01034256.1/2094-2206   3649:Carica papaya (papaya)
AGGUGCGAUCAUACCACCACUAAUGCACAGGAUCCUAUCAGAACUCCGCAGUUAAGUGUUCUUGGGCGAGAUUAGUACUCGGAUGGGCGAGAUUAGUACUCGUGUCGCACCAA
>RF00001;5S_rRNA;ABIM01039775.1/1514-1632   3649:Carica papaya (papaya)
AGGUGCAAUCUUCCCGCCAUAAAUGCAACGGAUUUUUUCAGAACUCCAUAGGUAAGGGUGCUUGGGGGAGAGUGGUACUAGCAUGGGUUACUUCCUGGGAAGUCCUUUUAUUUCACCAU
>RF00001;5S_rRNA;ABIM01036882.1/1718-1836   3649:Carica papaya (papaya)
CUGUGCGAUCAUACCAGCCAUAAUGCACCGGAUCCCAUCAGAACUCUGCAGUUAAGUGUGCUUGGGCGAGAUUAGUACUCGGAUGGGUGACCUCACGGGAAGUCCUUGUGUCGCACUAA
>RF00001;5S_rRNA;ABIM01031278.1/6488-6606   3649:Carica papaya (papaya)
AGGCGUGAUCAUACCAGCACUAAUGCACCGGAUCCCAUCAGAACUCCGCAAUUAAGUGUGCUUGGACGAGAGUAGUACUUAGAUGGGUGACCUUCUGGGAAGUCCUCGUGUUGCACCCA
>RF00001;5S_rRNA;ABIM01036108.1/2496-2614   3649:Carica papaya (papaya)
AGGUGUGAUCAUACUAGCACUAAUGCACUGGAUCCCAUCAGAACUCCGUAGUUAAUUGUGCUUGGGCGAGAGUAGUACUCGGAUUAGUGACCUCCUGAGAAGUCUUCGUGUCGUACAAA
>RF00001;5S_rRNA;ABIM01039121.1/385-503   3649:Carica papaya (papaya)
AUGAGAGAUCAUACCGGCAUUAAUGCAACGAAUUUUAUCAGCACUCCGCAGGUAAGCGUGCUUGGGCGAGAGUAGUACUAGGAAGGGUGACCUCCUGCGAAGUCCUUAUAUUUCACCCA
>RF00001;5S_rRNA;ABIM01038318.1/14-94   3649:Carica papaya (papaya)
AGGUGCGAUCAUUCCAGCACUAAAGCACCGGAUCCCAUUUAAACUUCGCAGUUAAGUGUGCUUGGGCGAGAGUAGUACUCG
>RF00001;5S_rRNA;ABIM01034390.1/922-1040   3649:Carica papaya (papaya)
AGGUGUGAUCAAACUAGCACUAAUGCACCGGAUCCCAUCAGAACUCCACAGUUAAGUGUGUUUGGCCGAGAGUAGUACUCAGAUGGCUGACCUCUUGGGAAAUCCACAUGUUGCACCCA
>RF00001;5S_rRNA;ABIM01033684.1/3149-3267   3649:Carica papaya (papaya)
AGGUGCGAUCAUGCCAGCACUAAUGCACUGGAUCCCAUCAGAACUCCGCAGUUAUGUGUGCUUGGGUGAGAUUAGUAAUCGGAUGGGUCACCUCCUGGGAAGUACUCGUGUCGCACAAA
>RF00001;5S_rRNA;ABIM01036252.1/2-105   3649:Carica papaya (papaya)
AUCAUACCAGCACUAAAGCUCCGGAUCCCAUCAGAACUCUCGCAGUUAAGUGUGCUGGGGCGAGCAUAGUACUCGGAUGGGUGACCACUUGGGAAAGCCCUCGU
>RF00001;5S_rRNA;ABIM01034756.1/1189-1302   3649:Carica papaya (papaya)
AGGAGCCAUCAUACUAGCACUAAUGCACCAGAUCUGAACUCCGCAGUUAAGUGUGCUUAGGCGAGAGUAGAACUCGGAUGGAUGACCUUCUGGGAAGUUCUUGUGUUGCACCCA
>RF00001;5S_rRNA;ABIM01040288.1/1245-1363   3649:Carica papaya (papaya)
AGGUGCGAUCAAACCAGCACUAAAGCCCUGGAUCCCAUCCGAACUCCGACGUUAAGUGUGCUUGGGCGAGAUUAGUACUCAGAUGGUUGAUCUCCUUGGAAGUCCUCGUGUCGCACCAA
>RF00001;5S_rRNA;ABIM01042091.1/1488-1609   3649:Carica papaya (papaya)
AUGAGGGAUCAUACCAGCACUAGUGCAACGGAUUCUAUCAGAACUCCGCAAGUUAAGGGUGCUUGGGUAAAAGUAGCACUAGGAUGGGUGACUUCCUGCGAAGUUCUUAUAUUUCACCCAUU
>RF00001;5S_rRNA;ABIM01024575.1/5705-5823   3649:Carica papaya (papaya)
AGGUGCGAUCAUACCAGCACUAAUGCAGCGAAUCCCAUCAUAAAUCUGCAGUGAAGUUUGCUUGGGGGAGAUUAGUACUCGGAUGGGUGACCUCCUAGGAAGUCCUCGUGUCACACCAA
>RF00001;5S_rRNA;ABIM01034251.1/1241-1366   3649:Carica papaya (papaya)
GGGUGCGAUCAUCCCAGCACUAGUUCACCGGAUCCCAUCAGAACUCUGCAGUUAUGCGUGCUUGGGCGAGAGUAAUACUAGGAUGGGUUACCUCCUGGGAAACUCUCGGCUCUCGUGUUGCAUCCU
>RF00001;5S_rRNA;ABIM01034842.1/428-546   3649:Carica papaya (papaya)
AUGAGCAAUCGUACCAGCACUAAUGCACCGGAUCCCAUCAGAAUUCUGCAGUUAAGUGUGCUUGGGCGAGAGUAGUAUUCGAAUUGGUGACCUCCUAGGAAGUCCUCGUGUUGCACCAA
>RF00001;5S_rRNA;ABIM01033512.1/334-421   3649:Carica papaya (papaya)
GGGUGCAAUCAUACCAGCACUAAUGCACUGGAUCAAAUCAGAACUCCGUAGUUAAGUGUGCUUGGGCGAGUAUCACGUGAUGGGCUUU
>RF00001;5S_rRNA;ABIM01036778.1/1513-1606   3649:Carica papaya (papaya)
GGGCACGAUUAGUCCAGCACUAAUGCACUAAAUCCCAUAAGAACUGUGGAGUUAAGUGUCCUUGGAAUCCCAUUAAAUCCUCGUGUUGUACCCA
>RF00001;5S_rRNA;ABIM01034876.1/3380-3501   3649:Carica papaya (papaya)
UGAGGGGAUCAUACCAGCAGUAAUGCAGCAGAUUUUAUCAGACCUCCGCAGUUAGAGGGUGGCUUGAGCGAGAAAAGUACUCGGGAUGAGUGACCUCCUGGGAAGUCAUUAUAUUUCACCAU
>RF00001;5S_rRNA;ABIM01041412.1/322-439   3649:Carica papaya (papaya)
GGAUGGGAUCAUACUAGCAAUAAUGCAUCGUAUCCCAUCAUAAUCUGUAGUUAAGCGUGUUUGGACGAGAGUAAUACUAGGAUGAGUGACCUCUUGGGAAGUUCUUGUGUUGUACCCG
>RF00001;5S_rRNA;ABIM01031214.1/2120-2238   3649:Carica papaya (papaya)
GAGUGCAAUCAUACCCGCACUAAUUCACCGUAUCCCAUCAGAACUCUGCAGUUAAGCAUUUUUGGGCGAGACUAGAACUAGGAUGGGUGACCUCCUGAAAAGUCCUUAUGUUGCACCCU
>RF00001;5S_rRNA;ABIM01034256.1/3091-3228   3649:Carica papaya (papaya)
AUGAGCAAUCAUACCAGCACCAAUGCAACGGAUUCUAUCAGAACUCUGCAAGUUAAGGGUGCUUGGGCGAGAGUAGCACUAGGAUGCGAAGUCCUUAUAUUUUACCCAUUUUCUCAGGAAGUCCUCGUGUUGCACCCA
>RF00001;5S_rRNA;ABIM01030708.1/4120-4238   3649:Carica papaya (papaya)
AGGUGUGAUCAUACCAGCACUAAAGCACCGGAUCCCAUAAGAACUCCGUUGUUAAGUGUGCUUGUGCGAGAGAAGUACUCGGAUGGGUGACCUCCUGCGAAGUCCUCAUGUUGCACCCA
>RF00001;5S_rRNA;ABIM01007126.1/1807-1926   3649:Carica papaya (papaya)
GAGUGCGAUAAUACCAACACUAAUGCACCGAAUCACAUCAGAACUCUGCCAGUCAAGCAUGCUUAGGAGAGAGUAGUACUAGGAUGGGUGACAUCUUGGGAAGUCCUCAUUUUGCACCCA
>RF00001;5S_rRNA;ABIM01041893.1/576-694   3649:Carica papaya (papaya)
AAGUGGCAUCAUACCAGCAUUAAUGCACUGGAUCCCAUCAGAACUCCGCAGUUAAGUGUGCUUGGGCGAGGGUAGUUCUCGGAUGGGUGAUCACUUGGGAAGCCCUCGUGUUGCACCUA
>RF00001;5S_rRNA;ABIM01034209.1/3648-3766   3649:Carica papaya (papaya)
AAGUGCGAUCAUACCAGCACUAAUGCACCGGAUCCCAUCAGAACUCCGCAGUGAAGUGUGCUUGGGCGAGAUUAGUACUCGUAUGUGUGACCUCCUGGGAAGUCCUCGUGUCACACAAA
>RF00001;5S_rRNA;ABIM01030410.1/481-599   3649:Carica papaya (papaya)
AGGUGCGAUAAUACCAGCACUAAUUCACUAGAUCCCAUUAGAACCCUGCAGUUAAGCGUGCUUGGGCGAGAGUAGUUCUAAGAUGGGUGACUUCCUAUGAAGUUCUCAUGUUGUACCCU
>RF00001;5S_rRNA;ABIM01037043.1/2239-2360   3649:Carica papaya (papaya)
AUGAGCGAUCAUACCAGCACUAAUGCAACGGAUUCUAUUAGAACUCCGAAAGUUAAGGGUGCUUUGAAGAGAGUAGUACAAGGAUGGGUGACCUCCUGCGAAGUCCUUAUAUUUCACUCAUU
>RF00001;5S_rRNA;ABIM01036610.1/2044-2161   3649:Carica papaya (papaya)
AUGAGCAAUCAUACCAACACUAAUGCAACGUAUUCUAUCAGAACUCCGCAAGUUAAGGGUGCUUGGGCGACAGUAGAACUAGGAUGGGUGACCUCCUGUGAUGUCCUUAUAUUUCACC
>RF00001;5S_rRNA;ABIM01041225.1/814-932   3649:Carica papaya (papaya)
AGGUGCGAUCAUACCAGUACUAAUGCACCGGAUCCUAUCAUAACUCCGUACUUAUGUGUGCUUCGGCGAGAGUAUUACUAGGAUGGGUGACCUCCUGAGAAGAACUCGUGUUGCACUCA
>RF00001;5S_rRNA;ABIM01039493.1/1024-1142   3649:Carica papaya (papaya)
AAGUGCGAUCAUACCAGCACUAAUUCAACAGAUCCCAUCAGAACUCCGCAAUUAAGUAUACUUGGGCGAGAGUAGUAUUAGGAUGGGCGACCUCUUAGGAAGUACUCGUGUUGCACCCG
>RF00001;5S_rRNA;ABIM01031983.1/1386-1504   3649:Carica papaya (papaya)
GGGUGCGAUCAUACUAGUACUAGUUCAUUAGAUCGCAUCUGAACUUCGUAAUUAAGCGUGCUUGGGCGAGACUAGUACUAGGAUAGGUGAUCUCCUAGGAAGUUCUCGUGCUGCACCCU
>RF00001;5S_rRNA;ABIM01044214.1/333-451   3649:Carica papaya (papaya)
AGGUGCGAUCGUACCAGCACUAAAUCUCCAAAUCCCAUCAAAAUUCCGCAGUUAAGUGUGCUUGGGCGAGGGUAGUACUCGGAUGGUUGACCACCUGGGAAGCCCUCGUGUUGCACCCA
>RF00001;5S_rRNA;ABIM01037351.1/1309-1428   3649:Carica papaya (papaya)
AUGAGCAAUCAUACCAGCACCAAUGCAACGGAUUCUAUCAGAACUCCGCAAGUUAAGGGUGCUUGGGCGAGAGUAGCACUAGGAUGGGUGACCUCCUGGGAAGUCCUUUUGUCGCACUAA
>RF00001;5S_rRNA;ABIM01035423.1/1366-1486   3649:Carica papaya (papaya)
AUGAGGGAUCAUACCAGCACUAAUGCAACGGAGUCUAUCAGAACUACGCAGUCAAGGGUGCUUGGGCGAAAAAAGUACUCAGAUGAGUGACCUCCUGCGAAGUCCUUAUAUUUCACCCAUU
>RF00001;5S_rRNA;ABIM01043066.1/312-429   3649:Carica papaya (papaya)
AGGUGAAAUCAUACCAACACUAAUGCAUCGGAUCCCAUCAGAUCUCUGCAGUAAAGCGUGUUUGGGGAGAGUAGUACUAGGAUAGGUGACCUCCUAGGAAGUCCUCGUGUUUCACCUA
>RF00001;5S_rRNA;ABIM01035120.1/2855-2973   3649:Carica papaya (papaya)
AGGUGGGAUCAUACCAGCACAAAUGCACCGGAUCCCAUCAGAACUAUACAAUUAAGUGUGUUUUGGCGAAAGUAGUACAAAGAUGGGUUACCUCCUGGGAAGUUCUCGUGUUGCACCCU
>RF00001;5S_rRNA;ABIM01034793.1/288-406   3649:Carica papaya (papaya)
GGGUGCAAUCAUACCAGCACUAGUUUACUGGAUCCCAUCAUAACUCCACAGUUAAGCGUGGUUGAGCGAGUGUAGUACUAGGAUGGGUGACCUCUUAGGAAGUCUUCGUGUUGCACCCU
>RF00001;5S_rRNA;ABIM01035649.1/1926-2042   3649:Carica papaya (papaya)
GAAUAGGAUCAUACUAGCACUAAUGUACUGGAUCUCAUGAGAACCCUGUUAUUAAGUGUGCUUAGGCGAUAGUAGUACUAGGAUGGGUGACCUCUAUGGAAGUCCUCAUAUUGCACC
>RF00001;5S_rRNA;ABIM01031393.1/297-417   3649:Carica papaya (papaya)
AUGAGGGAUCAUACCAGCACUAAUGCAACGGAUUCUAUCAGAACUCCGCAGUUAAGGGUGCUUGGGCGAUAAAAGUACUCGGAUGGGUGACCUCCUGCGAAGUCCUUAUAUUUCACCCAUU
>RF00001;5S_rRNA;ABIM01042879.1/355-473   3649:Carica papaya (papaya)
AGGUGCGAUCAUACCAGUACUAUUGCACUGGAUCCCAUCAAAACUCCGCAGUUAAGUGUGCUUGGGCGAGAGUAGUACUCGGAUGGGUGACCUUCUAGGGAGUCCUCGUGUUGCUCUAA
>RF00001;5S_rRNA;ABIM01001754.1/1045-1163   3649:Carica papaya (papaya)
UGGUGCAAUCAUACCAGCACUAGUUUAUCAGAUCCCAUCAGAACUCCGCAGUUAAGCGUGCUUGGGUGAAAGUAGGAUUAGGAUGGGUGACCUCCUUGGAAGUCCUCCUGUGACACCCU
>RF00001;5S_rRNA;ABIM01037960.1/1012-1130   3649:Carica papaya (papaya)
GGGUGCGUUCAAACCAGCACUAAUGCACUGAAUCCCAUAAGAACUCUACAGUUAAGUGUCCUUUGGUGAGAGUAGUACUAGGAUUGUUGACCUCUUGGAAAGUCCUCGUGUUACACCUG
>RF00001;5S_rRNA;ABIM01031075.1/510-628   3649:Carica papaya (papaya)
GUGUGCGAUCAGACCAGCACUAAUGCAUUUAAUCCCAUACGAACUCUGCAGUUAAGUGUCCUUUGGUGAUAGUGGUACAAAGAUGGUUGACCUCUUGGAAAAUCCUCAUGUUAUACCUA
>RF00001;5S_rRNA;ABIM01036785.1/366-484   3649:Carica papaya (papaya)
AUGAGCGAUCAUACAAGCACUAAUGCAACGGAAUCUAUCAGAACUCCGCAAGUUAAUGGUGCUUGGGCGAUAGUACUAGGAUGUGUUACCUCCUGCGAAGUCCUUAUAUUUCACCCAUU
>RF00001;5S_rRNA;ABIM01004999.1/263-381   3649:Carica papaya (papaya)
GAGUGCGAUCAUACUAGCACUAAUGCACUGAAUCCCAUCAGAACUCUGCAGUUAAGCAUGCUUGGGCAAGAGUAGUAAUAAGAUGGAUGACCUCCUGUGAAGUUCUUGUGUUGCACCCU
>RF00001;5S_rRNA;ABIM01029233.1/2111-2229   3649:Carica papaya (papaya)
GGUUGCGAUCAUACUAGCACUAGUUUACCGGAUCCCAUCAAAACUCCACAGUUAAAGGUGCUUGGGCAAGAGUAGUACUAUGACUGGUGACCUCCUGGGAAGUCCUCGUGUUGCACCCU
>RF00001;5S_rRNA;ABIM01035444.1/1689-1807   3649:Carica papaya (papaya)
AGGUGCGAUCAUACCAGCAGUAAUGCGCUGGAUCCCAUCAGAACUCCGUAGUUAAGUGUGCUUCAGUGAGAGUAGUACUCAGAUGGGUGACCUCUUGGGAAGUCCUCAUGUCGCACAAA
>RF00001;5S_rRNA;ABIM01044799.1/491-609   3649:Carica papaya (papaya)
AGGUGCGAUCAUACCAACACAAAUGCACUGGAUCCCAUCAGAACUCCGUAGUUAAGUGUGCUUUGGCGAAAGUAGUACAAGGAUGUGUUACCUCCUGGGAAGUUCUCGUGUCACACCAA
>RF00001;5S_rRNA;ABIM01039369.1/412-530   3649:Carica papaya (papaya)
AGGUACGAACAUACCAGCACUAAUGCAACGUAUCCCAUCAGAACUCCGCAGUUAAGUGUGCUUGGGCGAGAGUAGUACUCGGAUGGGAGACCUCCUCGGAAGUACUCGUGUCGCACCAA
>RF00001;5S_rRNA;ABIM01032986.1/1663-1781   3649:Carica papaya (papaya)
UUGUGCGAUCAUACCAGCAAAAAUGCAUCAGAUCCCAUAAGAACACCGCAGUUAAGUGUGCUUUAGCAAAAGUAGUACAAGGAUGGGUUACCUUCUGGGAAGUUCUCGUGUUGCACCCA
>RF00001;5S_rRNA;ABIM01030596.1/9290-9407   3649:Carica papaya (papaya)
GGGUGAGAUCAUACCAGCACUGAUUCACUAGAUCCCAUUAGAACUCCACAGUUAAGUUUUUUGAGUGAAAGUAGUAUUAGGAUGGGUGACCUCUUAGGAAGUCCAUGUGUUGCACCCU
>RF00001;5S_rRNA;ABIM01037532.1/568-689   3649:Carica papaya (papaya)
AAAUGGCAUCAUACCAGCAGUAAUGCACUGGAUCCCAUGAGAACUCUGCAGUUAAGUGUGCUUGGGCGAUAGUAGUACUUGGAUGGGUGACCUGCUAGGAAAUCCUCGUGUCGCACCAAUUU
>RF00001;5S_rRNA;ABIM01041178.1/322-440   3649:Carica papaya (papaya)
AUGAGGGAUCAUACCAGCAUUAAUGCAACGGAUUUUAUCAGAACUCUGCAGUUUAGGGUGCUUAGGCGAGUAAAGUAUUGGGAUGGGUGACUUCUUGGGAAGUCCUUAUAUUUCACCCA
>RF00001;5S_rRNA;ABIM01030733.1/2668-2784   3649:Carica papaya (papaya)
AUAUGCGAUCAUACCGGCACUAAUUCACUGGAUCCCAUCAUAACUCCGCAAUUAAGCAUCUUUGGGCGAGAGUAGUACUAGGAUGGGUGACCUCUUUGGAAGUUCUAGUGUUAUACC
>RF00001;5S_rRNA;ABIM01043539.1/334-451   3649:Carica papaya (papaya)
UCGUUCGACAUUACAACAUUAAUGCACCGGAUCCCAUCAGAACUCCCUAGUUAAGUGUUCUUGGGCGAGAGUAGUACUAGAAUUAGUGACCUCUUGGGAAGUUCUCGUGUUGCACCUA
>RF00001;5S_rRNA;ABIM01043089.1/92-210   3649:Carica papaya (papaya)
AGGUGCGAUCAUACCAGCACUAAUGCACCGGAUCCCAUCAAAACUCCACAGUUAAGUGUGCUUAGGCGAGAUUAGUACUCAGAUGGGUGACUUCUUGGGAAGUCCUAGUGUCGCACCAA
>RF00001;5S_rRNA;ABIM01032407.1/534-652   3649:Carica papaya (papaya)
AGGUUCGAUCAUACCAGCACUAAUGCACCGGAUCCCAUAAGAACUCUGCAGUUAAGUGUGCUUGGGGGAGAGUAGUACUCGGAUGGGUGACCACUUGGAAAGCCCUCGAGUUGCACCAA
>RF00001;5S_rRNA;ABIM01030413.1/2008-2128   3649:Carica papaya (papaya)
GGGUGCACGCACAACGAGAAAAAUGACAGGAGGGUGGAGGGAGAACUCCGCAUUUAAGUGUUUUUGGGUAAGAAUAGUACUAAGAUGGGUGACCUCUUACGAAGUCCUCGUGUUGCACCCU
>RF00001;5S_rRNA;ABIM01037148.1/444-563   3649:Carica papaya (papaya)
AGAUGCGAUAAAACCAGCACAACUGCACCGGAUUCUGUCAGAACUCCGCAAGUUAAGGGUGCUUGGGUGAGAGUAGUACUAGGAUGGGUGACCUCCUGCGAAGUCCUUAUAUUUCACCCA
>RF00001;5S_rRNA;ABIM01030923.1/5796-5914   3649:Carica papaya (papaya)
GGGUGCGAUCAUACCAACACUAAUUCACCGAAUCCCAUCAGAACUCCGCAGUUAAGUGUUUUUGGGCGAGAGUAAUACUAGGAUGGGUGACCUCUUGGGAAAUUCUCGUGUUGCACCUU
>RF00001;5S_rRNA;ABIM01036964.1/1916-2034   3649:Carica papaya (papaya)
AAGUCCGAUCAUACAACCACUAAUUCACCGGAUGCCAUCAAAACUCUGCAGUUAAGCGUGCUUGGGCGAGAGUAGUACUAGGAUGGGUGACCUAUUAGGAAGUACUCGUGUUGCACCCA
>RF00001;5S_rRNA;ABIM01038895.1/229-349   3649:Carica papaya (papaya)
GGGUGCGGUCUGCCCAUAACAAAUGCACCGGAUCCCAUCAGAACUCCGCAGUUAAGUGUGCUUUUGUCUUUUUGUAGAAAAAUGACGGGUUACCUCCUGGGAAGUUCUCGUGUUGCACCCA
>RF00001;5S_rRNA;ABIM01032080.1/2019-2137   3649:Carica papaya (papaya)
GGUUGCGAUCAUACCAGCAAUAAUUCACCAGAUCCAUUCAGAAAUCUGCAGUUAUACGUGCUUGGAUGAGAGUAGUACUAGGAUGGUUGACCUCCUGGGAAGUCCUCAUAUUGCACCCU
>RF00001;5S_rRNA;ABIM01036404.1/103-221   3649:Carica papaya (papaya)
AGGUGCGGUCAUACCAGCACUAAUGCAUCGGAUUCUAUCAGAACUCCGUAGGUAAGGGUGUUUGGGCGAGAAAAGUACUAGCAUGGGUUACCUCCUGCGAAGUCGUUAUAUUUCACCCA
>RF00001;5S_rRNA;ABIM01035748.1/2634-2752   3649:Carica papaya (papaya)
GUGUGCGAUCAUACGAGUACUAUUUUCCCAGAUCCUGUCAGAGCUCCGCAGUUAAGUUUGCUUGGCCGAGAGUAGUACUAACGUGGGUGACUUCCUGGGAAGUCCUCGUGUUGCACCAU
>RF00001;5S_rRNA;ABIM01034186.1/3911-3991   3649:Carica papaya (papaya)
AGGUGCGAUCAUACCAGCACUAAUGCAACGGAUUCUAUCAGAACUCCGUAGGUAAGGGUGCUUGGGCGAGAGUAGUACUAG
>RF00001;5S_rRNA;ABIM01040504.1/299-417   3649:Carica papaya (papaya)
GGGUGUAAUUAGACCAUCACUAAUACAUCGAAUCCCAUAAGAACUCUACAGUUAAGUGUCCUUUAGUGAGAGUAGUACUAAGAUGGUUGACAUGUUGGAAAGUCCUCUUGUUGCACUUA
>RF00001;5S_rRNA;ABIM01032183.1/231-349   3649:Carica papaya (papaya)
AUGUGCGAUCAUAGCAGAACUAAUGCACCAGAUCCCAUCAAAACUCCGCAGUUAAGUAUACUUGGGCGAGAGUAGUACAAGGAUGGGUGACCUUUUACGAUGUCCUCGUGUUGUAACUU
>RF00001;5S_rRNA;ABIM01034859.1/2782-2900   3649:Carica papaya (papaya)
GGGUGCAAUCAUACCAGCAAUAAUUCACCGGAUUCCAUCAGAACUCUGCAGUUAUGCGUUCUUGGGCGAGAGUAAUACUAUGAUGGGUGACCUCCUUGGAAGUCCUAGUAUUGCACCUU
>RF00001;5S_rRNA;ABIM01033105.1/5095-5213   3649:Carica papaya (papaya)
UGUUGCGAUCAUGCUAGCACUAAUGCACCGGAACCCAUCAGAACUCCGCAGUUAAGUGUGCUUGGGCGAAAGUAGUACUCAGAUGGGUGACCUCCUGGGAAUUCCUCUUGUCGCACAAA
>RF00001;5S_rRNA;ABIM01033226.1/3951-4058   3649:Carica papaya (papaya)
CGGUCAUACCAGCACUAAUGCACUAGAUCCCAUCAGAACUCUACAGUCAAGUGUGCUUGGGCGGGAGUAAAACUCGGAUGGGUGACCUUUUAAGAAGUACUCGUGUUG
>RF00001;5S_rRNA;ABIM01033673.1/23-142   3649:Carica papaya (papaya)
AGGUGCGAUCAUACCAGCCCAAAUGCACCGGAUCAUAUCAGAACUCCACAGUUAAGUGUGCUUUGGCGAAAGUAGUACAAGGAUGGGUUCCCUCAUAAGAAGUUUUUAGUAUUGCACCCA
>RF00001;5S_rRNA;ABIM01039023.1/691-806   3649:Carica papaya (papaya)
GAUGAAUCAUUCCAGCACUAAUGCACCGGAUCCCAUCAGAACUCUGCAGUUAAGUGCGCUUGGGCGAGAGUAGUUCUCGGAUGGGUGACCUCUUGGGAAGUCCUUGUGUCGCACCA
>RF00001;5S_rRNA;ABIM01044286.1/1302-1380   3649:Carica papaya (papaya)
GGGUGUGAUAAUAGUAGCACUGAUGCACUGGAUCCCAUCAGAACUCUACAGUUAAGCGUUCUUGUGUGAGUCGCGGCGC
>RF00001;5S_rRNA;ABIM01034072.1/3746-3864   3649:Carica papaya (papaya)
GGGUGCAAUCAUACCAGCACUACUUCACCGGAUGCCAUUAAAACUCCGCACUUAAGUGUGCUUGGGCGAGAGUAGUACUAGGAUGGGUGACCUCCUGGGAAGUUCUGAUCUUGCAACCU
>RF00001;5S_rRNA;ABIM01030593.1/2436-2554   3649:Carica papaya (papaya)
AGGUGAGAUCAUACCAGCACAAAUGCACCGGAUCCCACCAGAACUUCGCAGUUAAGUAUGCAUUGGCGAAAGUAGUACAAGGAUGGGUUACCUUCUGGGAAGUUUUCGUGUUGCACCCA
>RF00001;5S_rRNA;ABIM01001726.1/4431-4548   3649:Carica papaya (papaya)
GGGUGCGAUCAUACCAGUAAUAGUUCACCGGAUCCCAUCAGAACUCCACAAUUAAGCGUGCUUGGAUGAGAGUAGUACUAGGAUAGGUGACCUCCUGGAAGUUCUCGUGUUGUACCUU
>RF00001;5S_rRNA;ABIM01043376.1/149-265   3649:Carica papaya (papaya)
AGGUGCGAUCAUACCAACACUAAUGCACCGGAUCCCAUCAGAACUCCGCAGUGAAGUGUGCUUGGGCGAGAUUAAUAUUCGGAUGGGUUGUUCGACGUUACGCGCGAAUGGAAUUAU
>RF00001;5S_rRNA;ABIM01036160.1/2808-2886   3649:Carica papaya (papaya)
CAUCAUACCAGCACUAAUGCACUGGAUCCCAUCAGAACUCUGCAGUUAAGGGUGCUUGGGCGAGAGUAGUGCUCGGAUG
>RF00001;5S_rRNA;ABIM01045407.1/371-489   3649:Carica papaya (papaya)
GAAUGAGUUUAUACUAGCACAAAUGGACCGGAUCCCAUCAGAACUCCGCAGUUAAGUGUGCUUUGGGAAAAGUAGUACAAUGAUGAGUUACCUCGUGGGAAGUUCUCGUGUUGCACCCA
>RF00001;5S_rRNA;ABIM01030142.1/1352-1470   3649:Carica papaya (papaya)
AGGUGCGAUCAUACCAUCACUAAUGCACCGGAUCUCAUCAGAACUCUUCAGUUAAGUGUGCUUGGGCGGGAGUAGUACUUGGAUGGGUGACCUCCUGGAAAAUUCUCGUGUCGCACUAA
>RF00001;5S_rRNA;ABIM01035817.1/377-495   3649:Carica papaya (papaya)
AGGUUAGAUCAUACCAGCAGUAAUGCAACGGAUUCUAUCAGAACUCCGCAGUUAAGUGUGCUUGGGCGAGAGUAGCACUCGGAUAUGUGACCACUUGGGAAGCCCUCGUGUUGCACCUA
>RF00001;5S_rRNA;ABIM01028696.1/400-518   3649:Carica papaya (papaya)
UGGUGCAAUCAUACUAGCACUAAUUCACAAGAUCCCAUCAGAACUCCGCAGUUAAGCAUGCUUGGGAGAGAGUAGUACUUGUAUGGGUGACCGCCUGAAAAGCCCUCAAGUUGUACCCG
>RF00001;5S_rRNA;ABIM01033092.1/3006-3124   3649:Carica papaya (papaya)
GGAUGCGAUCAUACCAGCACUAGUUCAUCGGAUCCCAUCAGAACUCCAUAGUUAAAUAUUUUUGGGGGAGAGUAGUACUAAGAUGGGUGACCUCUUGGGAAGUCUUCGUGUUGCACCUU
>RF00001;5S_rRNA;ABIM01025419.1/28568-28686   3649:Carica papaya (papaya)
AGGUGCGAUCAUACCAGCACAAAUGCACCGGAUCCCGUCAGAACUCCGCUGUCAAGUGUGCUUUGGCAAAAGUAGUACAAUUAUGGGUUACAUCGUGGGAAGUUCUCGUGUUGCAUCCA
>RF00001;5S_rRNA;ABIM01032468.1/980-1093   3649:Carica papaya (papaya)
AGGUGCGAUUAUACCAGCACUAAUGCCCCGGAUCUGAACUCCGCAGUAAAGUGUGCUUGGGCGAGAGUGGUACUCGAAUGGAUGUCCUCAUGCGAAGUCCUUAUAUUUCACCCA
>RF00001;5S_rRNA;ABIM01039299.1/512-632   3649:Carica papaya (papaya)
AGGUGCGGUCACACCAGCACAAAUGCACCGGAUCCCAUCAGAACUCUGCAGUUAAGUGUACUUGGGGCGAGAGUAGUACUCGGAUGGGUGACCUCUUGGGAAAGUCCUUAUAUUUCACCCA
>RF00001;5S_rRNA;ABIM01033106.1/2741-2869   3649:Carica papaya (papaya)
AGGUGCGGUCCCACCAGCACAAAUGCACCGGAUCCCAUCAGAACUCUGCAGUUAAGUGUGCUUGGGCGAGAGUAGUACUCGGAUGGGUUGUUCUAUGUUGCGCGCAAAUUGAAUUAUGAACCGCUGGUU
>RF00001;5S_rRNA;ABIM01032078.1/3745-3864   3649:Carica papaya (papaya)
AUGAGGGAUCAUACCAACACUAAUGCAACGGAUUCUAUCAGAACUCCGCAGUUAAGGGUGCUUGGGCGAGAAAAGUACUCGGAUGGGUGACCUCCUUGGAAUCCUUACAUUAUCACCAUU
>RF00001;5S_rRNA;ABIM01035356.1/941-1059   3649:Carica papaya (papaya)
AGGUGCAAUCAUACCAGCACUAAUGCACCGUAUCCCGUCAGAGCUCCCUAGUUAAGUGUGCUUGGGCGAGAGUAGUACUCAGAUUAGUGACCUCCUUGGAAGUCCUUGUGUUGCACCCA
>RF00001;5S_rRNA;ABIM01034117.1/1223-1341   3649:Carica papaya (papaya)
GGGUGCGAUCAUACUAGCACUAGUUCACCAAAUCCCAUCAAAACUCCCCAGUUAAGCUUGCUUGGGGGAGUGUAGUACUAGGAUGGGUGACUUGUUAGGAAGUCUUUGUGUUGCAUGCU
>RF00001;5S_rRNA;ABIM01033585.1/2650-2768   3649:Carica papaya (papaya)
AGGUGCGAUCAUACCAGCACUAAUGCAAUGGAUUCUAUCAGAACUCCGCAGGUAAGGGUGCUUUGGCAAAAGUAGUACAAGGAUGGGUUACCUCCUGAGAAGUUCUCAUGUUGCACACA
>RF00001;5S_rRNA;ABIM01031682.1/607-725   3649:Carica papaya (papaya)
AAGUGCGAUCAUACCAGCACUAAUGCACUGGAUCCUAUCAGAACUCCGCAGUUAUGUUUGCUUGGGCAAAAGUAGUAGUAGGAUGGGUGACCUCCUGGGAAGUACUUGUGUUGCACCCA
>RF00001;5S_rRNA;ABIM01030323.1/2323-2441   3649:Carica papaya (papaya)
AGGUGCGAUCAUACCAACACUAAUGCACCGGAUCCCAUCAGAACUCCGCAGUUAUGUGUGCUCGAGCGAGAUUUGUACUCGGAUGGAUGACCUCCUGGGAAGUCCUCGUGUCUCACCAA
>RF00001;5S_rRNA;ABIM01033398.1/285-398   3649:Carica papaya (papaya)
GAGUGUGAUAACAUCAGCACUAAUGCAUUGGAUCCCACAAUUGCUGUUAUACGUGCUUCUACAAGAGUAGUACUAGGAUGGGUGACCUCCUGAGAAAUCUUCGUAUUACACCUA
>RF00001;5S_rRNA;ABIM01039417.1/426-542   3649:Carica papaya (papaya)
AAGUGGCAUCAUACAAGCACUAAUGCACUGGAUCCCAUCAGAACUCUGCAGUUAAGCGUGUUUGGGCGAGAGUAGUACUCUGAUGGAUGACCUCUUGGGAAGUCCUCGUAUCGCAUC
>RF00001;5S_rRNA;ABIM01040398.1/50-168   3649:Carica papaya (papaya)
AGGUGCAAUUAUACCAUCACUAUUUCACCGGAUCCCAUCAGAACUCUGCAGUUAAAUGUGCUUGGACGAGAGUAGUACUAGAAGUGGUGGCCUCCUGGGAAGUCCUCGUGUUGCACUCA
>RF00001;5S_rRNA;ABIM01025419.1/24911-25032   3649:Carica papaya (papaya)
AUGAGCAAUCAUACCAGCACCAACGCAACGGAUUCUAUCAGAACUCCGCAAGUUAAAGGUUCUUGGGCGAGAGUAGCACUAGGAUGGGUGACUUCCUAUGAAGUCCUUAUAUUUUACCCAUU
>RF00001;5S_rRNA;ABIM01037862.1/1763-1881   3649:Carica papaya (papaya)
GGGUGCGAUCAUACCAGCACUAAUGCACUGGAUCCCAUCAGAACUCUACAGUUAAGUGUGCUUGGGCGAGAGUAGUUCUCGGAUUGGUGACCACCAGGGAAGUCCUCGUGUCGCACCAA
>RF00001;5S_rRNA;ABIM01040229.1/559-677   3649:Carica papaya (papaya)
AGGUGCAAUAAUACCAGUACUAAUGCAUCGUAUCCUAUCAGAACUCUGCAUUUAAGCAUGCUUUGGCGAGUGUAGUACUAGGAUGAGUGACCUCCUGAGAAGUACUCGUUUUGCACCCA
>RF00001;5S_rRNA;ABIM01044463.1/821-939   3649:Carica papaya (papaya)
AGGUGCGAUCAUUCCAGCACUAAAGCACCGGAUCCCAUUAGAACUCUGUAGUUAAGUGUGCUUGGGCGAGAGUAGUACUCGGAUGCGUGACCUCUUCGGAAGUCCUCGUGUUGCACCCA
>RF00001;5S_rRNA;ABIM01027485.1/103-224   3649:Carica papaya (papaya)
AUGAGGGCUCAUACCAGCACUAAUGCAACGGAUUCUAUCAGAACUCCGCAGUUAAGUGUGCUUGGGCGAGAAAAAGUACUCGGAUGGGUGACCUCCUGCGAAGUCCUCGUGUCGCACUAAUU
>RF00001;5S_rRNA;ABIM01035371.1/567-685   3649:Carica papaya (papaya)
AGGUGUUGUCACACUAGCACAAAUGCACAAGAUCCCAUCAGAACUCCGCAGUUAAGUGUGCUUUGGCAAAAGUAGUACAAUGAUGAGUUACCUCCUGGGAAGUUCUCGUGUUGCACCCA
>RF00001;5S_rRNA;ABIM01046051.1/613-731   3649:Carica papaya (papaya)
AUGUGCGAUCACACCAGCACUAGUUCCUUGGAUCCCAUCAGAACUCCACAGUUAAUCGUGCCUGUGCGAGAGUAGUACUAAGAUGGGUGACCUCUUGGAAAAUUCUCGUGUUGCACCCG
>RF00001;5S_rRNA;ABIM01043156.1/1369-1487   3649:Carica papaya (papaya)
AGGUGCGAUCAUACAAGCACUAAUGCACCGGAUCCCAUCAGAACUCCGCAGUUAAGUUUGUUUGGGCGAGAGUAGUACUUGGAUGGGUGACCUCCUUGGAAAUCCUCAAGUCGCACUAA
>RF00001;5S_rRNA;ABIM01042033.1/495-613   3649:Carica papaya (papaya)
AAGUGCGAUCAUACCAGCACUAAUUCUCUGAAUUCCAUCAGAACUCCGUAGUUAAGCAUUUUUGGGUGAGAGUAGUACUAGGAUGGGUGACUUCCUAGAAUGUACUUGUUUUGUACCUU
>RF00001;5S_rRNA;ABIM01032132.1/825-943   3649:Carica papaya (papaya)
GGGUGCGAUCAUACCAGCACAAAUGCACCGGAUCCUAUCAGAACUCCUCAGUUAAGUUUGCUUUGGCGAAAGUAGUGCAAUGAUGGGUUACCUCCUAGGAAGUUCUUGUGUUACACCCA
>RF00001;5S_rRNA;ABIM01042769.1/66-184   3649:Carica papaya (papaya)
AAGUGCGAUCAUAGUAGCACUAAUGCACUGUAUCCCAUCAGAACUCCGCAGUUAAGUGUUCUUGGGCGAUAGUAUAACUCGGAUGUGCGACCUCUUGGGAAGUCCUCGUGUUACACCCA
>RF00001;5S_rRNA;ABIM01038048.1/184-302   3649:Carica papaya (papaya)
AGGUGUCAUUAUACCAUCACUAAUUCACCGGAUCCCAUCAGAACUCCGCAGUUAAAUGUGUUUGGGCGAGUGUAGUACUAGGAGUGGUGACCUCCUAGGAAGUCCUUGUGUUGAACCAU
>RF00001;5S_rRNA;ABIM01030766.1/7613-7731   3649:Carica papaya (papaya)
GGGUGUGAUCAUACUAGCACUAGUUCACCAGAUCCCAUCAGAACUCCGCAGUUUAGCAUGCUUGGGUGAGAGUUGUACUAAGAUCGGUGAUCUGCUGGGAAGUUCUUGUGUUGCACCCU
>RF00001;5S_rRNA;ABIM01036039.1/709-827   3649:Carica papaya (papaya)
GGGUGCGAUCAUACCAACACUAAUUUACCGGAUCCAAUCAGAACUCCGUAGUUAAGCGUCUUUGAGUGAGAGUAGUAUUAAGAUGGUUGACUUUUUGGAGAGUCCUCGUGUUGCCACCU
>RF00001;5S_rRNA;ABIM01045672.1/462-581   3649:Carica papaya (papaya)
AUGAGCGAUCAUACCAGAACUAAUGCAACGGAUUCUUUCAGAACUCCGCAAGUUAAGGGUGUUUGUGCGAGAGUAGUACUAGGAGGGGUGACCUCCUGCGAAGUCCUUAUAUUGCACCCA
>RF00001;5S_rRNA;ABIM01041893.1/1250-1366   3649:Carica papaya (papaya)
UAGUGGUAUCAUACCAACACUAAUGCACUGGAUCCCAUCAGAACUCAGCAGGUAAGUGUGCUUGGGAGAGAAUAGUACUCGGAUGGGUGACCUCUUGGGAAGUCCUCGUAUUGUAAC
>RF00001;5S_rRNA;ABIM01030168.1/702-822   3649:Carica papaya (papaya)
AUGAGCGAUCAUACCAGCACUAAUGCAACGGAUUCUAUCAGAACUCCGCGGUUAAGGGUGUUUGGGCGAGAGUAGUACUAGGAUGGGUGACCUCUUGCGAAAUCCAUAUAUUUCACCCAUU
>RF00001;5S_rRNA;ABIM01038952.1/844-964   3649:Carica papaya (papaya)
GGUUGCGAUCAUACCAGCACUAGUUCACCGGAUCUUAUCAUAACUCUGUAGUUAAGCGUGCUUGGGCAAGAAUAGUACAAGGAUCGGUGACCUCUCUUGGGAAGUCUUCGUGUUGCACCCU
>RF00001;5S_rRNA;ABIM01037907.1/1160-1278   3649:Carica papaya (papaya)
AGGUGUGAUCAUACCAGCACUAAUGCAUCAGAUCCCAUCAGAACUCCGCAGUGAAGUGUGCUUGGGCGAGAUUAGUACUCGGAUGGGUGACCCACUGGUAAGUCCUUGUGUCGCACCAA
>RF00001;5S_rRNA;ABIM01039107.1/91-209   3649:Carica papaya (papaya)
AGGUGCGGUCAUACCAGCUCGAAUGCACCGGAUGCCAUCAGAAGUCAGCAGUUAAGUGUGGUUUGGUGAAAGUAGUACAUUGUUGGUUUACCUCUUUGGAAGUAGUUCUUUGGCACCCA
>RF00001;5S_rRNA;ABIM01018013.1/3047-3168   3649:Carica papaya (papaya)
AAGUGUGAUCACACCAGCAUUACUAAUUCACCAAAUCCCAUCAGAACUCCAUAGUUAAGCAUGCUUUGGCGAGAGUAGUACUAGGAUGGGUGACCUCUUAGGAAUUUUUCUUGUUGCACCCA
>RF00001;5S_rRNA;ABIM01045763.1/508-626   3649:Carica papaya (papaya)
AGGUACGAUCGUACCAGCACAAAUGCACCGGAUCCCAUCAGAACUCCGCAGUAAAGUGUGUUUUGACGAUAGUAGUACAAGGAUGGGUUACCUACUGGGAAGUUCUCGUGUUGCACCCA
>RF00001;5S_rRNA;ABIM01031728.1/774-892   3649:Carica papaya (papaya)
AGGUGCGAUCAUACAAGCAUAAAUGCACUGGAUCAAAUCAGAACUCCGCAGUUAAGUGUGCUUUGGCGAAAGUAGUACAAGGAUGGGUUAUCUCUUGGGAAGUUCUCAUGUUGCACCCA
>RF00001;5S_rRNA;ABIM01018013.1/3518-3635   3649:Carica papaya (papaya)
GGGUGUGAUUAUACCAGCACUAUUGCACCAGAACUCAUUCGAAUUCUGCAGUUAAGUGUGCUUGGUUGAGAGUAGCACUAGGAUGGAUGACCUUUUGAAAGUCCUCGUGUUGCACCUA
>RF00001;5S_rRNA;ABIM01032457.1/2835-2953   3649:Carica papaya (papaya)
AGGGGCGAUCAUACCAGCACUAAUCUUCCGGAUCCCAUCAGAACUCCGCAGUUAAGUGUGCUUGGGCAAGAGUAGUACUCGAAUGGGUUACCUAUUGGGAAGUCCUCGUGUCGCACUAA
>RF00001;5S_rRNA;ABIM01028697.1/654-747   3649:Carica papaya (papaya)
GGGUGCGAUCAGUCCAGUACUAAUGCACUGAAUCCCAUAAAAACUCUACAGUUAAGUGUCCUUAGAAUCCCACUGAAUCCUUGUGUUGCACCCA
>RF00001;5S_rRNA;FJ429369.1/131931-132034   3649:Carica papaya (papaya)
GGGUACCAUCAUACCAACACUAAUGCACCGGAUCCUAUCAGAACUCCGCAGUUAAUCGUGCUUGGGCGAGAGUAGUACUAGGAUGGAUAAUCUUGGCUCACUCU
>RF00001;5S_rRNA;ABIM01035378.1/294-412   3649:Carica papaya (papaya)
GGGUGCGAUCAUAACGGCACUAAUCACCGUAUCCCAUCAGAACUCUGUAGUUAAGUGUGCUUGGGCGAGAGUAGUAAUAGGAUGGGUGUCAUCUUGAGAAGUUUUUUGUGUUGCACCUG
>RF00001;5S_rRNA;ABIM01033970.1/2493-2610   3649:Carica papaya (papaya)
GUGAGCAAUCGUACCAGCACGAAUGCAACAGAUUCUAUCAGAAAUUCGCAAGUUAAGGGUGCUUGGGCGAGAGUAGCACUAGGAUGGGUGACCUCCUGCGAUGUCCUUAUAUUUCACC
>RF00001;5S_rRNA;ABIM01041354.1/594-711   3649:Carica papaya (papaya)
AGUGGCAUCAUACCAGCACUGAUGCACUAGAUCCCAUCAGAACUUUGCAGUUAAGUGUGCUUGGUCAAGAGUAGUACUCGGAUGGGUGACCUCUUGGGAAGUCCUAGUAUCGCAACAA
>RF00001;5S_rRNA;ABIM01042063.1/924-1041   3649:Carica papaya (papaya)
AGGUGCGAUCAUACUAGCACUAAUGCACUGGAUCCCAUCGAACUCCGUAGUUGAGCAUGUUUUGGCGAGAGUAGUACUAGGAUGGGUGAUCUUUUGGAAAGUCCUCGUGUUCCACCUG
>RF00001;5S_rRNA;ABIM01043723.1/1145-1263   3649:Carica papaya (papaya)
GGGUGCGAUCAUACGAUCACUAAUGCAUCAGAUCCCAUAAGAACUCCACAGUUAAGCGUGCUUGGGUGAGAGUAGUACUUAGAUGGGUGAGCUCCUGGGAAGUCUUUGUGUUACACCCG
>RF00001;5S_rRNA;ABIM01034478.1/1611-1728   3649:Carica papaya (papaya)
AGGUUCAAUCAUACCAUCACUAAAGAGCCGGAUCCCAUCAGAACUCCGCAGUUAAGUGUGCGUGGGUGAGAGUAGUACUCGGAUGGGUAUAUCUUGGGAAGUCCUCGUGUUGCACAAA
>RF00001;5S_rRNA;ABIM01025419.1/25891-26009   3649:Carica papaya (papaya)
AAGUGGCAUCAUACCAGCACUAAUGCACUGGAUCCCAUCAGAACUCUGCAGUUAAGUGUUCUUGGGCUAGUGUAGUACUCGGAUGGGUGACCUCUUGGGAAGUCCUCGUAUCUCAAUAA
>RF00001;5S_rRNA;ABIM01044227.1/332-450   3649:Carica papaya (papaya)
GGGUGAGAUGAGACCAGCACUAAUGCACCAGAUCCCAUAAGAACUCUGCAGUUAAGUGUCCUUGAGUGAGAGUAGUACUGAGAUGGUUGACCUCCUGGGAAGUUCUCGUUUUGCACCUG
>RF00001;5S_rRNA;ABIM01041621.1/584-702   3649:Carica papaya (papaya)
AAAUGCGAUCAUACCAGCACUAAUACACUAUAUCCCAUCAGAGCUUCACAGUUAAGUGUGCUUGGGCAAGAGUAGUACUCAGUUGGGUGACCUCCCGGGAAGUCCUCGUGUCGCACCAA
>RF00001;5S_rRNA;ABIM01031037.1/6176-6294   3649:Carica papaya (papaya)
AUGUGCGAUCAUUCCAGCACUAAUUCACCGGAUCCAAUCAGAACUCCAUAGUUAAGCAUUUUUGGGUGAGAGUAGUAUUAAGAUGGUUGACCUCUUAGAAAGUUCUCAUGUUUCACCCU
>RF00001;5S_rRNA;ABIM01033475.1/2842-2960   3649:Carica papaya (papaya)
AGGUGCGAUCAUACCAGCACUAAUGCACAGGUUCCCAUAAGAACUCCACAGUUAAGUGUGCUUGGGCGAGAGUAGUACUCGAAUGAGUUACCACCUGGGAAGUCCUCGUGUUGCACCCU
>RF00001;5S_rRNA;ABIM01034704.1/3096-3213   3649:Carica papaya (papaya)
GGGUGCGAUCAUACCAGCACUAGUUCACCAGAUCCUAUCAGAACUCUAUAGUUAAGCGUGGUUGGGUGAGAGUAGUACUAGGAUUGGUGACCUGCUGGAAGUACUUGUGUUGCACCCU
>RF00001;5S_rRNA;ABIM01035055.1/2006-2125   3649:Carica papaya (papaya)
AGGCGCGAUCAUACCAGCACUAAUGCAACGGAUUAUAUCAGAACUCCGUAGGUAAGGGUGGAUGGGCGAGAGUAGUAUUAGCAUGGGUUACCUCUUGGGAAGUCAAUAUAUUUUCACCCA
>RF00001;5S_rRNA;ABIM01036293.1/1765-1883   3649:Carica papaya (papaya)
AGGUGCUAUCAUACCAACACUAAUGCACCGGAUUAAAUCAGAACUCUGCAGUUAAGUGUGCUUGGGAGAUAGUAGUACUCGGAUGGGUGACCUCCUCCGAAGUACUCGUGUUGCACCCA
>RF00001;5S_rRNA;ABIM01035205.1/493-611   3649:Carica papaya (papaya)
GGAUGCGAUCAUAGCAACACUAAUGCACCGGAUCCUAUUAGAACUCCCAAGCUAAGCGUGCUUGGGCGAGAGUAGAAAUAAGAUGGGUGACCUCUUGGAAAAUCUUCGUGUUGUACCCA
>RF00001;5S_rRNA;ABIM01030733.1/5421-5538   3649:Carica papaya (papaya)
UGGUGCGAUCAUACCAGCACUAAUGCUCCGGAUCCCAUCAGAACUUCGCAGUUAAGUGUGCUUGGGUGAGAGUAGUACUAGGAUUGGUGACUCUUUGGAAGUCCUCAUGUUGCACCUA
>RF00001;5S_rRNA;ABIM01046253.1/704-822   3649:Carica papaya (papaya)
AGGUGCAAUCAUACCAGCACUAGUUAACCAAAUCCCAUAAGAACUAUGCAGUUAAACGUGCUUGGGCGAGAGUAAUACUAGAAUGGGUGAUCUAUUAGGAAGUCCUCAUGUUGCACCCU
>RF00001;5S_rRNA;ABIM01034150.1/3201-3309   3649:Carica papaya (papaya)
GGUGCGGUCACAAAAGCACCGGAUCCCAUCAGAACUCCGCAGUUAAGUGUGCUUUGGCGAAAGUAGUACAAUGAUGGGUUACCUCCUGGGAAGUUCUCGUGUUGCACCC
>RF00001;5S_rRNA;ABIM01033874.1/1252-1370   3649:Carica papaya (papaya)
AGGUACGAUCAUACCAGCACUAAUGCACCGGAUCCCUUCAGAACUCCAUAGUGAAGUGUGCUUGUGCGAGAUUAGUACUCGGAUGGGUGACCUCCUGAAAAGUCCUCGUGUCGCACCAA
>RF00001;5S_rRNA;ABIM01042329.1/391-507   3649:Carica papaya (papaya)
AUGAGCGAUCAUACCAGCACUAACACAACGGAUUCUAUUAGAUCUCCGCUGUUAAGGAUUCUUGGGCGAGCGUAGUACUAGGAUGGGUGACCUCCUGCAAAGUCCUUAUAUUUCACC
>RF00001;5S_rRNA;ABIM01028696.1/3026-3145   3649:Carica papaya (papaya)
GGGUGCGAUCAUAUCCAGCACUAAUUCACUGGAUCCCAUCAAAAUUCCACAGUUAAGCGUUUUUGGGCGAGAGUAGUACUAGGAUAGAUGACCUCCUGAGAAAUUAUCGUGUUGCACCCU
>RF00001;5S_rRNA;ABIM01038462.1/116-234   3649:Carica papaya (papaya)
AGGUGCGAUCAUACCAGCACUAAUGCAACGAAUUCUAUCAAAACUCCGUAGGUAAGGGGGCUUGGGCGAAAGUAGUACUAAUAAGGGUUACCCCCUGGAAGGUCCUUAAAAUUCACCCU
>RF00001;5S_rRNA;ABIM01041412.1/1026-1144   3649:Carica papaya (papaya)
AACUGCGAUCAUACCAGCACUAAUGCACUAGAUCCCAUCAGAACUCCGCAGUUAAUUGUGCUUGGGCGAGACUACUACUAGGAUCGGUGACCUCCUGGGAAGUCCUCUUGUUACACUCC
>RF00001;5S_rRNA;ABIM01036492.1/1868-1986   3649:Carica papaya (papaya)
UGGUGUGAUCAAACCAGCUCUAUUUCACCCGAACCCAUUAGAACUUUGCAGUUAAGCGUGCUUGGACGAUAGUAGUAUUAAGAUGGGUGACCUCCCUAGAAGUCCUCGUGUUGCACCCU
>RF00001;5S_rRNA;ABIM01031860.1/3987-4100   3649:Carica papaya (papaya)
GGGUGCGAUCAUACCAGUACUAAUGCACCGGAUCCCAUCAGAACUCCGAUGUUAAGUUUGCUUGGGCGAGUUCUAGGAGUGGUAACCUCUUGGGAAGUCCUCAUGUUGCACCUA
>RF00001;5S_rRNA;ABIM01025195.1/995-1114   3649:Carica papaya (papaya)
CAUUGUAAUCACACAAGCACUAAUGCACUGGAUCUCAUCAGAAUUCUACAGUUAAGCAUGCUUGGACUAGAAUAGUCCUAGGAUGGGUUGACCGCCUUGGAAGUUUUUGUGUUGCACCCA
>RF00001;5S_rRNA;ABIM01045998.1/314-431   3649:Carica papaya (papaya)
GGGUGCGAUCAUACCAGUAAUAAUUCACCGGAUCCCAUCAGAACUCUGCAGUUAAGCAUUUUUGGGCGAAAGUAGCACUAGGAUGGGUGACUUCCUGGGAAAUCCCCUGUUGCACCCU
>RF00001;5S_rRNA;ABIM01031812.1/3919-4038   3649:Carica papaya (papaya)
AUUAGCAACCAUAUCAGCACCAAUGCAACGGAUUUUAUCAGAACUUCGCAAGUUAAGGGUGCUUGGGCGAGAGUAGCAUUAGGAUGGGUGACCUCCUGCGAUGUCCUUAUAUUUCACCUA
>RF00001;5S_rRNA;ABIM01034619.1/2553-2671   3649:Carica papaya (papaya)
AGGUGCGAUCAUACCAGCACUAACUCACCGGAUCUUAUCAGAACUCCGCAGUUAAGUGUGCUUGGGCGAGAGUAGUACUCGGAUGGGUGAGCUCCAGCGAAGUCCUUAUUUUUCACCCA
>RF00001;5S_rRNA;ABIM01034533.1/2853-2971   3649:Carica papaya (papaya)
GGGUACGAUCAGACUAGCACUAAUGCAAUGAAUCCAAUAAGAACUAUGCAGUUAAGUGUCCUUUGGUGAGAGUAGUACUAAGAUGGUUGACCUUUUGGAAAAUUCUCGCGUUACACCUA
>RF00001;5S_rRNA;ABIM01039430.1/620-737   3649:Carica papaya (papaya)
AGAUCCGAUCAUACCAGCACUAGUUCACCAGAUCCCAUCAGAACUCCGGAGUUAAGCGUGCUCGGACAAGAAUAGUCUAGGAUGGGUGACCUCCUGGGAAGUCCUCGUGUUGCACCCU
>RF00001;5S_rRNA;ABIM01035569.1/1432-1550   3649:Carica papaya (papaya)
GCGCGAAAUUAAACAGGUGUGAUCAUACCAACGAUCCCAUUAGAACUCCGCAGUUAACUGUGCUUAGGCAAGAGUAGUACUCGAAUGGGUGACCUCCAGGGAAGUCCUCGUGUCGCACC
>RF00001;5S_rRNA;ABIM01032873.1/4880-4998   3649:Carica papaya (papaya)
GGGUGCGAUCAUAGCAGCACUAAUGCACCGGAUCCCAUCAGAAGUCUGCAGUUAAGUGUGAUUGGGAGAGAGUAAUACUCGGAUGGGUGACCUCUUGGAAAGUCCUCGUGUCGCACCAA
>RF00001;5S_rRNA;ABIM01037695.1/1034-1151   3649:Carica papaya (papaya)
AGAUCUGAUCAUAUUAGCACUAGUUCACCAUAUCCUAUUAGAACUCCAGAGUUAAGCGUGCUUGAGCGAGAGCAGUCUAGGAUGGGUGACCUCCUAGGAAGUUUUCGUGUUGCACCAU
>RF00001;5S_rRNA;ABIM01034459.1/139-257   3649:Carica papaya (papaya)
AGGUGCGAUCAUACUAGCACUAAUGCACCGGAUCCCAUCAGAACUACGCAUUAAAGUGUGCUUCGGUAAAAGUAGUAUUAGGAUGGGUGACCUCCUCGAAAGUAUUUGUGUUGCAUCAA
>RF00001;5S_rRNA;ABIM01037208.1/2252-2371   3649:Carica papaya (papaya)
GGGUGCGAUCAUACCAGAACUAAUACACUGGAUCCAAUCGAACUCUGUAGUUAAGUGUGUUUGGACGAGAGUAAACUUGGAUGGGUGACCUCCUGAAAAGUCCUUCUGACGAGGCAUUAU
>RF00001;5S_rRNA;ABIM01038708.1/1224-1341   3649:Carica papaya (papaya)
AUGAGCGAUCAUACCAUCACUAAUGCAACAGAUUCUAUCAGAACUCCGCAAGUUAAGGGUGCUUGGGCGAGAGUCUAGGAUGGGUGAGCUCGUGCGAAGUCCUUAUAUUUCACCCAUU
>RF00001;5S_rRNA;ABIM01037992.1/2056-2174   3649:Carica papaya (papaya)
AGGUGCGAUGAUACCAGCACUAAAUCUCCGGAUCCCAUCAGAACCCCGUAGUUAAGUGUGCUUGGGCGAGGGUAGUACUCGGAUCGGUGACCACUUGGGAAGCCCUCAUGUUGCACCAA
>RF00001;5S_rRNA;ABIM01033132.1/2185-2303   3649:Carica papaya (papaya)
AGUUCCGAUCAUGCCAGAAAAAAUUCACCGGAUCCCAUCAAAACUCCUCAGUUAAGUGUGCUUGGGCGAGAGUAGUAUUAGGAUGGGUGACCUCUUGAGAAAUACUCGUGUUGCAUCUA
>RF00001;5S_rRNA;ABIM01033464.1/708-826   3649:Carica papaya (papaya)
AAGUGCCAUUAUACCAUCCCUAAUUCACUGGAUCCCAUCAAAACUCCGCAGUUAAAUAUGCUCGGGUGAGUGUAGUACUAGUAGUGGUGACCUCCUGGGAAGUCCUUGUGUUGCACCUA
>RF00001;5S_rRNA;ABIM01040897.1/728-846   3649:Carica papaya (papaya)
AGGUGCGAUUAUACCAGCACUAAUGCACCGGAUCCCAUCAGAACUCCGCAGUUAAGUGUGCUUGGGUGAAAGUAGUACUCGGAUAGGUGACCUCCUAGGAAGUUCUUGUGUCACACUAA
>RF00001;5S_rRNA;ABIM01037651.1/2247-2365   3649:Carica papaya (papaya)
AGGUGCGAUCAAACAAGCACUAAUGCACUGGAUCCCAUCAGAACUCCGCAGUUAUUUGUGCUUGGGCGAGAGUAGUAGUAGAAUGGGUGACCUCCUGGGAAGUACUUUUUUUGCACCUA
>RF00001;5S_rRNA;ABIM01036229.1/1506-1624   3649:Carica papaya (papaya)
AGGUGCCAUUAUACCAUCACUAGUUCACCGAAUCUCAUCACAACUCCGCAGUGAAAUGUGCUUGGGCGAGUCUAGUACUAGAAGUGGUGACCUCCUGGAAAGUCCUUGUGUUGCACCUA
>RF00001;5S_rRNA;ABIM01038982.1/83-201   3649:Carica papaya (papaya)
GCGUGCGAUCAUACCAGCACUAUUUCACCAGAUCCCAUCAGAACUCCUCAGUUAUGCGUGCUUGGGCGAGAGUAGUACUAUGAUGGGUUACCUCCUGAGAAGCUCUCGGCUCUCAUGUU
>RF00001;5S_rRNA;ABIM01034315.1/3735-3853   3649:Carica papaya (papaya)
GGGUGCGAUCAUACCAGCUCUAGUUCACCGGAUCCCAUCAGAAUUUCGCAACUAAGCGUGCUUUGGCGAGAAUAGUACUAAGAUGGGUGACCUCCCUGGAAGUCCUCGUGUUGCACCCU
>RF00001;5S_rRNA;ABIM01033627.1/2254-2372   3649:Carica papaya (papaya)
UGGUUUGAUAAUCCCAGCACUAAUUCACUAGAUCCCAUAAAAAAUCUACAAUUAAGCGAGCUUCGGUAGGAGUAGUACUAGGAUGGGUGAACUCUUGGAAAGUCCUCGUGUUGCACCUU
>RF00001;5S_rRNA;ABIM01038183.1/810-928   3649:Carica papaya (papaya)
AGGUUUGAUCAUACCAGCACUAAUUCACUGGAUCCCAUCAAAACUCUGCAGUUAAACGUGCUUCGGCGGGAGUAAUACUAGGAUGGGUGAACUCUUGGGAAGUCCUCGUGUUGCACCCU
>RF00001;5S_rRNA;ABIM01031595.1/352-470   3649:Carica papaya (papaya)
GGGUGCGAUCAUACCAGCACUAGUUCACUCGAUCCCAUUAGAACUUUGCAGUUAAGCGUGCUUGGAUGAGAGUAGUACUAUAGUUGGUGACCUUCUAGGAAGUCCUUGUGUUGCACCUU
>RF00001;5S_rRNA;ABIM01030925.1/3272-3390   3649:Carica papaya (papaya)
AGGUGCGAUCAUACCAGCACUAAUUCACUAAAUCCCAUCAGAACUCCACAGUUAAGCAUUUUUGGGCGAGAGUAGCACUCGGAUGGGUGACUUCUUGGGAAGUCCUCGUGUUGCACCAU
>RF00001;5S_rRNA;ABIM01007126.1/5346-5464   3649:Carica papaya (papaya)
GAGUGCGAUCAUACUAGCACUAAUGCACUAGAUCCUAUCAGAACUUCGCAGUUAAGCGUGCUUGGGUGAGAGUAGUACUAGGAUGGGUGACCUCCAAGGAAGUCCUUAUGUUGCACCUG
>RF00001;5S_rRNA;ABIM01033684.1/381-502   3649:Carica papaya (papaya)
AAAUGGCAUCAUACAAGCACUAAUGCACUGGAUCCCAUCAGAACUCUACAGUUAAGUGUGCUUGGGCGGGAGUAGUACUCGGAUGGGUGACCUCUUGGUAAGUCCUCGCGUCGCACCAAUUU
>RF00001;5S_rRNA;ABIM01036771.1/1836-1964   3649:Carica papaya (papaya)
AGGUGCAUUCAUACCAACACUAAAGCACCGGAUCCCAUCAGAACUCCGCAGUUAAGUGUUCUUGGGCGAAAGUAGUACUCGGAUGGGUCAUUCGACGUUACGCGCGAAUGAAAUUAUGAACUGCUGGUU
>RF00001;5S_rRNA;ABIM01032467.1/1638-1755   3649:Carica papaya (papaya)
AUGAGCAAUCAUACCAAAACCAAUGCAACGGAUUCUCUCAGAACUCCGCAAGUUAAGGGAGCUUGGGCGAGAGUAGUACUAGGAUAGGUGAUCUCCUGCGAAGUCUUUAUAUUUCACC
>RF00001;5S_rRNA;ABIM01018010.1/2366-2484   3649:Carica papaya (papaya)
GAUUGCGAUCAUACUAGAACUAAUUCACCGGAUCCCAUCAGAACUCUGCAGUUAAGCGUGCAUGGGCCAGAGUAGUACUGGGAUGGAUGACCUCUUGGGAAGUCCUCGUGUUGCACCAU
>RF00001;5S_rRNA;ABIM01033444.1/3802-3920   3649:Carica papaya (papaya)
AGGUGCGAUCAUACCAGCACAAAUGCACCGGAUCCCAUCAGUACCCAGCAGUUAAGAAUGCUUUGGCGAAAGUACUACAUGGAUGGGUUACCUUCUAGGAAGCUCUCGUGUUGCACCCA
>RF00001;5S_rRNA;ABIM01043852.1/31-151   3649:Carica papaya (papaya)
UGGUGCAAUCGUACCAAUACUAAUGCACCGGGAUCUCAUCAGAACUCCACAGUUAAGUGUGUUUGGGUGAGAGUAGUAAUAGGAUGGGUGGGCCACCUGGGAAGUUCUCGUGUUUCACCCA
>RF00001;5S_rRNA;ABIM01044798.1/584-705   3649:Carica papaya (papaya)
AUGAGCGAUCAUACCAUAACUAAUGCAACGGAUUCUAUCAGAACUCCGCAAGUUAAGGGUGCUUGGGCGAGAGUAGUACUAGGAUAGGUGACCCGCUGCGAAGUAUUUAUAUUUUACCCAUU
>RF00001;5S_rRNA;ABIM01032368.1/4777-4895   3649:Carica papaya (papaya)
AGGUGCGAUCAUGCCAGCACUAAUGCACCAAAUCCCAUAAGAACUCCGCAAUUAAGUGUUCUUGGGCGAGAGUAGUACUCGGAUGGGUGUACUCCUCGGAAGUCCUCGUGUUGCACCGA
>RF00001;5S_rRNA;ABIM01039760.1/670-788   3649:Carica papaya (papaya)
AGGUGCAAUCAUACCAGCACUAAGGCACCAGAUCCCAUCAGAACUCCGCAGUUAAGUGUGCUUUGGAGAAAGUAGUACAAGGAUGGGUUACCUCCUGGGAAGUCCUCGUGUUGCACCCA
>RF00001;5S_rRNA;ABIM01044920.1/778-893   3649:Carica papaya (papaya)
AGGUGCGAUCAUACCAGCACUAGUUCCCAAUCCCAUCAUAACUCUGCAGUUAAGCGUUCUUGGGCGAGAGUAGUAGCAGGAUGGUGACCUCUUGGGAAGUCCUCGUGUUGCACCCU
>RF00001;5S_rRNA;ABIM01031595.1/1752-1870   3649:Carica papaya (papaya)
GGGUGUGAUCAUACUAGCACUAGUUCACCGGAUCCCAAUAGAACUCUGCAAUUAUGCGUUCUUGAGCGAGAGUAGUACUAGGAUGGGUUACAUCCUUAGAAGUUCUCGUGUUGCAACCU
>RF00001;5S_rRNA;ABIM01031680.1/2710-2828   3649:Carica papaya (papaya)
AGGUGCGAUCAUACCAGCACUAAUGCACCGGAUCCCAUCAGAACUCUGUAGUUAAGUGUGGUUUGGCGAGAGUAGUACUCGGAUUGUUGACCUCCUGGGAAGUUCUCGUGUCGCACUAA
>RF00001;5S_rRNA;ABIM01043150.1/1257-1374   3649:Carica papaya (papaya)
AGUUGCGAUCACACCAGCACUAAUGCAACGGAUCCCAUCCGAACUCCGCAGAUAAGUGUGCUUGGGUGAGAAUAGUACUCGGAUGGUGACCUCCUAGGAAGUCCUCGUGUUGCACCCA
>RF00001;5S_rRNA;ABIM01034980.1/1781-1899   3649:Carica papaya (papaya)
AGGUGCGAUUAUACCAACACUAAUUCAUCGAAUCCCAUCAGAACUCUACAGUUAAGUGGGCUUAGGUGAGAAUAGUACUAGGAUGGGUGAUCUCCUGGGAAUUCCUCAUGUUGCACCUA
>RF00001;5S_rRNA;ABIM01029181.1/420-538   3649:Carica papaya (papaya)
AGGUGUGAUCAUACCAUCACUAAUGCACCGGAUCCAAUCAGAACUCCGCAUUUAUGUUUGCUUGGGCGAGAGUAGUUCUAGGAUGGAUUACCUCCUCGGAAGUACUCGUGUUGCACCCA
>RF00001;5S_rRNA;ABIM01042497.1/1515-1597   3649:Carica papaya (papaya)
AGGUGCGAUCAUACCAGCACUAAAGCUCCGGAUCCCAUCAGAACUCCGCUGUUAAGUGUGCUUGGGCGAGAGUAUUACGCGGA
>RF00001;5S_rRNA;ABIM01034346.1/692-813   3649:Carica papaya (papaya)
AUGCGCGAUCAUACCAGAACUAAUGCAACGGAUUCUAUCAGAACUCCCCUAGUUAAGGGUGCUUUGGCGAGAGUAGUAUUAGGAUGGGUGACCUCCUGCGAGGUCCUUAUAUUUCACCCAUU
>RF00001;5S_rRNA;ABIM01036940.1/1767-1900   3649:Carica papaya (papaya)
UGUUGCACCCAUCUUUUUGCAGAUGAUUCUUUCGACGUUACGCGCGACUUGAUUUAUGGUCCGCAGUUAAGUGUGUAUUGGCGAAAGUAGUACAAUGAUGGGUUACCUCCUGGGAAGUUCUCGUGUUGCACCCA
>RF00001;5S_rRNA;ABIM01028698.1/1158-1276   3649:Carica papaya (papaya)
GGGUGCGAUCAUACCAGCACUAAUGCACCGGAUCUAAUCAGAACUCUGCAGUUAAGUGUGCUUGGGCGAGAGUAGUACUAAAAUGGGUGACCUCCUAGGAAGUCUUCUUGUUGCAUUCA
>RF00001;5S_rRNA;ABIM01036888.1/209-327   3649:Carica papaya (papaya)
AGGUGUGAUCAUACCAGCACUAAUGCACCGGAUCCCAUCAGAACUCCGUAGUGAAGUGUGCUUGGGCAAUAUUAGUACUUGGAUGGGUGACCUCCUGGGAAGUCCUCACGUCGCACUAA
>RF00001;5S_rRNA;ABIM01041398.1/328-446   3649:Carica papaya (papaya)
GGGUGCGAUCAUACCAAUACUAUUUCACCGGAUCCCUUCAGAACUCCACAGUUAAGCGUACUUGGGUGAGUGUAGUACUAGGAUGGGUGACCUCUUAGGAAGUCUUCAUGUUGCACCCU
>RF00001;5S_rRNA;ABIM01035172.1/1717-1835   3649:Carica papaya (papaya)
AGGUGCGAUCAUACCAGCACUAAUGCACCGGAUCCCAUUAGAACUCCGCAGUUAAGUGUGCUUGGGCGAGAGUAGUACUCAAAUAGGUGACCUCCUGGGAAGUCCUCGUGACGCACUUU
>RF00001;5S_rRNA;ABIM01040244.1/1594-1708   3649:Carica papaya (papaya)
AGGUGCGAUCAUACCAGAUCUAAUGCACCGAAUUCAAUCAGAACUCCACAGUUAAGUGUGCUUGGGCGAGAGUAGUACUCGGAUGACCUCCUCGGAAGUCCUCGUGUUGCACCGA
>RF00001;5S_rRNA;ABIM01038296.1/62-182   3649:Carica papaya (papaya)
AUGUGCAAUCAUACCAAUACUAAUGCACCGAAUCCCAUCAGAACCCCACAGUUAAACGUGUUUAAGCAAGAGUAGUACUAGCAUGGGUGUGACCUCCUACAAAGUCCUCAUUUUUCACCCG
>RF00001;5S_rRNA;ABIM01033915.1/518-638   3649:Carica papaya (papaya)
AUGAGCGAUCAUACCAGCACUAAUGCAACGGAUUCUAUCACAACUCUGCAAUUAAGGGUGCUUGGGAGAGAGUUGUACUAGGAUGGGUGACCUCCUGCGAAGUCCUUAUAUUUAACCCAUU
>RF00001;5S_rRNA;ABIM01037148.1/1073-1192   3649:Carica papaya (papaya)
AGUUGCGAUCAUGCCAGCACUAAUGCACCGGAUCCCAUAAGAAGCUCUCCUGUUAAGUGUGCUUGGGUGAGAGUAGUACUUGGAUGGGUGACCACCUGGGAAGUCAUCGUGUCGCACCCA
>RF00001;5S_rRNA;ABIM01043591.1/643-761   3649:Carica papaya (papaya)
AGGUGCCAUUAUACCAUCACUAAUUCACCAGAUCCAAUCAGAACUCCGCAGUUAAAUAUGCUUGGGCGAGUGUAGUACUAGGAUGGGUGACCACCUGGGAAGCCCUUUUUUUGUAGAUG
>RF00001;5S_rRNA;ABIM01033979.1/1215-1333   3649:Carica papaya (papaya)
AGGUGCGGUCAUACCAGCACUAAUGCACCGGAUCCCAUCAGAACUCCGCAGUUCAGUGUGCUUGGGCAAGAGUAGUACUCGGAUGGCUGUCCUGUUGGGAAGUCCUCAUGUUGCAUCCA
>RF00001;5S_rRNA;ABIM01033201.1/4835-4955   3649:Carica papaya (papaya)
AUGAGCGAUCAUACCACCACAAAUGCAAUGGAUUCUAUUAGAACUCCACAAGUUAAGGGUGCUUGGGCGAGAGUAGUACGAGGAUGGGUGACCUCCUGUGAAGUCCUUAUAUUUCACCAUU
>RF00001;5S_rRNA;ABIM01034525.1/70-185   3649:Carica papaya (papaya)
GUGGCAUCAUACCAGCACUAAUGCACUAGAUCCCAUCAGAACUCUGCAGUUAAGUGUGCUUGGGAGAGAAUAGUACUCGUAUAGGUGACCUCUUGGGAAGUCCUAUAUCGCAAACA
>RF00001;5S_rRNA;ABIM01037436.1/1695-1813   3649:Carica papaya (papaya)
GGUUGAUAUUAUACCAGCACUAAUGCACCGGAUCCCGUUGGAACUCUACAGUUAAGUGCGCUUGGUCAAGAGUAUUACUAGGAUGGGUGACCUCCUGCAAAGUUCUCGUGUUGCACUCA
>RF00001;5S_rRNA;ABIM01034859.1/2018-2136   3649:Carica papaya (papaya)
GGAUGCGAUCAUACCAGCACCAGUUUGCUGGAUCCCAUAAGAACUUCGCAGUUAAGCCUUUUUGGGGGAGAGUAGUACUAGGAUGGGUGACCUCUUGGGAAGUCCUUGUGUUGCACACU
>RF00001;5S_rRNA;ABIM01030596.1/2955-3073   3649:Carica papaya (papaya)
GAGUGCGAUAAUACCAGUACUAAUGGACCGAAUCCCAUAAGAACUUUGCAGUUAAGUGUCCUCAGGUGAGAGUAGUACUAAGAUGGUUGACCUCUUAGAAAGUCCUCGUGUUGCACUUG
>RF00001;5S_rRNA;ABIM01013168.1/999-1118   3649:Carica papaya (papaya)
AUGAGCGAUCAUACCAGUACUAAUGCAACGGAUUCUAUCAGAACUCCGCAGGUAAGGGUGCUUGGGCGAAAGUAGUACUAGAUGGGUGACCCCCAGCGAAGUCUUCAUAUUUCACCCAUU
>RF00001;5S_rRNA;ABIM01029067.1/2928-3047   3649:Carica papaya (papaya)
AGGUGCAAUCAUACCAGCACUAAUGCAACGGAUUCUAUCAGAACUCCGUAGGUAAGGGUGCUUGGGCGAGAGUAGUACGCAGCUAGGGUUACCUCCUGCGAAGUCCUUCUAUUUCACCCA
>RF00001;5S_rRNA;ABIM01042230.1/1143-1261   3649:Carica papaya (papaya)
GAGUGCGAUCAUACCAGCACUAAUUCACCGGAUCCCAUUAGAACUCUGCAGUUAAGUGUUUUUAGGCGAGAGUAGAACUAUGAUGGGUGAUCUCCUUGGAAGUCCUUAUGUUGCACCCU
>RF00001;5S_rRNA;ABIM01032758.1/1509-1626   3649:Carica papaya (papaya)
GGGUGCGAUCAUACCAACAUUAAUGCAUCGGAUCCUGUCGAACUCCACAGUUAAGUGUGCUUUGGUGAAAGCAGUAUUAAGAUGAGUGACCUCCUGUGAAGUCAUCGUGUUCUACCCA
>RF00001;5S_rRNA;ABIM01032520.1/591-709   3649:Carica papaya (papaya)
AGGUGCGAUCAUACCAGCACUAUUGCACCAGAUCCCAUCAGAACUCCGCAGUUAAGUGUGCUUGGGCUAGAGUAGUACUCGGAUGGGUGACCUCCUAGAGAGUCCUCGUUUUGCACCAA
>RF00001;5S_rRNA;ABIM01035821.1/1708-1829   3649:Carica papaya (papaya)
AGUGGCCAUCAUACCAGCACAAAUGCAUCGGAUCCCUUGAAAACUCCGCAGUUAAGUGUGCUUUGGCGAAAGUAGUUCAAGCAUGGGUUACCUCUUGGGAAGUUCUCGUGUUGCACCCAUUU
>RF00001;5S_rRNA;ABIM01044523.1/344-463   3649:Carica papaya (papaya)
ACUAGAAAAAACAAGGACUAGUGUACCAGAUCCCAUCAGAACACCGCAGUUAAGUAUUCUUGGGCAAGAGUAGUCUUAGGAUGGGUGAGCUCCUAGGAAGUCCUCUUGUUGCAUCCAUUU
>RF00001;5S_rRNA;ABIM01039632.1/1848-1965   3649:Carica papaya (papaya)
AUGUACGAUCAUACCAGCACUAAUGCACCGGAUCCCAUCAGAACUUCGUAGUUAAGUAUGAUUGGCGUGAGUAGUACUAGGAUGGGUGACCUCUUGGGAAGUUCUCGUAUUGCACCCA
>RF00001;5S_rRNA;ABIM01035622.1/2261-2378   3649:Carica papaya (papaya)
GGGUGCGAUCAUAUCUGCACUAAUGCACUGGAUCCCAUCGAAUUUCAUAGUUAAGUGUGCUUGGGCAGAAGUAGUAUUAGGAUGGGUGACCUCUUGGAAAGUCCAUGUGUUCCACUCG
>RF00001;5S_rRNA;ABIM01033404.1/281-399   3649:Carica papaya (papaya)
AAGAGCGAUCAUACCAGUACUAAUGCAACGGAUUCUAUCAGAACUCCGUAGUUAAGGGUGCUUGGGAGAGAGUAGUACUAGGAUGUGUGACCUCCUGCGAAAUCCUUAUAUUUCACCCA
>RF00001;5S_rRNA;ABIM01032657.1/915-1033   3649:Carica papaya (papaya)
UGGUGCCAUCUUACCAGCAUAAAUGCACCGCAUUGCAUCAGAACUCCGCAGUUAAGUGUGCUUUGGCGAAAGUAGUACAAGGAUGGAUUACCUCAUGGGAAGUUCUCAUGUUGCACCCA
>RF00001;5S_rRNA;ABIM01045543.1/1076-1195   3649:Carica papaya (papaya)
AUGAGUGAUCAUACUAGCACUAAUGCAACGGAUUCAAUCAGAACUCCGCAGUUAAGGGUGUUUGGCGAGAGUAGUACUAGGAUGGGUGACCUCCUGCGAAGUCCCUUUAUUUCGUCCAUU
>RF00001;5S_rRNA;ABIM01042585.1/814-932   3649:Carica papaya (papaya)
AGGUGCGAUCAAACCAGCACUAAUUCACCGGAUCCCAUUAGAACUCUGCAGCUAAGAGUGCUUCGGUGAGAGUAGUACUUGGAUGGGUGACCUUCUGGGAAGUACUCGUGUCGCACCAA
>RF00001;5S_rRNA;ABIM01047163.1/2-118   3649:Carica papaya (papaya)
UUGAGGUAUCAUAGCAUCACUGAUACAACGGAUUUUAUCAGAUCUCCGUAGUUAAGGGUGCUUGGGCGAGAAAAGUACUCGGAUGGGUGACCUCUUGCGAAGUCCUUAUAUUUCACA
>RF00001;5S_rRNA;ABIM01042506.1/1454-1570   3649:Carica papaya (papaya)
AAGUGGCAUCAUACCAGCACUAAUGCACUGGAUCCCAUCAGAACUCUGCUGUUUAGUGUGCUUGGGAAAGAAUAGUACUUGGAUGGGUGACCUCUUGGGAAGUCCUCGUAUCGCAGG
>RF00001;5S_rRNA;ABIM01039528.1/3-98   3649:Carica papaya (papaya)
AGGUGCGAUCAUACCAGCACUAAUGCAACGGAUUCUAUCAGAACUUCGUAGGUAAGUGUGCUUGGGCAAGAGUAGUACUAGCAUGGGUUACCUCUU
>RF00001;5S_rRNA;ABIM01034917.1/137-252   3649:Carica papaya (papaya)
UGAGCAAAUCAUACCAGCACCAAUGCAACGGAUUCUUUCAGAACUCCGCAAGUUAAGGGUGCUUGGGCGAGAGUAGCACUAGGAUUGGUGACCUCUGCGAAGUCUUUAUAUUUCAC
>RF00001;5S_rRNA;ABIM01038906.1/118-236   3649:Carica papaya (papaya)
AGGUGCGAUCAUACCAGUACUAAUGCACCAGCUCCCAUCAGAAGUCCGCAGUUAAGUGUGCAUGGGCAAGAGUAGUACUAGAAUGGGUGACCUCAUGGGAAGUCGUCGUGUUGCACCUA
>RF00001;5S_rRNA;ABIM01029486.1/9546-9664   3649:Carica papaya (papaya)
UGGUGCGAUCAGACCAGCUCUAAUGCACCGAAUCCCAUAAGAACUCUGCAGUUAAGUGUCAUUUGGUGAGAGUAGUACUAAGAUGGUUAACCUUUUAGAAAGUUCUCAUGUUGCACCUA
>RF00001;5S_rRNA;ABIM01035118.1/946-1059   3649:Carica papaya (papaya)
UAGUCCGAUCAUACCAACACUAAUUCACUGGAUCUCAUCAGAACGCCGCAUCUAAGUGUGCUUGGGCAAGAGUAGUACUAGGAUCAGUGACCUCCUGGGAAUUCCUCGUGCUAC
>RF00001;5S_rRNA;ABIM01032081.1/2537-2655   3649:Carica papaya (papaya)
GUAUGUGAUCAUACCAACACUAGUUCAUCGGAUCCCAUCAGAACUACGAAGUUAUGCGUGCUUGGGCAAGCGUAGCACUAGGAUGGGUGACCUCCUAAGACGUCCUCGUGUUGUAUCCU
>RF00001;5S_rRNA;ABIM01037515.1/1284-1387   3649:Carica papaya (papaya)
GGGUGCGAUCAUACCUGCACUAGUUCACGGGAUCCAUCAGAACUUUGCAGUUGAGCGUGUUUGGGCGAAAGUAGUUCUCUUGGGAAGCACUCAUGUUGUACCCU
>RF00001;5S_rRNA;ABIM01032454.1/1030-1148   3649:Carica papaya (papaya)
GGGGGUGAUCAUACAAGUACUAGUUCACCAGAUCCGAUCAGAAUACUGCAAUUAAGUUUGCUUGAGCAAGAGUAGUACUAGGAUGGCUGACCUCUUGGGAAGUCCUUGUGUUGCACCCU
>RF00001;5S_rRNA;ABIM01037141.1/1721-1842   3649:Carica papaya (papaya)
AUGAGUGAUCAUACCAGCACUAAUGCAACGGUCUCUAUCAGAACUUUGCAAAUUAAGGGUGCUUGAGCGAGAGUAGUACUAGGAUAGGUCACCUCCUUCGAAGUCCUUAUAUUUCACCCAUU
>RF00001;5S_rRNA;ABIM01034762.1/18-137   3649:Carica papaya (papaya)
AGAUGCGAUCAUACCAGCACUAAUGCACCAGAUCCCAUAAGAAACUACGUAGUUAUUUGUGCUUGGGCGAGAGUAGUACUCGGAUGGGUGACCUCUUGGGAAGUCAUCGUGUCGCACCAA
>RF00001;5S_rRNA;ABIM01043306.1/1103-1222   3649:Carica papaya (papaya)
GGUUGCGAUCAUACCAGCACUAAUGCACCGUAUCCCAUCAGAACUCCGCAGUUAAGUGUGCUUGGGCGAGAGUAGUACUAGGAUGGGUAGGACUCCUGGGAAGUCCUCGUGUCUCACCAA
>RF00001;5S_rRNA;ABIM01033437.1/3908-4026   3649:Carica papaya (papaya)
AGGUGCGAUCAUACCAGCACAAAUGCACCGGAUCCCAGGAGAACUCCGCAGUUAAGUGUGCUUUGGCAAAAGUUGUACAACGAAGGGUUUCCUCCUGGGAAGUUAUCUUGUUGUACCCA
>RF00001;5S_rRNA;ABIM01034443.1/1650-1765   3649:Carica papaya (papaya)
AGGUGCGAUCAUACUAGCACUAAAGCCCCGGAUCCCAUCAGAACUCCGCAGUUAGGUGUGCUUGGGCGAGAGUAGUACUCGGAUGUGUUGUUCGACGUUACGCGCGAAUGGAAUUA
>RF00001;5S_rRNA;ABIM01029977.1/3889-4007   3649:Carica papaya (papaya)
AGGUGCGAUCAUACCAGCACUAAAGCCCCGGAUCCCAUCAGAACUCUGCAGUUAAGUGCGCUUGGGCGAUAGUAGUACUCAGAUGGGUUACCUCCUGCGUACUCCUUAUAUUUCACCCA
>RF00001;5S_rRNA;ABIM01028203.1/932-1050   3649:Carica papaya (papaya)
GGCUGUGAUAAUACCAGCACUAAUGCACCGAAUCCCAUAAGAAUUCUGCAAUUAAGUGUCCUUGGGUGAGAGUAGUACUAAAAUGGUCGACCUCUUGGAAAGUCCUUGUGUUGCACCUA
>RF00001;5S_rRNA;ABIM01036867.1/108-227   3649:Carica papaya (papaya)
AUGAGUAAUCAUACCAGCACGAAUGCAAUGGAUUCUAUCAAAAAUCCGUAAGUUAAGGGUGCUUGGGCGAGAGUAGCACUAGGAUGGGUGACCUCCUGCGAAGUCCUUAUAUUUCACCUA
>RF00001;5S_rRNA;ABIM01029735.1/1244-1362   3649:Carica papaya (papaya)
GAGUGUUGUCAUACCAGCACUAAUGCACCGGAUCCCAUCAGAACUCCGUAAUUAAGCAUGCUUGAGUGAGGGUAGUACUAAGAUGGGUGACCUCCUAGAAAGUUCUCGUGUUACACCUG
>RF00001;5S_rRNA;ABIM01035099.1/475-570   3649:Carica papaya (papaya)
AAGUGCGAUCAUAUCAGCACUAAUGCACCGGAUCCCAUCAGAACUCCGCAGUUAUGUUUGCUUGGGCGAGAGUAGUAGUGUAUGUAUUUGCAGCGC
>RF00001;5S_rRNA;ABIM01044018.1/1338-1438   3649:Carica papaya (papaya)
AUACCAGCACUAAUGCACCGUAUCCCAUCAGAACUCAGCAGUUAAGUGUGCUUUGACGAGAGUAGUACUCGAAUAGGUGACCUCCUAGAGAAGUCCUCGUG
>RF00001;5S_rRNA;ABIM01034842.1/1075-1192   3649:Carica papaya (papaya)
AGGUGCGAUCAUACUAGCACUAAUGCACCGGAUCCCAUCAGAACUCCGUAGUUAAGUGUGCUUGGGCGAGAGUAGUACUCGGAUGGAGGAGUUCUGGGAAUUCCUCGUGUCGCACAAA
>RF00001;5S_rRNA;ABIM01036445.1/1454-1571   3649:Carica papaya (papaya)
GAGUGCAAUCAUACCAGCACUAAUGCACCGGAUUCCAUCACAACUUGCAGUUAAGUGUGCUUGGGCGAGAGUAGUACUAAGAUGGGUGGCCUCCUAAGAAGUCCUUCUGUUGCAUCCG
>RF00001;5S_rRNA;ABIM01043690.1/857-976   3649:Carica papaya (papaya)
GUGGGCGAUCAUAGUAGAACUAUUUCUCCAGAUCCCAUCAGAGCUCUGAAGUUAAGUGUGCUUAGGCGAGAUUAGUACUAAGGUGGGUGACCUCCUGGGAAGUCCUCAUGUUGCACCAUU
>RF00001;5S_rRNA;ABIM01036051.1/524-642   3649:Carica papaya (papaya)
GGGAGCGAUCAUACCAGUACUAGCUCACCGAAUCCAAUCAGAACUCCAAAGUUAAGAGUGUUUGGGCAAGAGUAGUACUAGGAUGGUUGACCUCCUAGGAAGUCCUCAUGUUGCACCCU
>RF00001;5S_rRNA;ABIM01037918.1/2190-2305   3649:Carica papaya (papaya)
UGGCAUCAUACCAGCAUUAAUGCACUAGAUCGCAUCACAACUCUGCAGUUAAGUGUGCUUGGGCGAGAGUAGUACUCAGAUGGAUGACCUCUUGGGAAGUCCUUGUAUCGCAAAAA
>RF00001;5S_rRNA;ABIM01032237.1/1078-1196   3649:Carica papaya (papaya)
AGGUGCGAUCAUACCAGCACGAAUGUAACAGAUCCCAUCAUGACUCCGCAGUUAAGUGUGCUUGGGCUAGAGUAGUACUCGGAUGGGUGGCCACUUGUGAAGUCCUCGUGUUGCACCCA
>RF00001;5S_rRNA;ABIM01030587.1/4343-4461   3649:Carica papaya (papaya)
AAGUGGCAUCAUACCAGCACUAAUGCACUGGAUCCCAUCAGAACUCUGCAGUUAAGUGUGCUUAGGCGAGAGUAGUACUAGGAUGGGUGACCUCCUGCGAAGUCAUUAUAUUUCACCCA
>RF00001;5S_rRNA;ABIM01037457.1/157-275   3649:Carica papaya (papaya)
AGGUGUGAUUAUACUAGCACUAAUGCACCGGAUCCCAUCAGAACUCCGCAGCUAUGUGUGCUUGGGCGCGAGUAGUACGCAGAUGGGUGACCUCUUGGGAAAUCCUCGUGUUGCACCUA
>RF00001;5S_rRNA;ABIM01039851.1/1031-1149   3649:Carica papaya (papaya)
GGGUGCGAUCAUACCAGCACAAGUUUACCGAAUGCCAUCAGAACUCCGCAGUUAAGCAUGUUUGGACGAGAGUAGUACUAGGAUGGGUGACCUCUUAGGUAGUCCUCAUGUUUCACCUU
>RF00001;5S_rRNA;ABIM01036514.1/85-201   3649:Carica papaya (papaya)
AUGAGCAAUCAUACCAGCACCAAUGCAACGGAUUCUAUCAGAACUCCGCAAGUUAAGGGUGCUUGGCGAGAGUAGCACUAUGAUGGGUGACCUCCUGCGAAGUCUUUAUAUUUCACC
>RF00001;5S_rRNA;ABIM01039307.1/792-910   3649:Carica papaya (papaya)
GGGUGCGAUGAUGCUAGCACUAGUUCACUGGAUCCCAUCGGAACUCUGCAGUUGAGCGUGCUUGGGUGAGAGUAGUACUAGGAUAGGUGACCUCUUGGGAAGUAAUCAUGUUGCACCCU
>RF00001;5S_rRNA;ABIM01034117.1/1690-1808   3649:Carica papaya (papaya)
GGUUGAAAUCAUACCAGCACUACUUCACCGUAUCCCAUUAGAACUCUACAGCUAAGCGUGCUUGGGCGAGAGUAGUGCUAGGAUGGGUGACCUCUUGGAAAGUUCUCAUCUUGCAACCU
>RF00001;5S_rRNA;ABIM01036492.1/2334-2452   3649:Carica papaya (papaya)
GGGUGCAAUUAUACCAACACUAGUUCACCGGAUCCCAUCAGAAUUCUAUAGUUAACCGUGCUUGCGCAAGAGUAAUAUUCGGAUGGGUGACCUAUUGGGAAGUUCUCGUGUUGCAUCCA
>RF00001;5S_rRNA;ABIM01038183.1/1278-1366   3649:Carica papaya (papaya)
GAGCGCGAUCAAUCCAGAACUAAUGCACUGAAUGCCAUAAGAACUUUGCAGUUAAGUGUCCUUGGAAUCCCAUUGAAUCCUCGUGUUAA
>RF00001;5S_rRNA;ABIM01032183.1/1579-1695   3649:Carica papaya (papaya)
AGGUGCGAUCAUACAUGCACAUUGCAUCGGAUCCCAUUAGAACUCGCAGUUAAGUGUGCUUCGACGAGAGUAGUACUAGAAUGGGUGACCUCCUAGGAAGUACUCGUGUUGCACCCA
>RF00001;5S_rRNA;ABIM01037473.1/2272-2390   3649:Carica papaya (papaya)
AGGUGCGAUCAUACCAGCACUAAUGCAACAGAUUCUAUCAGAACUCCGUAGGUAAGGGUGCUUGGGCGAGAGUAGUAGUAGCAUGGGUUUCCUCUUGCGAACCAUCCAUGUUUCACCCA
>RF00001;5S_rRNA;ABIM01025195.1/2781-2899   3649:Carica papaya (papaya)
GGGUGCGAUCAUACCAGCAUAAACGCAUCGGAUCCCAUAAGAACUCCACAAUUAACCCUAUUUGGGCAAGAGUAGUACUAGGAUUGGUGACCUCUUGGAAAGUCCUCAUGUUACAUCUA
>RF00001;5S_rRNA;ABIM01035583.1/1494-1612   3649:Carica papaya (papaya)
AGGUGCGAUCAUACCAGCACUAAAGCUCCGGAUCCCAUCAGAACUCCGCAGUUUAGUGUGCCUGGCCAAGAGUAGUACUCGGAUGGGUGACCACUUGGGAAGCCCUCGUGUUGCACAUA
>RF00001;5S_rRNA;ABIM01037120.1/1276-1393   3649:Carica papaya (papaya)
GGGUGCGAUCAUACCAACACUAAUUCACCGGAUCCCAUCGAACUAUGCAGUUAAGCAUGCUUGGGUGAGAGUAAUACUAGGAUCGGUAACCUCCUGAGAAGUCCUCAUGUUACACUGU
>RF00001;5S_rRNA;ABIM01039226.1/10-87   3649:Carica papaya (papaya)
AACUGCGAUCAUACCAGCACUACUGCAGCGGAUCCCUUCAAAACUCUGAAUUUAAGUGUGCUUGGACGAGAGUAGUGC
>RF00001;5S_rRNA;ABIM01029736.1/4815-4933   3649:Carica papaya (papaya)
GUGUGCGAUCAUACCAACACUAAUGCAUCGGAUCCCAUCAGAACUCCCCAGUUAAGUGUGUUUGGGCAAGAGUAGUACUAAGAUGGGUGACAUCUUGAAAAAUCCUUGUGUUGCACCCA
>RF00001;5S_rRNA;ABIM01034996.1/2185-2303   3649:Carica papaya (papaya)
GGGUGCGAUCAUACCAGCACUAAUGCACCGGAUCCCAUCACAACUCUGCAGUUAAGUGUGCUUGGACGAGAGUAGUAAUAGGAUUAGUGACGUCCUGGGAAGUCUUUGUGUUGCAUUGA
>RF00001;5S_rRNA;ABIM01005120.1/7210-7303   3649:Carica papaya (papaya)
GGGUGCAAUCAUAGUAGCACUAACGCACCAGCGUACUUGGGCGAGAGCAGUACUAAGAUGGGUUACCUCUUGGAAAGUCCUCGCGUUGCACCCG
>RF00001;5S_rRNA;ABIM01037104.1/2486-2578   3649:Carica papaya (papaya)
AUGAGCGAUCAUACCAGAAUUAAUGCAAUGGAUUCUAUCAGAACUCCGCAAGUUAAGGGUGCUUGGGCGAGAGUAGUACUAGGAUGGGUGACC
>RF00001;5S_rRNA;ABIM01035675.1/1772-1893   3649:Carica papaya (papaya)
AGUGGCAUCAUACCAGCAAUUAUGCACUAGAUCCCAUCAGAACUCUGCAGUUAAGUGUGCUUUGGGCGAGUGUAGCAGUAGGAUGGGUGACCUCCUGCGAAGUCCUUAUAAUUCACCCAUUU
>RF00001;5S_rRNA;ABIM01030413.1/3311-3429   3649:Carica papaya (papaya)
GAGUGCUAUCACAUAGCCACUAUUGCACUGAAUCCCGUAAGAACUCUGCAGUUAAGUGUCCUUUGGUGAGAGUAGUUCUUAGAAGGUUGACCUCUUAGAAAGUCCUCCUAUUGCACCUG
>RF00001;5S_rRNA;ABIM01035821.1/736-854   3649:Carica papaya (papaya)
AAGUGUGAUCAUACCAACCCUAAUGCACUGGAUCCCAUCAGAACUCCACAGUUAAGUGUGCUUUGGUGAAAGUAGUACAAGGAUGGGUUACCUCCUGGGAAGUUCUCGUGUUGCAUCCA
>RF00001;5S_rRNA;ABIM01033157.1/653-774   3649:Carica papaya (papaya)
AGGUGCGAUCAUACCGGCACUAUGCACCGAAUCCCAUCAGAACUUUGCAGUUUAGUGUGUUUGGGAGAGAGUAGUACUCGGAUGCGUGACCUCCUGGGAAGUCCUCGUCUUACGCGCAUUUU
>RF00001;5S_rRNA;ABIM01029849.1/527-645   3649:Carica papaya (papaya)
AAGUGGUAUCAUACCAACACUAGUUCACUGGAUCCCUUCAGAACUCCGCAGUUAAGGGUGCUUGGGUGAGUGUAGUACUAGGAUGGGUGACCUCCUAGGAAGUCUUCGUGUUGCACCCU
>RF00001;5S_rRNA;ABIM01033557.1/2572-2690   3649:Carica papaya (papaya)
AUGUGCGAAAACACUAGCACCAGUUCCUUGGAUCCCAACAGAACUCUGCAGUUAAUCGUGCUUGUGCGAGAGUAGUACUAGGAUGGGUUCCCUCUUGGGAAGUUCUUGUGUUGCACCCU
>RF00001;5S_rRNA;ABIM01028698.1/832-948   3649:Carica papaya (papaya)
GGGUGCGAUCAGACCAGCACUAAUGCACCAAAUCCCAUAAGAACUAUGCAGUUAAGUGUCUCUGGUGAGAGUAGUACUAAGAUGGCUGACUCUUGGAAAUUCUUUGUGUUACACGUG
>RF00001;5S_rRNA;ABIM01035134.1/1770-1888   3649:Carica papaya (papaya)
GGGUGCGAUCAUACCAGCACUAGUUCACCGGAUCCCAUUGGAACUCCGCAAUUAAGCGUGCUUGGGUGAGAGUAGUACUAGGAUUGAUGAUCUGCUGGGAAGUUCUCGUGGUGCACCAU
>RF00001;5S_rRNA;ABIM01039734.1/1476-1594   3649:Carica papaya (papaya)
GGGUGCGAUCAUACUAGCACUAGUUCACCGGAUCCCAUCUAAAGUCUGUUAUUAAGCGUGCUUGGGCGAGAGUAGUAAUAGGAUGGGUGAUAUACUGGGAAGUUCUCAUGUUGCACCUU
>RF00001;5S_rRNA;ABIM01037104.1/2161-2279   3649:Carica papaya (papaya)
AUGAGCGAUCGUACCAGCAAUAAUGCACCGGAUCCCAUCAGAACUCCGCAGUUAAGUGUGUUUGGGCGAGAGUUGUACUCGGAUUGGUGACCUCCUGGGAAUUCCUCGUUUUGCACCCA
>RF00001;5S_rRNA;ABIM01040603.1/513-630   3649:Carica papaya (papaya)
UGAUGCGAUCAUACAAGCACUAAUUCACCAAUCCCAUUAGAACUCCGCAAUUAAGUAUUUUUGGGCGAGAGUGGUAGUAGGAUGGGUGACCUCUUUUGAAGUCCUUGUGUUACACCCU
>RF00001;5S_rRNA;ABIM01039736.1/1782-1885   3649:Carica papaya (papaya)
UCAUACCAGCACAAAUGCACCGGAUCCCAUCAAAACUCCGCAGUAAAGUGUUCUUUGGCGAGAGUAGUACAAGGAUGGGUGACCUCUUGGGAAGAAAGGCGAAA
>RF00001;5S_rRNA;ABIM01035546.1/1197-1316   3649:Carica papaya (papaya)
AGGUGCGAUUAUACCAACACUAAUGCACCGGAUCCCAUCAGAACUCUGUAGUUAAUUGUGCUUGGGCGAAGAGUAGGACUCGGAUGGGUAACCUCCUGGGAAGUCCUUGUGUCGCACAAA
>RF00001;5S_rRNA;ABIM01041116.1/501-582   3649:Carica papaya (papaya)
GCGCGAAAUUAAACAGGUGACCACUUGGGCGAGGGUAGUACUCGGAUGGGUGACCACUUGGGAAGCCCUCGUGUUGCACCUA
>RF00001;5S_rRNA;FJ429369.1/130410-130528   3649:Carica papaya (papaya)
GGGUGCUAUCAUACCAGCACUAAUGCACCGGACCGCAUCAAAACUUUAUAGUUAAGCAUGCUUGGGCCAGAGUAGUACUGGGACGGGUGACCCCCUAAGAAGUCCUCAUGUUGCACUUG
>RF00001;5S_rRNA;ABIM01038397.1/2010-2128   3649:Carica papaya (papaya)
GGGAGCGAUCAUACCAGCUCUAGUUCACCAGAUCCCAUCAGAACUUUGCAGUUAAGUGUGCUUGGGCGAGAGUAGUACUAGGAUGGUUGACCUCCUAGGAAGUUAUCGUGUUGCACCCU
>RF00001;5S_rRNA;FJ429369.1/129980-130098   3649:Carica papaya (papaya)
GGGUUCGAUCAUACCAGCACUAAUGCACCGAAUCCCAUCAGAACUCCGCAAUCAAGCGUACUUGGGUUAGAGUAGUACUAGGAUGGCUGAUCUCUUGGGAAGUGCUCGUGUUACACUCG
>RF00001;5S_rRNA;ABIM01032291.1/38-155   3649:Carica papaya (papaya)
ACAGGCGAUCAUACAAGCACUAAAGCCCCGGAUCCCAUCAGAACUCCGCAGUAAGUGUGCUUGGGCGAGAUUAGUACUCGGAUGAUGACCUCUAGGGAAGUCCUUCGUGUCGCAUCAA
>RF00001;5S_rRNA;ABIM01033399.1/2594-2712   3649:Carica papaya (papaya)
GGGUGCAAUCGUACCAGCAAUAAUUCAUCGGAUCCCAUCAGAACUCCGCUGUUAAGCGUGCUUGGAUGAGAGUAGUACUAGGAUGGGUGACCUCCUAGGAAGUCUUUGUGUUGUACACU
>RF00001;5S_rRNA;ABIM01040563.1/1532-1650   3649:Carica papaya (papaya)
AGUUGCGAUCAUACUAGCACUAAUACACUGGAUCCCAUUAGAAUUUUACAGUUAAGCGUGCUUGGGAGAGAAUAGUUCUCGGAUGGGUGACCUCUUGGGAAGUACACGUAUCGCAACAA
>RF00001;5S_rRNA;ABIM01034297.1/3094-3212   3649:Carica papaya (papaya)
AUGAGCAAUAAUACCAGCACCAAUGCAACGGAUUCUGUCAGAACUCCACAAGUUAAGGGUGCUUGGGCGAGAGUAGUACUAGCAUGGGUUACCUCCUGCGAAAGUCCUUAUAUUUCACC
>RF00001;5S_rRNA;ABIM01044573.1/1218-1339   3649:Carica papaya (papaya)
AUGAGCAAUCAUACCAGCACCAAUGCAACGGAUUCUAUCAGAACUCCGCAAGUUAAGGGUGCUUGGGCGAGAGUAGCACUAGGAUGGGUGACCCCCUGCAAAGUCCAUAGCUUUCACCCAUU
>RF00001;5S_rRNA;ABIM01036192.1/171-291   3649:Carica papaya (papaya)
AUGAGCAAUCAUACCAGCACCAAUGCAACAGAUCCAUCAGAACUCCGCAAGUUAAGGGUGCUUGGGCGAGAGUAGCACUAGGAUGGGUGACCUCUUAAGAAGUCUAAAUGAAUCAAGCAUU
>RF00001;5S_rRNA;ABIM01036047.1/2638-2757   3649:Carica papaya (papaya)
AGGUGCAAUCAUACCAGCACAAAUGCACCAGAUCCGAUAAGAAACUACGUAGUUAUGUGUGCUUGGGCGAGAGCAGUACUCAGAUGGGUGACCUCCUGGGAAGUCUUCGUGUCGCACCAA
>RF00001;5S_rRNA;ABIM01038120.1/25-144   3649:Carica papaya (papaya)
CAGUGCGAUCAUACCAGCACUAAUGCACUGGAUCCCAUCAGAAAUUCCGCAAAUAAGUGUGCUGGGUGGGAAGUAGUACUAGGAUGGGUUACCUCCUGGAAAGUCCUCUGUUCGCACCAU
>RF00001;5S_rRNA;ABIM01036533.1/2667-2750   3649:Carica papaya (papaya)
AGUUGCAAUCAUACAAACACUAAUGCACAGGAUCCCAUCAGAACUCUGUAGUCAAGCGUGCUUGGGAGAGAUUAGUUCUAGGAU
>RF00001;5S_rRNA;ABIM01040493.1/1357-1475   3649:Carica papaya (papaya)
AGGUCUGAUCAUACGAGCACUAAUUCACCGGAUCCCAUCAAAACUCCGCAGUUAAGAGUGCUUGGGCGAGAGUAGUACUAGAAUGGGAGACCUUAUGGGAAGUACUCGUGUUGUACCCA
>RF00001;5S_rRNA;ABIM01032150.1/532-650   3649:Carica papaya (papaya)
GGUUGAGAUCAUAUCAGCACUAGUUCACUGGAUCCCAUCAGAACUCCUCAGUUAAGCGUGCUUGGGCGAGAGUAGUACUAAGAUAGGUGACCUCUUUGGAAGUUCUCAUGUUGCACCCU
>RF00001;5S_rRNA;ABIM01038451.1/1620-1738   3649:Carica papaya (papaya)
AAGUGCCAUUAUACCAUCACUAAUUCACCGGAUCUCAUCAGAACUCCGCAGUUAAAUGUGCUUAGGGGAAUAUAGUACUAGGAGUGGUGACCUCCUGGAAUGUCCUCGGGUUGCAACCA
>RF00001;5S_rRNA;ABIM01031398.1/5625-5743   3649:Carica papaya (papaya)
GAGUGCGAGCAUACUAGCACUAGUUCAUCGGAUCCCACCAAAACUCCGCAGUUAAGCGUGCUUGGGUGAGUGUAGUACUAGGAUGGGUGACCUCUUAGGAAGUUUUCAUGUUGCACCCU
>RF00001;5S_rRNA;ABIM01046507.1/834-951   3649:Carica papaya (papaya)
GGGUGCGAUCAUAACAGCACUAGUUCACAGGAUCCAUCAGAACUCUGCAGUUAAGCGUUCUUGGGCGAGAGUAGUUCUACAAUGGGUGACCUCUUGGGAAGCACUCGUGUUGCACCCU
>RF00001;5S_rRNA;ABIM01033777.1/2633-2749   3649:Carica papaya (papaya)
GUCUGCAACCAUACCAUCACUAAUGCACCAGAUCCCAUGAGAACUCCGCAGUUAAGUGUGCUUGGGCGAGAGUAGUUCUAGGAUGGGUGACCUCUUGGAAAGUCCUUGUGUUGCACC
>RF00001;5S_rRNA;ABIM01034013.1/909-1027   3649:Carica papaya (papaya)
GGGUGCGAUCAUACUAGCACUAGUUCACCAGAUCCCAUCAGAACUUCGCAGUUAAGUGUACUUGGGUGAGAGUAAUACUAGAAUGGGUGAUCUCUUGGGAAGUUCUCGUGUUGCACCCU
>RF00001;5S_rRNA;ABIM01034318.1/2674-2792   3649:Carica papaya (papaya)
AGGUGCGAUCAUACCAGCACAAAUACACAGGAUCCCAUUAAAACUCCGCAGUUAAUUGUGCUUUGGCGAAAGUAGUACAAGGAUGGGUUAUCUCUUGGGAAGUUCUUGUGUUGCACCCA
>RF00001;5S_rRNA;ABIM01034560.1/422-540   3649:Carica papaya (papaya)
AGGUGCGAUCAUACCAGUACAAAUGCACCGGAUCCCAUCAGAACUCCGCAGUUAAGUUGGUUUUGGUGAAAGUAGUACAAGGAUGUGUUACCUCCUGAGAAGUUCUCGUGUUGCACCCA
>RF00001;5S_rRNA;ABIM01028500.1/6446-6564   3649:Carica papaya (papaya)
AGGUGCGGUCACACCAGCACAAAUGCACCGGAUCCCAUCAGAACUCUACAGUUAAGUGUGCUUUGGCAAAAGUAGUACAAUAAUGCGUUACCUCUUGGGAAGUUCUCGUUUUACACCCA
>RF00001;5S_rRNA;ABIM01032199.1/5705-5822   3649:Carica papaya (papaya)
AGGUGCGAUCAUUGCAGCACUAAAGCCCCGGAUGCCAUCAGAAUUCCGCAGUUAAGUGUGCUUGGCGAGAUUAGUACUCGGAUGGGUGUCCACCUGGGAAGCCCUCGUGUUGCACUUA
>RF00001;5S_rRNA;ABIM01038048.1/509-627   3649:Carica papaya (papaya)
AGGUGCGUUCAUACCGGUACUAAUGCACUGGAUCCCACCAGAACUCUGCAGUUAUGUGUGCUUGAGUGAGAGUAGUACUGGGAUGGGUGACCUCCUUGGAAGUCCUUGUGUUGCAACCA
>RF00001;5S_rRNA;ABIM01037996.1/1568-1685   3649:Carica papaya (papaya)
GGGUGAGAUUAUACCAACACUAAUGCACCGGAUCCUAUCGAACUCUGUAGUUAAGCGUGCUCUGGUGAAAACAGUACUAGGAUGGGUGAUCUCCUGCGAAGUCCUCGUGUUCCACCUG
>RF00001;5S_rRNA;ABIM01037891.1/2041-2159   3649:Carica papaya (papaya)
GGGUACGAUCAUACCAAUACUAAUGUAUCGGAUCCCAUCAAAACUCUCCAGCUAAGCGUGCUUGGGCGAAAGUAGUACUAAGAUGGGUGACUUCCUGGGAAAUCCUCGUGUUAUAUCCA
>RF00001;5S_rRNA;ABIM01040645.1/460-578   3649:Carica papaya (papaya)
UUGUGCGAUCAUACCAGCACUAAUGCACUGGAUCCCAUCAGAACUCUACAGUUAUGUAUUUUUGGACGAGAGUAGUACAAGGAUGGGUGACCUCCUAGGAAGUUCUCGUGUUGCACCCG
>RF00001;5S_rRNA;ABIM01030143.1/1800-1918   3649:Carica papaya (papaya)
UGGUGCGAUCAUACCAGCACUAAUGUACCGGAUCCCAUCAGAACUCUGCGUUGAAGUGUGUUUUGGCGAGAUUAGUACUCGGAUGGGUGACCUCCUGGGAAGUCUUCAUGUCGCACCAA
>RF00001;5S_rRNA;ABIM01040812.1/843-964   3649:Carica papaya (papaya)
AUGAGCAAUCAUACAAGCACCAAUGCAACGGAUUCUAUCAGAACUCCGUAAGUUAAGGGUCCUUGUGCGAGAGUAGCACUAGGAUGGGUGACCUCUUGCGAAGUACUUAUAUUUCACCCAUU
>RF00001;5S_rRNA;ABIM01037208.1/1083-1201   3649:Carica papaya (papaya)
GGGUGUGAUCAUACCAGCACCAACGCACCGAAUCCCAUCAGAACUACACAGUUAUGUGUGCUUGAGUGAGAGUAGUACUAUGAUGGGUGAGCUCUUGGGAAGUCCUCGUGUUGCACCCA
>RF00001;5S_rRNA;ABIM01040655.1/403-521   3649:Carica papaya (papaya)
AGGUGCGAUCAUACUAGCUCUAAUGUACUGGAUUCCAUCAGAACUCCACAGUGAAGGAUACUUGGGCAAGAGUAGUACUAGGAUGGGUGAUCUCCUAGGAAGUUCUCGUGUUGCACCCA
>RF00001;5S_rRNA;ABIM01028747.1/13345-13463   3649:Carica papaya (papaya)
GGGUGAGAUCAUACCAGCAAUAAUGCACCGGAUCCCGUCAGAACUCCGUUGUGAAGUGUGCUUGGGCGAGAUUAGUACUCGGAUGGGUGACCUCGUGGGAUGUCCUCGUGUCGCACCAA
>RF00001;5S_rRNA;ABIM01041641.1/576-697   3649:Carica papaya (papaya)
AUGAGCGAUCAUACCAGCACUAAUGCAACGGAUUUUAUCAGAACUCCGCAAGUUAAGGGUACUUGGGCGAGAGUAGUACUAGGAUGGGAGACCUCAUGCGAAUUCCCUAUAUUUCACCCAUU
>RF00001;5S_rRNA;ABIM01030738.1/1141-1259   3649:Carica papaya (papaya)
GGUUGUGAUCAUACUAGCACUAAUGCACCAGAUCCCAUGAGAACUCUACAGUUAAGCGUGCUUGGGUGAGAGAUGUACUAGGAUUGGUGACCUCUUAGGAAGUCCUCAUGUUGCACCCU
>RF00001;5S_rRNA;ABIM01033990.1/1467-1586   3649:Carica papaya (papaya)
AGGUGCGAUCAUACCAGCACAAAUGUACCGGAUCCCAUCAGAACUCCGCAUUUAAGUGUGCUUUGGUGAUAAGUAGUACAAUGAUGGGAUACCUCAUGGGCAGUUCUCGUGUUGUACCCA
>RF00001;5S_rRNA;ABIM01033171.1/1022-1140   3649:Carica papaya (papaya)
GCGUGCGAUCAUACCAUCACUAAUGCACCGGAUCCCAUCAGAACUCCUCAGUUAAUUGUGCUUAGGCGGGAGUAGUACUAGGAUGGGUGACCUCUUGGUAAGUUUUCGUGUUGCACCAA
>RF00001;5S_rRNA;ABIM01045392.1/835-953   3649:Carica papaya (papaya)
AUGUUUGAUCAUACCAGCACUAAUUCACUAGAUCGCAUCAAAACUCCACAGUUAAGCAUGCUUAGGCAAGAGUAGUACUAGGAUGGGUGACUUCUUAAGAAGUCCUCGUGUUGCACCCU
>RF00001;5S_rRNA;ABIM01033658.1/2536-2656   3649:Carica papaya (papaya)
AGUUGUGAUCAUACCAGCACUAAUGCACCGGAUCCCAUUAGAACUCCGCAGUGAAGUGUGCUCGGGCGAGAUUAGUACUUGGAUGGGUGACCUCCUGGGAAGUCCUCUUGUCGCACAAGUU
>RF00001;5S_rRNA;ABIM01039161.1/379-494   3649:Carica papaya (papaya)
AGGUGCGAUCAUACCAGCACUAAUGCACCGGAUCCCAUCAGAACUCCGCAAUGAAGUGUGCUUGGGCGAGAUUAGUAUUCGGAUGGGUUGUUCGACGUUACACGGGAAUGGAAUUA
>RF00001;5S_rRNA;ABIM01004998.1/1430-1510   3649:Carica papaya (papaya)
GAGUGUGAUCACACCAGCACUAAUGCACCGGAUCGCGUCAGAACUCCGCAGGAAGUCCUUGUGUUGCAACCGUCAUUUUUA
>RF00001;5S_rRNA;ABIM01039336.1/214-333   3649:Carica papaya (papaya)
AUGUGCGAUCAUACCAGCACUAAUGCACCGGAUCCCAUCAAAACUCCGCAGUUAAGUGUGCUUGGGCGAGAGUAGUACUCGGAUGGCUUACCCCUUGGGAAGUCCUCGUGUGCACCCAUU
>RF00001;5S_rRNA;ABIM01036881.1/1843-1961   3649:Carica papaya (papaya)
GGGUGCGAUCAUACUAGCAUUAUUUCACCGGAUCCCAUCAGAACUCUGCAGUUAAAUGUGCUUGGGCAAGUGUAGUACUAAGAUGGGUGACCUCCUAGGAAGUCUUCGUGUUGUACCCU
>RF00001;5S_rRNA;ABIM01029541.1/3736-3854   3649:Carica papaya (papaya)
GAGUGUGAUCAUACGAGCACUAGUUCACCGGAUCCCAUUAGAACUCUACAGUUAAACGUGCUUGGGUAAGAGUAGUACUAGGUUAGGUGAUCUCCUAGGAAGUUCUCGUGUUGCAGAUG
>RF00001;5S_rRNA;ABIM01034677.1/2307-2425   3649:Carica papaya (papaya)
GGGUGCGAUCAUACCAGCAUUAAUGCAUCGGAUUCCAUGAGAACUCCGCAGUUAAGUGUGCUUGGGCGAGAAUAGUACUCGGAUGGGUAACCUCUUGGGAAGUCCUCGUGUCGCACAUA
>RF00001;5S_rRNA;ABIM01038933.1/1008-1128   3649:Carica papaya (papaya)
AUGUGCGGUCAAACCAGCACAAAUGCACCGGAUCCCAUCAGAACUCCGUAGUUAAGUGUGCUUUGGCGAAAGUAGUACAAUGAUGGGUUACCUCCUGGGAAGUUCUCGUGUUCCACCCAUU
>RF00001;5S_rRNA;ABIM01025196.1/103-221   3649:Carica papaya (papaya)
CGGUACGAUCAUACUAGCACUAAUGCACCAGAUCCCAUCAAAACUCUGCAAUUAAGCGUGUUUCGGCGAGAGUAGUACUAAGAUGGGUGUCCUCUUGGGAAGUUCUCAUGUUGUACCCC
>RF00001;5S_rRNA;ABIM01040205.1/81-199   3649:Carica papaya (papaya)
AGGUCCAAUUAUACAAUCACUAAUUCACCGUAUUCUAUCAGAACUCCGCAGUUAAAUGUGUUUGGGCGAGUGUAGUACUAAGAGUGGUGACCUCUUGGAAAGUCCUUGUGUUGCACCUA
>RF00001;5S_rRNA;ABIM01038318.1/1989-2107   3649:Carica papaya (papaya)
AGGUGCCAUCAUACUAGCACUAAUGCACCGGAUCCCAUCAGAUCUCCGCAGUUAAAUGUGCUUGUGCGAGAGUAGUUCUCAGAUGGGUGACCUCCUGGGAAGUCCUCAUGUCCCACUAA
>RF00001;5S_rRNA;ABIM01031972.1/20-135   3649:Carica papaya (papaya)
GGGUGCAAUCACAUCAGCACUAUCCACUGUGUCCCAUAUGAACUCUGCAGUUAAGCAUGUUUGACGAGAGUAGUACUAGGACAGGUGACUCCUGGGAAGACCUCUUAUUGCACUGU
>RF00001;5S_rRNA;ABIM01034550.1/3403-3521   3649:Carica papaya (papaya)
AGGUGCAAUCAUACAAGCAAUAAUGCACCGGAUCCAAUCAGAACUCUGUAGUUAAAUGUGCUUGGGGGAGAGUAGUACUCGGAUGGGUGACCUCUUGGGAUGUCCUCGUGUUGCACCCA
>RF00001;5S_rRNA;ABIM01031426.1/4784-4902   3649:Carica papaya (papaya)
GCGUGAGAUCAUACCAGCACUAGUUCACCGGAUCCCAUUUGAACUCCGCAAUUAAGCGUGCUUAGGAAUGAGUAGUACUAGGAUGGGUGAUCUCCUGGGAAGUUCUCGUGUUGCACCGU
>RF00001;5S_rRNA;ABIM01031701.1/33-150   3649:Carica papaya (papaya)
UGAUGCGUCAUACCAGCAAUAACCCACUGCAUCUCAUCAGAACUUAGCAGUUAAGUGUGCUUGGGCGAGCGUAGUACCCGGAUGGGUGACCUCUUGGGAAGUCUUCCUAUUGCACCAA
>RF00001;5S_rRNA;ABIM01031812.1/5244-5362   3649:Carica papaya (papaya)
AGGUGCGAUCAUACCAGCACUAAUGCACCAGAUCCCAUCAGAACUCCUUAGUUAAGUGUGCUUGGGCGAGAGUAGUACUCGGAUGGAUGACCUCCUGGGAAGUCCUAAUGUCGCACCAA
>RF00001;5S_rRNA;ABIM01037368.1/2423-2491   3649:Carica papaya (papaya)
AUCAUACCAGCACUAAUGCACUUGAUCCCAUUAGAACUCUGCAGUUAAGCGUGCUUGGGCGAUAGUAGU
>RF00001;5S_rRNA;ABIM01044984.1/1236-1316   3649:Carica papaya (papaya)
GGGUGCGAUCAGACCAGCACUAAUGCACCGAAUCCCAUAAGAACUCUGCAGUUAAGUGUCCUUUGGUGAGAGUAGUACUAA
>RF00001;5S_rRNA;ABIM01045918.1/846-964   3649:Carica papaya (papaya)
GGUUGCGAUCAUACCAGCACUAAUUCACCGGAUCCCAUCAGAACUCUGCAAUUAAACAUGCUUGGACAAGGGUAGUACGAGAAUGGGUGACCUCUUGGGAAGUCCUCGUGUUACACCCG
>RF00001;5S_rRNA;ABIM01037863.1/1387-1505   3649:Carica papaya (papaya)
AGGUACGAUCAGACCAGCACUAAAGCUACGGAUCCCAUUAGAACUCCACAGUUAAGUGUACUUGGGCGAGAGUAGUAGUCGGAUGGGUGUCCACCUGGGAAGCCCUCGUGUUGCACUUA
>RF00001;5S_rRNA;ABIM01038608.1/2115-2194   3649:Carica papaya (papaya)
AGGUGCGAUCAUACCAGCACUAAAGCCCUAGAUCCCAUCAGAACUCCGCAGUUAAGUGUGCUUGGCGAGAUUAGUACUCG
>RF00001;5S_rRNA;ABIM01033988.1/1895-2013   3649:Carica papaya (papaya)
AGGUGCCAUUAUACCAUCACUAAUUCACUGGAUCCCAUCAGAACUCCGCAGUUAAAUGGGCUUAGGCAAGUGUAGUACUAGAAGUUGUGACCUCCUGGGAAUUCCUUGUGUUGCACCUA
>RF00001;5S_rRNA;ABIM01034704.1/770-888   3649:Carica papaya (papaya)
GGGUGCAAUCAUAGCACCACUAGUUCAACAGAUCCCAUCAGAACUCCGUAGUUAAGUGUGUUCGAGCAAGAGUAGUGCUGGGAUUAGUGACCUACUGAGAAAUCCUCGUGUUUCACCAU
>RF00001;5S_rRNA;ABIM01042230.1/676-793   3649:Carica papaya (papaya)
AGGUGCGAUAAUACCAGCACUAAUGCACCGAAUCCCAUAAGAACUCUACAGUUAAGUGCCUUGGAUGAGAUUAGUACUAAGAUGGUUGACCUCUUGGAAAGUCCUCGUGUUGCACCUA
>RF00001;5S_rRNA;ABIM01045044.1/1-117   3649:Carica papaya (papaya)
AGGUGCGAUCAUACCAUCACUAAUGCACCGGAUCCCAUUACAACUCCACAGAUAAGUGUGCUUCGGCGAAAGUAGUACUCGAUUGGGUUACCUCCUGGGAAGUCCUUGUGUUGCACC
>RF00001;5S_rRNA;ABIM01034307.1/85-201   3649:Carica papaya (papaya)
UGUUGAUCAUACCAGCACUAAUUCAUUGGAUCUCAUCAAAACUCCAUAGUUAAGUGUGCUUGAGUGGGAGUAGUACGAAGAUGGGUGACCUCUUGGGAAGUUCUCGUGUUGCACCAU
>RF00001;5S_rRNA;ABIM01037007.1/2454-2572   3649:Carica papaya (papaya)
AGGUUCGAUCAUACCAGCUCUAGUUCACUUGAUUCCAUUAGGACUUUAUAGUUAACCAUGCUUGGGCGAGAGUGAUAUUCAGAUGGGUGACCUGCUGGGAAGUUCUCGUGUUGCACCCU
>RF00001;5S_rRNA;ABIM01035746.1/1092-1210   3649:Carica papaya (papaya)
AGGUGCGAUCAUACCAGCACUAAUGCACUGGAUCCCAUCAGAACUCUGCAGUUAAGUGUGCUUGGGCGAGAGUAGUACUCGGAUGGGUGACGUCCUUGGAAGUCUUCGUGUUACAUCCA
>RF00001;5S_rRNA;ABIM01039329.1/1625-1743   3649:Carica papaya (papaya)
AGGUGCGAUCAUACCAGCAUUAAUGGAUCGGAUCCCAUCAGAACUCCGCAGUUAAGGGUGCUUGGCCGAGAGUAGUACUAGGAUGGGUGACCUCCUGCGAAGUCCUUAUAUUUCACCCA
>RF00001;5S_rRNA;ABIM01038502.1/1271-1391   3649:Carica papaya (papaya)
GUGUACGAUUAUACUAGCAAUAAGUCACUGGAUCCCAUCAUAACUCUGCAGUUAUGAGUGCUUUUGGGGGAGAGUAGUACUAGGAUGGGUGACCUCCUAGGAAGUCCUCGUGUUGAACCCU
>RF00001;5S_rRNA;ABIM01042783.1/611-731   3649:Carica papaya (papaya)
AUGAGCAAUCAUACCAGCACCAAUGCAACGGAUUCUUUUAGAACUCCGCAAGUUAAGGGUGCUUGGGCGAGAGUAGCACUAGGAUGGGUGACUCCUGCGAAGUCCAUAUCUUUCACCCAUU
>RF00001;5S_rRNA;ABIM01034245.1/2674-2792   3649:Carica papaya (papaya)
GGGUGCGAUCAGACCAGCACUAAUGCACCAAAUCCCAUAAGAACUUUGUAGUUAAGUGUCCUUUGGUGAGAGUAGUACUAAGAUUGUUGACCUCUUGAAAAGUCCUCGUAUUACACCCA
>RF00001;5S_rRNA;ABIM01033140.1/1452-1570   3649:Carica papaya (papaya)
AGGUGCGAUCAUACCAGCACUAAAGCUCUGGAUCCCAACAGAACUACGCAGUUAAGUGUGCUUGGGCGAUGGUAUUACUCGGAUGGGUGACCACCUGGGAAGUCCUUAUAUUUCACCCA
>RF00001;5S_rRNA;ABIM01038245.1/1082-1200   3649:Carica papaya (papaya)
AAGUGCGAUCAUACUAGCACUAAUGCACCAGAUCCCAUCAGAAGUCCGCAGUUAAGUGUGCUUGGGCGAGGGUAGUACUAGAAUGGGUGAACUCCUCGGAAGUCCUCGUGUUGCACCUA
>RF00001;5S_rRNA;ABIM01032081.1/2070-2187   3649:Carica papaya (papaya)
UGGUGAGAUCAUACCAGCACUAGUUCACCGGAUCCAAUUAAAACUCCGCAGUUAAGCGUGCUUGGACGAGAGUAGUAAUAGCAUGGGUGACCUUCUAGGAAGUCUCGUGUUGCACCCU
>RF00001;5S_rRNA;ABIM01038089.1/1338-1451   3649:Carica papaya (papaya)
CAGCGCGAACAUACCAGCACUAAUGCACCGGAUCUGAACUCUGCAGUUAAGUGUGUUUGGGCGAGAGUAGUACACGGAUGGGUCACCUCUUGGGAAGUCCUCGUGUUGCACCCA
>RF00001;5S_rRNA;ABIM01031037.1/5332-5450   3649:Carica papaya (papaya)
AUGUACGAUCACACUAGCACUAGUUCUUCGGAUCCCAUCAGAACUCCGUAGUAAAGUAUGAUUGUGCGAGAGUAGAACUAGGAUGGGUGACCUCUUGAGAAUUUCUCAUAUUGUACGCU
>RF00001;5S_rRNA;ABIM01034573.1/542-660   3649:Carica papaya (papaya)
AGGUGCGAUCAUACCAGCACUAAUGCACCAGAUACCAUUAGAACUCCGCAGUUAAGUGUGCUUGGGCAAGAGUAGUACUCGGAUGGGUGUCCUCCUGUGAAGUCCUCGUGUCACACUAA
>RF00001;5S_rRNA;ABIM01033646.1/3527-3644   3649:Carica papaya (papaya)
AGGUGCGGUCAUACCAGCACUAAUGCACUGGAUCCCAUCAGAACGCUGCAGUUAAGUGUGCUGGGAGAGAGUAGUAAUCGGAUGGGUGACCUCUUGGGAAGUCCUCGUAUCGCAAUAA
>RF00001;5S_rRNA;ABIM01036108.1/2169-2289   3649:Carica papaya (papaya)
AGGUGCGAUCAUACCAGCACAAAUGCACAAGAUCUUAUCAGAACUCCGCAAUUAAGUGUGUUUUGGCGAAAGUAGUACAAGGAUGGGAACCACCUCCUGGGAAGUUCUCAUGUUGCACCCA
>RF00001;5S_rRNA;ABIM01039864.1/1844-1958   3649:Carica papaya (papaya)
UGGUACGAUCAUACCAGCAUUAUUGGGAUCCCAUCAGAACUCCACAGUUAAGUGUGCUUGGGCGAGAGUAAUACUAUUAUGGGUGACCUCCUGGGAAGUUCUCGUGUUGCACCCA
>RF00001;5S_rRNA;ABIM01034350.1/1498-1616   3649:Carica papaya (papaya)
AAGUGCGAUCAUACCAGCACUAAUGCACCGGAUCCCAUUAGAACUUCUCAGUUAAGUGUGCUUGGGCAAGAGUUGUACUCGGAUGGGUGACCUCCUGGGAAGUUCUCGUGUUGCACCCA
>RF00001;5S_rRNA;ABIM01028747.1/11059-11177   3649:Carica papaya (papaya)
AGGUGGGAUCAUACCAGCCCAAAUGCCCCGGAUCCCAUCAGAACCCCGCAGUUAAGUGUGCUUUGGUGAAAGUAGUACAAUGAUGGGUUACCUUGUGGGAAGUUUUUGUGUUGCCCCCC
>RF00001;5S_rRNA;ABIM01033788.1/791-909   3649:Carica papaya (papaya)
GAGUGUGAUCAUAUCAGUACCUAUGCACCAGAUUCCAUAUUAACUCCGUAGUUAAGUGUGUUUGGGCGAUAGUAGUACUUGGAUGGGUGACCUUCUAGAAAGUUCUCAUGUUACACUGA
>RF00001;5S_rRNA;ABIM01038325.1/1541-1658   3649:Carica papaya (papaya)
AGUUGCGAUCAUUCAAACAGUAAUGCACACGAUCUCAUCAGAACUCUGUAGUCAAGCGUGCUUGGGCGAGAUUAGUUCUAGGAUGGGUGACCUCCUGAAAAAUCCUUGUGUUGAACCC
>RF00001;5S_rRNA;ABIM01036536.1/1584-1701   3649:Carica papaya (papaya)
AAUGACGAUCAUACCAACACAAAUGCACCGGAUCCCAUCAGAACUCCGUAGUUAAGUGUGCUUUGGUGAAAGUAGUACAAUGAUGGGUUACCUCGUGGGAAGUUCUCGUGUUGCACCC
>RF00001;5S_rRNA;ABIM01042969.1/449-570   3649:Carica papaya (papaya)
AUGAGCGAUCAUACCAGCACUAAUGCAACGGAUUCUAUCAUAACAUCGCAAGUUAAGGGUGCUUGGGCGAGAGUUGUACUAGGAUGGGUGAGCUCCUGCGAAGUCCUUAUAUUUCACCCAUU
>RF00001;5S_rRNA;ABIM01033788.1/2401-2519   3649:Carica papaya (papaya)
GAGUGCGAUUCUACCCGCACUAAUGCACCGGAUCCCAUCAGAACUCCGCAGUGAAGUGUGCUUGGCCGAGAGAAGUACUAGGAUAGGUGACCUCCUGGGAAGUCCUCAUGUUGCACCUU
>RF00001;5S_rRNA;ABIM01035324.1/1-69   3649:Carica papaya (papaya)
AUCAUACUAGCACUAAUUCACCGGAUCCCAUCAGAACUCCGCAGUUAAGUGUUCUUAGGCGAGAGUAGU
>RF00001;5S_rRNA;ABIM01043233.1/632-750   3649:Carica papaya (papaya)
AAAUGGCAUCAUACCAGCACUAAUGCACUGGAUCCCAUCAGAACUCUGCAGUUAAGUGUGCUUGAGCGAGAGUAGUACUCGGAUGCGUGACCUCUUGGGAAGCCCUGGUGUUGCACCUA
>RF00001;5S_rRNA;ABIM01045227.1/1161-1274   3649:Carica papaya (papaya)
GAUUACGAUCAUACCAGCACUAGUUCACCGGAUCCCAUCAAAACUCCGUAGUUAAGCGUGUUUGGGCGAGAGUAGUACUAGGAUGCGUGAUCUCCUUAGAAGUUCUUGUGUUCC
>RF00001;5S_rRNA;ABIM01035551.1/2679-2796   3649:Carica papaya (papaya)
AGGUGCGAUCAUACCAGCACUAAAGCCCCGGAUCCCAUCAGAACUCCGCAGUUAGGUGUGCUUGGGCAGAGUAUUACUCGGAUGGGUGACAUCUUGGGAAGUCCUCGUGUCGCAUUAA
>RF00001;5S_rRNA;ABIM01023658.1/16739-16806   3649:Carica papaya (papaya)
AGGUGCGAUCAUAGCAGCACUAAAGCCCCGGAUGGGUGACCACCUGGGAAGCCCUCGUGUUGCACCUA
>RF00001;5S_rRNA;ABIM01037679.1/1546-1668   3649:Carica papaya (papaya)
AAUUGCGAUCAUGCCAGCACUAAUGCACCGGAUCGCAUCAAAAGUCCGCAGUUAAGUGUGCUUGGGCGAGAGUAGCACUCGGAUGGGUGACCUCCUUGGGAAAUCUUUUUGUCGCACCAAUUU
>RF00001;5S_rRNA;ABIM01042257.1/95-213   3649:Carica papaya (papaya)
AGGUGCUAUCACACCAGCACAAAUACGUCGGAUCCCAUCAGAACUCUGCAGUUAAGUGUGCUUUGGUGAAAGUUCUACAUGGAUCACCUACUUUCUGGGAAGUUCUCGUGUUGCACCCA
>RF00001;5S_rRNA;ABIM01040493.1/385-503   3649:Carica papaya (papaya)
AGGUGCGAUCAUACCAGCACUAAUGCACCGGAUCCCAUCAUAACUCCUCAGUUAAGUGUCCUUGGACGAGAGUCGUACUAGGAUGUGUGACCUCUUGGGAAGUCCUCGUGUUACAUCCA
>RF00001;5S_rRNA;ABIM01031398.1/6559-6671   3649:Carica papaya (papaya)
AGAUCCGAUCAUACCAACACUAGUUCACCGGAUCCCUUUAGAACUCCGAAGUUAAGCGUGCUUGGGCGAGAGUUGGAUGGGUGACCUCUUAGGAAGUCCUAGUGUUGCACCCU
>RF00001;5S_rRNA;ABIM01037105.1/1476-1594   3649:Carica papaya (papaya)
AGGUUCGAUCGUACCAGUACUAAUGCACCGGAUCCCAUCAGAACUGCACAGUUAAGUGUGCUUGGGUGAGAGUAGUACUCAAAUGGGUGACCUUUUGGGAAGUCCUCGUGUCACACCAA
>RF00001;5S_rRNA;ABIM01038796.1/1598-1714   3649:Carica papaya (papaya)
GGGUGCACUCAUACUAGCAUUAAUGCACCGGAUCCCAUGAACUCCCUAGUUAAGCGUGCUUGGGCAAGAGUAGUACUAGGAUGGGUGACCUCUUUGGAAGUUCUCUUAUUUCACCUG
>RF00001;5S_rRNA;ABIM01034762.1/992-1110   3649:Carica papaya (papaya)
AGGUGAGAUUAUAUCAGCACUAAUGCACCAGAUCCCAUCAGAACUCCGCAGUUAAGUUUGCUUGGGUGAGAGUAGUACUCGGAUGGGUAACCUCCUGGGAAGUCUUCGUGUUGCAUCCA
>RF00001;5S_rRNA;ABIM01011527.1/2205-2319   3649:Carica papaya (papaya)
GAGUGUGAUCAUACCAGUAUUUAUGUACCGUAUCCCAUCUGAAUUCUGUAAGCUUGCUUGGACAAGAGUAGUAUUAGGAUAGAUGAUCUUCUGGGAAGUUUUCGCGUUGCAAAUU
>RF00001;5S_rRNA;ABIM01032252.1/3173-3291   3649:Carica papaya (papaya)
AGGUGACAUUAUACCAGCACUAAUGCACCGGAUCCCAUCAGAACUCCGCAAUUAAGUGUCCUUGGGCGAGAGCAGUACUAGAAUGGGUGACCUCCUAGGAAGUCCUUGUGUUGUACCUA
>RF00001;5S_rRNA;ABIM01032757.1/1285-1405   3649:Carica papaya (papaya)
UUGCUCUGUCUUACCAAAACUAAUGCAACGGAUUCUAUCUCAACUACCCAAGUUAAGGGUGCUUGGGCGAGAGUGGUAUUAUGAUGGGUGACCUCCUGCGAAGUCCUUAUAUUUCACCAAU
>RF00001;5S_rRNA;ABIM01039311.1/1475-1592   3649:Carica papaya (papaya)
AGGUGCAAUCAUACCAGCACUAAUGCACCGAAUCCCAUCGAAUUAUGCACUUAAGCAUGCUUGGGUGAGAGUAGUACUAGGAUCGGUAACCUCUUGAGAAGUCAUCGUGUUGAACAGU
>RF00001;5S_rRNA;ABIM01028677.1/306-424   3649:Carica papaya (papaya)
GGGUGCGAUCAGACCAGCUCUAAUGCACCGAAUUGCAUAAGAACUCUGCAGUUAAAUGUCCUUUGGUGAGAGUAGUACUAAGAUGGUUAACCUCUUGGAAAGUCAUCGUGUUGCACCUG
>RF00001;5S_rRNA;ABIM01037922.1/289-407   3649:Carica papaya (papaya)
GGGUGCGAUCAUACCAGCACUAAUGCACUGGAUCCCAUCAGAACUCCGCAGUUAAGCGUGCUUAGGGGAGAGCAGUACUCGGAUGGGUGACCUCUUGGGAAGUCCUCCUAUCGCAACAA
>RF00001;5S_rRNA;ABIM01039871.1/1861-1962   3649:Carica papaya (papaya)
UCAUACCAGCACUAAUGCACCGGAUCCCAUCAGAACUCCGCAGUUAAGUGUGCUUGAGCGAGAGUAGUACUCGAAUGGGUGACCUCUUGGGAGCGCAAAAUA
>RF00001;5S_rRNA;ABIM01038486.1/436-554   3649:Carica papaya (papaya)
AGGUGCCAUUAUACUAGCACUAAUGCACUGGAUCUCGUUGGAACUCUGUAGUUAAGUGUUCUUGGGCGAGAGUAGUACUAGAAUGGGUGACCUCCUAGGAAGUUCUCAUGUUGCACCUA
>RF00001;5S_rRNA;ABIM01032314.1/58-177   3649:Carica papaya (papaya)
AGGUGCGAUCAUACCAGCACUAAAGCCCCAGAUCCCAUCAGAACUUCGCAGUUAAAGUGUGCUUGGGCGAGAUUAGUACUCGGAUGGUUGACCUCGUGCGAAGUCUUUAUAUUUCACCCA
>RF00001;5S_rRNA;ABIM01045063.1/1117-1235   3649:Carica papaya (papaya)
GGGUACGAUCAUACCAUAACUAAUGCACCACAUCCCAUCAGAACUUUGUGGUUAAACGUGUUUGAGCGAGAGUACUACUAACAUGGGUGACCUCUUGGGAAGUCCUAUUGUUACACCCG
>RF00001;5S_rRNA;ABIM01034797.1/2080-2198   3649:Carica papaya (papaya)
UGUUGCGAUCAUACCAGCACUAAUGCACCGGAUCCCAUCAGAACUCCGCAGUUAAGUGUGCUUGGGCGAGAUUAGUACUCGGAUGGGUGACCACCUGAGAAGCCCCCGUGUUGCACCUA
>RF00001;5S_rRNA;ABIM01030588.1/3995-4088   3649:Carica papaya (papaya)
AGGUGCGGUCACACCAGCACAAAUGCACCGGAUCCCAUCAGAACUCCGCAGUUAAGUGUGCUUUGGCGAAAGUAGUACAAUGAUGGGUUACCUC
>RF00001;5S_rRNA;ABIM01042215.1/653-754   3649:Carica papaya (papaya)
GUUCGACGUUAUACACGACUAGAACUAUGGUCCGCAGUUAAGUGUGCUUGGGCAGAGUAGUACUACGAUGGGUGACCACUUGGGAAGUUCUCGUGUUGAACU
>RF00001;5S_rRNA;ABIM01036212.1/2191-2307   3649:Carica papaya (papaya)
AGGUGUCAUCAUACCAGCACUAAUGCGCGGGAUCCCAUCAGAACUCCGCAGUUAAGUGUGCUUGGGAGAAAGUAGUACAAGGAUGGGUUACCUCUUGGGAAGUUCUCGUGUUCCCCC
>RF00001;5S_rRNA;ABIM01041834.1/996-1125   3649:Carica papaya (papaya)
AGGUGCAAUUAUACCGACACUAAUGCACCAGAUCCCAUCAGAACUUCGUAGUUAAGUGUGCUUAAGCGAUACUUGAGCGAUAGUAGUACUAGAAUGGGUGACCUCCUAGGAAGUCCUCAUGUUGCACAUA
>RF00001;5S_rRNA;ABIM01036832.1/2000-2118   3649:Carica papaya (papaya)
UGGUGCUAUCACACCAGCACUAUUGCACUGAAUCCUGUAAGAACUCUGCAGUUAAGUGUCCUUUGGUGAGAGUAGUUCUUAGAUUGUUGACCUCUUGUCAAGUUCUCAUGUUGCACACG
>RF00001;5S_rRNA;ABIM01031398.1/4694-4812   3649:Carica papaya (papaya)
GGGUGCGAUCAUACUAGCACUACUUCACCGGAUCCCAUUAGAACUUUGCAGCUAAGCGUGCUUGGGCGCGAGUAGUAUUAGGAUGGGUGACCUCCUAGGAAGUUCUCGUUUUGCAACCU
>RF00001;5S_rRNA;ABIM01038828.1/194-312   3649:Carica papaya (papaya)
UGGUGCGAUCAUACCAGCACUAGUUCAUCGGAUCCCAUGAGAACUCUGCAGUUAAGCAUGCUUGGGCGAGAGUGGAACUAGGAUGAGUGACCUUCUUGGAAGUCCUCGUGUUGCACCCU
>RF00001;5S_rRNA;ABIM01045423.1/7-121   3649:Carica papaya (papaya)
AGGUGCGAUCAUACCAGCACAAAUGCACCAGAAUCAGAACUCCGCAGUUAAGUGUUUUUUGGCGAAAGUAGUACAAGGAUGGGUUAUCUCAUUGGAAGUUCUCGUGUUGCACCCA
>RF00001;5S_rRNA;ABIM01034453.1/437-555   3649:Carica papaya (papaya)
AUGAGCAAUCAUACCAGCACCAAUGCAACGGAUUCUAUCAGAACUCCGCAGUUAAGUGUGCUUGGGCGAGGGUAGUACUCGGAUGGGUGACUACUUGGGAAGCCCUCGUGUUGCACCUA
>RF00001;5S_rRNA;ABIM01030732.1/233-351   3649:Carica papaya (papaya)
GGGUUCGAUCAUACCAGCACUAAUGCACCAGAUCCCAUUAGAACUCUGUAGUUAAGUGUGCUUGGGCGAUAGUAGUACUUCGAUGGGUGACCUCUUGGGAAUUUUUCGUGUUGCACUUA
>RF00001;5S_rRNA;ABIM01034750.1/2-70   3649:Carica papaya (papaya)
AUCAUACCAGCACAAAUGCACCAGAUCCCAUCAGAACUCCGCAAUUAAGUUUGCUUUGGCGAAAGUAGU
>RF00001;5S_rRNA;ABIM01037173.1/1764-1882   3649:Carica papaya (papaya)
GGGUGAGAUCAUACCAGCAAUAAUUCACCAGAUCCCAUCAGAACUCUGCAGUUAAGCGUGUUUGCGUGAGAGUAGUUCUAGGAUGGGUGAUCUCCUAGGAAGCUCUCGUGUUGCACCCU
>RF00001;5S_rRNA;ABIM01040753.1/517-635   3649:Carica papaya (papaya)
AGGUACGAUCAUACCAGCACUAAUGCAUCGGAUCCCAUCAGAACUCCGUAGUUAAGUUUGCUUUGGCGAAAGUAGUACAAGGAUGGGUUACCUCCUAGGAAGUUCUCGUGUUGCACUCA
>RF00001;5S_rRNA;ABIM01045211.1/131-241   3649:Carica papaya (papaya)
AUGAGGGAUCAUACUAGCACUAAUGCAACGGAUUCUAUCAGAACUCCGCAGUUAAGGGUGCUUGGGCGAGAAAAGUCCUCGGAUGGGCAGAUCUCCUGCGAUGUCCUUAUA
>RF00001;5S_rRNA;ABIM01034152.1/1883-1977   3649:Carica papaya (papaya)
GGGUGCAAUUUUAUCAAAACUCCCUAGUUAAGCGUGUCUGGGCGAGAGUAGUACUAAGAUGGGUGACCUCUUGAAAAAUUCUCGUGUUGAACCCA
>RF00001;5S_rRNA;ABIM01044456.1/1198-1318   3649:Carica papaya (papaya)
GGGUGCGAUCAUGCCAACACUAAUGUAUCAGAUCCCAUCAGAACCCCACAGUUAAGCGUCCUUAGGCGAGAAUAGUACUAGCAUGGGUGUUACCUCCUGGAAAGUCCUCAUUUUGCACAUG
>RF00001;5S_rRNA;ABIM01034372.1/3753-3832   3649:Carica papaya (papaya)
AGUUGCGAUCAUACCAGCACUAAUGCACCGGAUCUCAUCAAAACUCCGCAUUUAAGUGUGCUUAGGCGAGAGUAGUACUC
>RF00001;5S_rRNA;ABIM01035744.1/36-145   3649:Carica papaya (papaya)
CAUGAGCAUCAUACCAGCACAAUGCACGGAUCUAUCAGAACUCCGCGAGUUAAGGUGCUGGGCGAGAGUAGCACUAGGAUGGGUGACUCUGCGAAGUCUUAUAUUCACCC
>RF00001;5S_rRNA;ABIM01033089.1/265-383   3649:Carica papaya (papaya)
AGGUGCAAUCAUACCAGCACUAAUGGGCCGGAUCCCAUCAGAACUCCGCAGUUAAAUGUGUUUGGGCGAGAGUAGUACUCGGAUGGGUGACCUCCUAAGGAGUCCUCAUGUCGCACCAA
>RF00001;5S_rRNA;ABIM01038828.1/1745-1863   3649:Carica papaya (papaya)
GGGUGCAAUCAUACCAGCACUAAUGCACCAAAUUCCAUAUGAACUCUGCAGUUAAGUGUCCUUUGGUGAGAUUAGUACUAAGAUGGUUGACCUAUUGGAAAGUUCUUUUGUUGCACCUA
>RF00001;5S_rRNA;ABIM01039684.1/769-878   3649:Carica papaya (papaya)
AAGUGCGAUCAUACCAGCACUAAUGCAUCGGAUCCCAUCAGAACUCUACAGUUAAGUGUCUCUGGGCGAGAGUAGUAUUAGAAUCCUAGGAAGUACUCGUGUUGCACCCA
>RF00001;5S_rRNA;ABIM01039564.1/593-714   3649:Carica papaya (papaya)
AUGAGCAAUCAUACCAUCACCAAUGCAACGAAUUUUAUCAGAACUCCGCAAGUUAGGGGUGCUUGGGCGAGAGUAGCACUAGGAUGAGUGACCUCAUGCGGAGUCAUUAUAUUUCACCCAUU
>RF00001;5S_rRNA;ABIM01041500.1/194-311   3649:Carica papaya (papaya)
GGGUGUGAUCAUACCACAUUAAUGCACCAGAUCCCAUCAGAACUCCACAGUUAAAUGUGUUUGGGUGAGAGUAGUACUAGGAUGGCUGACCUCCUGGAAAGUCCUCGAGUUGCACCCA
>RF00001;5S_rRNA;ABIM01021886.1/6895-7002   3649:Carica papaya (papaya)
AGGUGCAAUCAUACCAGCAAUAAUGCACCGGAUCCCAUCAGAACUCUAUAGUUAAGUGUGCUUGGGCGAGAGUAGUACACCUCCUGGGAAGUCCUCGUGUUGCACCAA
>RF00001;5S_rRNA;ABIM01035821.1/2035-2154   3649:Carica papaya (papaya)
AUGAGCAAUCAUACCAGCACUAAUGCAACGGAUUCUAUCAGAACUCCGCAAGUUAAGGGUGCUUUGGCGAGAGCAGUACUAAGAUGGGUGACCUCCUACGAACUCCUUAUGUUUUUUACC
>RF00001;5S_rRNA;ABIM01035623.1/19-136   3649:Carica papaya (papaya)
AUGAGGGAUCAUACCAGCACUAAUGCAAAGGAUUCUAUCAGAACUCCGCAUUUAGGGUGCUUGGGCGAGAAAAAGUACUCGGAUGGGUACGUCCUGCGAAGUCAUUAUAUUUCACCAA
>RF00001;5S_rRNA;ABIM01039117.1/807-926   3649:Carica papaya (papaya)
GGGUGCGAUCAUACCAGCAUUGAUGCAUCGGAUCCCAUCAGAACUCAGUAGUUAAGCAUGCUUGGUACGAGAGUAGUACUAAGAUUGGUGACCUCCUAAAAAGUCCUUGCGUUACACUCG
>RF00001;5S_rRNA;ABIM01031683.1/4544-4652   3649:Carica papaya (papaya)
CGAUCAUACAAGCACAAAUGCAUCGGAUCCCAUCAGAACUCCGCAGUUAAGUUUACUUGGGCAGGAGUAGUACUCGGAUGGGUGACCUCCCUGGGAAGUCCUCGUAUCG
>RF00001;5S_rRNA;ABIM01037945.1/273-391   3649:Carica papaya (papaya)
GGGUGCGAUCAUACCAGCACUAGUUCACCGGAUCCCAUCAGAACUACACAGUCAAGGGUGCUUGAGCACGAGUAGUAGUAGGAUGUGUGACCUCUUAGGAAGUAUUCGUAUUGCACCCU
>RF00001;5S_rRNA;ABIM01041412.1/1350-1467   3649:Carica papaya (papaya)
AAGUGCGAUCAUACUAGCACUAAUGCACCGGAUCCCAUCAGAACUCCGCAGUUAAAUGUGGUUGGGCGAGGUAGUACUAAGAUGGGUGACCUCCUUGGAAGUACUCAUGUUGCACCCA
>RF00001;5S_rRNA;ABIM01032455.1/27-143   3649:Carica papaya (papaya)
UGGUGCGAUCAUACCAGCACUAGUUCACGGGAUCUUAUUAGAACUCCGCAGUUAAGUGUGCUUGGGUUAGAGUAGUACUAGGAUGAGUGACCUGCUAGGAAGUUUUUUUUGCACCCU
>RF00001;5S_rRNA;ABIM01045531.1/321-439   3649:Carica papaya (papaya)
AGGUGCGAUCAUACUAGCACUAAUGCACCGGAUCCCAUCAGAACUCCGUAGUUAAGUGUGCUUGGGCGAGAGUAGUUCUCGGAUGGGUGAUCUCUUGGGAGGUUCUCAUGUCACACAAA
>RF00001;5S_rRNA;ABIM01031451.1/4246-4364   3649:Carica papaya (papaya)
AGGUGCGAUCAUACCACCACUAAUGCACCGGAUCCCAUCAGAACUCCGCAGUUAAGUGUGCUUGGGCGAGACUAAUACCUGGAUGGGUUACCUCCUCAGAAAUCCUCGUUUUGCACCUA
>RF00001;5S_rRNA;ABIM01031037.1/7084-7202   3649:Carica papaya (papaya)
GGUUGCAAUAAUACCAAUACUAGUUCACCGGAUCCCAUCAGAACUCCACAGUCAAACGUGCUUGGGCGAGUGUAGUACUACGAUGGGUGACCUCUUGGGAAGCACUCGUGUUGCACCCU
>RF00001;5S_rRNA;ABIM01035302.1/1407-1525   3649:Carica papaya (papaya)
AGGUACGAUCAUACCAGCACUAAUGCAACGGAUUGUAUCAGAACUCCGUAGUUAAGGGUGCUUGGGGGGGAUUAGUAUUAGCAUGGGUUCCUUCUUGGAAGUUCUUUUUAUUUCACCAU
>RF00001;5S_rRNA;ABIM01041504.1/783-902   3649:Carica papaya (papaya)
GAGUGCGAUCAUACCAGCACUAAUUCAGCGGAUCCCAUCAGAACUUCGCAGUUAAGCAUUUUUUGGGCAAGAGUAGUACUAGGAUAGGUGACCUCCUGGGAAAUGCUCGUGUUGCACCCU
>RF00001;5S_rRNA;ABIM01035649.1/960-1067   3649:Carica papaya (papaya)
CGAUCAUACUAGCAAUAGUGCACUGGAUCCCAUCAUAACUCUAUAGUUAAGCGUGUUUGGGUGAGAGUAGUACUAGAAUAGAUGUCCUCUUGGGAAGUCCUCAUGUUG
>RF00001;5S_rRNA;ABIM01038333.1/1196-1314   3649:Carica papaya (papaya)
CGGUGCGAUGAUACCAACACUAAUGCACCGGAUCCCAUCAGAACUCCGCAGUUAAGUGUGCUUGGGCGAGAUUAGUACUCGGAUGGGUGACCUCAUGGGAAGUCGUCGUGUCGCACCAA
>RF00001;5S_rRNA;ABIM01036341.1/1596-1714   3649:Carica papaya (papaya)
AGGUGCGAUCAUACCAGCCUUAAUGCACUGGAUCCCAUUAGAACUCUACAGUUAAGUGUGCUUGGUCGAGAGUAGUACUAAGAUGGGUUACCUCCUGGGAAGUUCUCGUGUUGCACUCA
>RF00001;5S_rRNA;ABIM01037345.1/2280-2398   3649:Carica papaya (papaya)
CGUUGCGAUCGUACCAGCACUAAUGCACCGGAUGCCAUUAGAACUCCGCAGUUAAGUGUGCUUUGGAGAAAGUAGUACAAGGAUGAGUUACCUCCUGGGAAGUUCUAGUGUUGCACCCU
>RF00001;5S_rRNA;ABIM01033474.1/1227-1345   3649:Carica papaya (papaya)
UGGUGCGAUCAUACAAGUACUAAUGCACCAGAUCCCAUCACAACUCCGGAGUUAAGUGUUCGUGGGCGAGACUAGUACUCGGAUGGGUGACCUCCUGGAAAGUCCUCAUGUCUCACCAA
>RF00001;5S_rRNA;ABIM01034013.1/10-124   3649:Carica papaya (papaya)
GGGUGUGAUCAUACCAGCACUAAUGCAUCGGAUCCCAUCGACUCGUAGUUAAUCGUGCUUGGACGAGAGUAGUACUAGGAUGGGUGACUCUUGGGAAGUUAUCUUGUUGUAGUCA
>RF00001;5S_rRNA;ABIM01045072.1/575-693   3649:Carica papaya (papaya)
GGGUGUGAUCACACCAGCACUAAUGCAUCGGAUCUCAUUAGAACUCAGUAGUCAAGCGUGCUUAGGCGAGAGUACUACUAGGAUUGGUGACCUCCUUUGAAGUUUUCGUGUUGCACUUA
>RF00001;5S_rRNA;ABIM01034298.1/3075-3196   3649:Carica papaya (papaya)
AUGAGCGAUUAUUCCAGUACUAAUGCAACAGGUUCUAUCAGAACUCCGCAAGUUAAGGGUGCCUGGGCGAGAGUAGUACUAUUAUGGGUGACCUCCUACGAAAUGCUUAUAUUUCACCCAUU
>RF00001;5S_rRNA;ABIM01028204.1/5917-6035   3649:Carica papaya (papaya)
GGGUGCGAUCAUACCAGCACUAAUGCACCGGAUCCCAUUAAAACUCUAUAGUUAAGUGUGUUUGGACAAGAGUAAUACUAGGAUGGGUGAUCUCUUGGAAAGUACUCGUGUUGCACCCU
>RF00001;5S_rRNA;ABIM01034500.1/728-846   3649:Carica papaya (papaya)
CGGUGUGAUCAUACCAGCACUAAUGCCCUGUAUUCCAUCAGAACUCCAAAGUUAAGCUUGCUUGGGCGAGAGUAGUACUAGGAUGAGUGACUUUUUGAGAUGUCCUCGUGUUGCACCUG
>RF00001;5S_rRNA;ABIM01027339.1/192-310   3649:Carica papaya (papaya)
GGGUGUGAUCAGACAAGCACUAAUGCAGCGAAUCUCAUAAAAACUCUACAGUUAAGUAUCCUUGGGUGAGAGUAGUACUAAGAUAGUUGACCUCCUAAGAAGUCCUCGUGUCGCACUUG
>RF00001;5S_rRNA;ABIM01031938.1/4155-4273   3649:Carica papaya (papaya)
AGGUGUGAUCAUAUCAUCACUAAUGCACCGGAUCCCAUCAAAUCUCCGCAGUUAAGUGUGCUUGGGCGAGAGAAGUACUCAGAUGGGUGACCUACUGGGAAGUUCUCGUGUCGCACCAA
>RF00001;5S_rRNA;ABIM01043889.1/496-614   3649:Carica papaya (papaya)
GGGUGCGAUCAUACUAGCAUUAGUUCACCGGAUCCCAUCAGAACUCCGCAGUUAAGCAAGCUUGGAUGAGACUAGUACUAGGAUGGGUGACCUCCUUGAAAUUUGUCGUGUUGACCCCU
>RF00001;5S_rRNA;ABIM01033470.1/646-764   3649:Carica papaya (papaya)
AAGUGCAAUUAUACCAUCACUAAUUCACCGGAUCCCAUCUGAACUCAACAGUUAAAUGUGGUUGGGCGAGUGUAGUACUUGGAGUUGUGACCUCCUGGGAAGUCCUCAUGUUGCACCUA
>RF00001;5S_rRNA;ABIM01030733.1/2201-2319   3649:Carica papaya (papaya)
GGGUGCGAUCAGACCAACACUAAUGCACUGAAUCCCAUAAGAACUUUACAGUUAAGUGUCCUUUGGUAAGAGUAGUAUUAAAAUGGUUGACCUCUUGGAAAGUCUUCGUGUUGCACCUG
>RF00001;5S_rRNA;ABIM01031087.1/4991-5108   3649:Carica papaya (papaya)
AGGUGCAAUUAUACCAUCACUAAUUCACUGGAUCCCGUCAGAACUCCGCAGUUAAGUGUGCUUGGGCGAGAGUAGUACUAGGAUGGGUAUUCUUCUGGGAAUCCUCGUGUUGCACCAA
>RF00001;5S_rRNA;ABIM01041547.1/397-515   3649:Carica papaya (papaya)
CAAUGCGAUCAUACCAGCAUUAAUGCACCGGAUCCCAUCAGAAUUCUGUAGUUAAGUAUGCUUGGGCGAAAGUAGUACUAGAAUGGGCAACCUCCUGGGAAGUCUUCAUGUUGUACAGG
>RF00001;5S_rRNA;ABIM01032490.1/5982-6100   3649:Carica papaya (papaya)
AGGUGCGAUCAUACCAGCAGUAAAGCUCCGGAUCCCAUCAGAACUCCGCAGUUAAGUGUGCUUGGGCGAUGGUAGUACUCGGAUGGGUGACCUAUUGGGAAGUCCUCGUAUAGCAACAA
>RF00001;5S_rRNA;ABIM01043676.1/521-638   3649:Carica papaya (papaya)
GAGUCUCAUUAUACCAUCACUAAUUCACCAGUCUAAUCAGAACUUCGUAGUUGAAUGUGUUUGGGCGAGUGUAGUACUAGGAGUGGUGACCUCCUGGGAAGUUCUCGUGUUGCAACCA
>RF00001;5S_rRNA;ABIM01033058.1/4161-4259   3649:Carica papaya (papaya)
UGCGAUCAUACCAGCACUAAUGCACCGGAUCCCAUCAGAACUCCGCAGUGAAGUGUGCUGGGAUGGGUGACCUCCUGGGAAGUCCUCGUGUCGCAAAAA
>RF00001;5S_rRNA;ABIM01041454.1/389-511   3649:Carica papaya (papaya)
ACAGGUACGAUCAUACCAGCACUAAUGCAACGUAUCCCAUCAGAACUCCGCAGUUAAGUGUGCUUGGGCGAGAGUAGUACUCGGAUGGGAGACCUCCUCGGAAGUACCCUCCCAUCACCAAUU
>RF00001;5S_rRNA;ABIM01038597.1/1793-1910   3649:Carica papaya (papaya)
GGGUGCGAUCAUACCAGCUUCAGUUCACUAGAUCGCAUCAGAACUUCACAGUUAAGCGUACUUGGAGAGAGUAGUACUAGGAUGGGUAACCUCCUAGGAAGUCCUCGUGUUGCACCCU
>RF00001;5S_rRNA;ABIM01035099.1/2560-2678   3649:Carica papaya (papaya)
AAGUGCGAUCACACCAGCACAAAUGCAGCGGAUCCCAUUUGAACUCCGAAGUUAAUUGUGCUUUGGCGAAAGUAGUACAAGGAUGGGUUACCCCCUGGGAAGUUCUCAUGUUGCACCCA
>RF00001;5S_rRNA;ABIM01037979.1/513-631   3649:Carica papaya (papaya)
AGGUUUGAUCAUACUAGCAAUAAUUGAUUGGAUCCCAUCAAAAUUUCACAAUUAAGCGUACUUGGGCGGGAGUACUAAUAGGAUGGGUGAUCUCCUAGGAAGUCCUCGUGUUGAACCAU
>RF00001;5S_rRNA;ABIM01033105.1/134-252   3649:Carica papaya (papaya)
AGGUGCGAUCGUACCAGGACUAAUGCACCGGAUCCUAUCAGAACUCCGCAGUUAAGUUUGCUUGGGCAAGAGUAGUACUCGGAUGUGUGACCUCCUGGGAAUUCCUCGUGUUGCACCCA
>RF00001;5S_rRNA;ABIM01033463.1/990-1108   3649:Carica papaya (papaya)
CGGUGCCAUGAUACCAACACUAAUUCACCGGAUCUCGUCAGAACUCCGCAGUUAAGUUUACUUGGGCUAGAGUAGUACUAGGAUGGGUGACCUCCUCGAAAGUACUCGUGUUGCACCCA
>RF00001;5S_rRNA;ABIM01035622.1/475-593   3649:Carica papaya (papaya)
GGGUGCAAUCAUACCAGCACUAAUGCACCGGAUCAAAUUAGAACUCCAUAGUUAAGUGUGCUUGGGCGAGAGUUGUACUAGAAUGGGUGACCUCUAGGUAAGUCCUCGUGUUGCACCCA
>RF00001;5S_rRNA;ABIM01039583.1/964-1082   3649:Carica papaya (papaya)
AGGUGCGAUCAUACCAGUACUAAUGCAACGGAUUCUAUCAGAACUCUGUAAGUAAGGAUGCUUGGGCGAGAGUAGUAAUAGCAUGGGUUACCUCCUGCCAAGUCAUUAUAUUUCACCCA
>RF00001;5S_rRNA;ABIM01039981.1/1395-1502   3649:Carica papaya (papaya)
AGGUGAAAUCAUACCAACAUUAAUGCACCGAAUCCCAUCAGAACUUCGUAGUAAAGCAUGUUUUGGCGAGAGUAGUACUAGGAUGGGUGUUUUUUUAUAUUAGAACUA
>RF00001;5S_rRNA;ABIM01042921.1/764-882   3649:Carica papaya (papaya)
UGGUGUGAUCAUACCAGCACUAGUUCAUCGGAUCCCAUAAAAACUCUGCAGUUAAGCGUGCUUGUGUGAGAGUAGCACUAGGAUGGGUGACCUCCUUGGUAUUCCUCAUAUUGCACCAU
>RF00001;5S_rRNA;ABIM01044080.1/1293-1411   3649:Carica papaya (papaya)
AGGCGCAAUCAUACCAGCACAAAUUCACUGGAUCCAAUCAGAACUCCGUAGUUAAGUGUGCUUUGGCGAAAGUAGUACAUGGAUGGUUUACCUCCUAGGAAGUUCUGGUGUUGCACCCA
>RF00001;5S_rRNA;ABIM01038470.1/749-867   3649:Carica papaya (papaya)
GUGUUCGAUCAUACCAGCACUAGUUCAACAGUUCCCAUGAGAACUCCACAGUUAAGCGUGCUUGGGUGAUAAUAGUACUAGGAUGGUUGACCUCUUGAAAAGUCCUCGUGUUACACCCU
>RF00001;5S_rRNA;ABIM01034732.1/2933-3051   3649:Carica papaya (papaya)
AGUUGCGAUCAUACCAGCAUAAAUGCACCGGAUCUUAUCAGAACUCUGCAGUUAAGUGUGCAUUGGCGAAAGUAGUACAAGGAUGGGUUACCUCUUGGGAAGUUCUCGUGUUGUACCUA
>RF00001;5S_rRNA;ABIM01038386.1/1470-1594   3649:Carica papaya (papaya)
GGGUGCGAUCAGACCAGUACUAAUGCACCGAAUCCCAUACGAAAUCUUCAGUUAAGUGUCCUUGUCCUUAGGUGAGUGUAGUACUAAGAUGGUUGUACUCUUGGAAAGUCCUCGUGUUGCAUCUA
>RF00001;5S_rRNA;ABIM01037007.1/1989-2106   3649:Carica papaya (papaya)
GAGUGCGAUCAUACCAGCUCUAGUUCACCCGAUCCCAUCAGAACUCGCAGUUAAGCGUGCCUGGGCGAGAGUAGUACUAAGAUGGGUGACCUCCCUGAAAGUCCUCGUGUUACACCUU
>RF00001;5S_rRNA;ABIM01034998.1/957-1075   3649:Carica papaya (papaya)
GGGUGCGAUCAUACUAGCACUAAUUCGUUGGAUUCCAUUAGAACUCCGCAGUUAAGCGUUUUUAGGCGAGAGUAGUACUAGGAUUGGUGACCUCCUGGGAAGUCAUCGUGUUACACCCU
>RF00001;5S_rRNA;ABIM01031489.1/3302-3420   3649:Carica papaya (papaya)
GGGUGCGAUCAUACCACCACUAAUGCAACGUAUCCCAUCAGAACUCCGCAGUUAAGUGUGCUUGGGCGAGAGCAGCACUCGGAUGGGCGACCUCCUGGGAAGUCCUCGUGUCGCAAAUU
>RF00001;5S_rRNA;ABIM01040787.1/785-901   3649:Carica papaya (papaya)
AUGAGGGAUCAUACCAGCACUAAUGCAACGGAUUCUAUCAGAACUCGGCAGUUAAGGGUGCUUGGGAGAGAAAAGUACUCGGAUGGGUGACCUCCUGCAAAGUCCUUCUAUUUCAUC
>RF00001;5S_rRNA;ABIM01028677.1/8763-8881   3649:Carica papaya (papaya)
GGGUACGAUAAUACCAGCAUUAUUGCAACGAAUCCCACAAGAACUCUGCAAUUAAGUGUCCUUCGGUGAGAGUAGUACUAAGAUGGUUGACCUCUUGGAAAGUCCUCGUGUUGCACUUG
>RF00001;5S_rRNA;ABIM01035968.1/470-588   3649:Carica papaya (papaya)
GGGUGCGAUCUUACCAACACUAGUUUUACGGAUCCUAUCAGAACUCCGCUAUUAAGCGUGUUUGGGCAAAAGUAGUACUAAGAUGGGUGACCUCCUGAGAAGUCCUCGUGUUGCACUUU
>RF00001;5S_rRNA;ABIM01033286.1/1100-1218   3649:Carica papaya (papaya)
GAGUACGAUCAUCCCAACACUAAUGCACCAAAUCCCAUAAGAACUUUAUAGUUAAGUGUCCCUUGGUGAGAGUAGUACUAAGAUGGUUGACCUCUUGGAAAGUACUCGUGUUGCAUCUA
>RF00001;5S_rRNA;ABIM01034756.1/1994-2094   3649:Carica papaya (papaya)
AGCGCGAUCAUACUUGCACAAAUGCACCGGAUCCCAUCAGAACUCCACAAUUAAGUGCGUUUUGGCGAAAGUAGUACAAGGAUAGUAUGUAUUUGCAGCGU
>RF00001;5S_rRNA;ABIM01029182.1/3195-3313   3649:Carica papaya (papaya)
AAGUGCAAUCAUACCAGCACUAAUGCACCGGAUCCCAUCAGAACUCCGCAGUUAAGUGAGCUUGGGUGAGAGUAGUACUUGGAUGGGUGACCUCUUGGAAAGUCCUCGUGUUGCACCAA
>RF00001;5S_rRNA;ABIM01040672.1/1751-1837   3649:Carica papaya (papaya)
AGGUGCGAUCAUAUCAGCCCUAAUGCACCGGAUUCAAUCUGAACUCCACAGUUAAGUGUGCUUGGGCGAGAGUAGUACUCGGAUGUG
>RF00001;5S_rRNA;ABIM01030400.1/2302-2423   3649:Carica papaya (papaya)
AUUAGCGAUCAUACCAGCACUAAUGCAACAGAUUCUAUAAGAACUCCUCUAGUUAAGGGUUCUUGGGCGAGAGUAGUACUAGGAUGGGUGACUUCCUGCGAAGUCCAUAUAUUUCACCCAUU
>RF00001;5S_rRNA;ABIM01039974.1/78-194   3649:Carica papaya (papaya)
GAAGGCAAUCAUACCUCCCCUAAUGCCCCGGAUCCCCUCGGAACUGUGCACAGAAGGGUGUGUAGGGGGGAUUAGUACUCGGAUGGGUGACCUACUGGGAAGUCCUCGUGUCGCACC
>RF00001;5S_rRNA;ABIM01031228.1/2056-2173   3649:Carica papaya (papaya)
AGGUCCGAUCAUUCCAGCACUAAUUCACCAGAUCCCAUCAGAACUCCAAGUUACAUGUGCAUGGUCGAGAGUGGUACUAGGAUUGGUGACCUUCUGGGAAGUACUCGUGUUGCACCCA
>RF00001;5S_rRNA;ABIM01037247.1/1287-1405   3649:Carica papaya (papaya)
UUAUGCGAUCAUACUAGCACUAAUGCACCGGAUCCCAUCAGAACUCCGCAGUUAAGUGCGUUUAGGUGAGAGUAGUACUCGGAUGGGUGACCUCCUAGGAAGUCGUCGUGUCGCACCAA
>RF00001;5S_rRNA;ABIM01034998.1/490-608   3649:Carica papaya (papaya)
GGGUGCAAUAAUACCAACACUAAUGCACCGAAUCCCAUAAGAACUCUGCAAUUAAGUGUCCUUGGGUGAGAGUACUACUAAGAUAGUUGGCCUAUUGGAAAGUCCUCGUGUUGCACCUG
>RF00001;5S_rRNA;ABIM01038409.1/1223-1340   3649:Carica papaya (papaya)
GUGUGCGAUCAUACUAGCACUAAUGCAUCGGAUCCCAUCGAACUUCGUAGUUAAUCGUGUUUGGGCGAAAGUAGUACUAGGAUGGGUGAUCUCCUAGGAAGUUCUCAUGUUGCACCUU
>RF00001;5S_rRNA;ABIM01033350.1/1720-1839   3649:Carica papaya (papaya)
AUGAGCUAUCAUACCAGCACUAAUGCAGCAGAUUCUAUCAUAACUUCGAAACUUAAGGGUGCUUGGGCGAGAGUAGUACUAGGAUGGGUGACCUGCUGCGAAGUCCUUACAUUUCCCCCA
>RF00001;5S_rRNA;ABIM01032968.1/1517-1635   3649:Carica papaya (papaya)
GGGUGCGAUAAGACCAGCACUAAUGCACCAAAUUCCAUAGGAACUCUGCAGUUAAGUGUCUUUUGGUGAGAGUAGUUCUAAGAUGGUUGACCUCUUGGAAAGUCCUCGUGUUGCACUUA
>RF00001;5S_rRNA;ABIM01032936.1/3765-3883   3649:Carica papaya (papaya)
AGGUUCGAUCAUACUAGCACUAAAGCACCGAAUCUCAUCAGAACUCUGUUGUUAAGUGUGCUUGUGCGAGAAAAGUACUUGGAUUGGUGACCUCCUGGGAAGUCCUCGUAUUGCACCCA
>RF00001;5S_rRNA;ABIM01031828.1/1348-1466   3649:Carica papaya (papaya)
AAGUGUGAUCAUACUAGCACAAAUGCACCAUAUCCCAUCAGAACUCCGCAGUUAAGUGUGCUUUGGCUAGAGUUGUACUCGGAUGGGUGACCUCUUGAGAAGUCCUCGUGUCGCACCAA
>RF00001;5S_rRNA;ABIM01038856.1/1680-1798   3649:Carica papaya (papaya)
AGGUGGGAUCUUACCAGCACUAAAGCUCCUGAUCCCAUUGGAACUCCGCAGUUAAUUGUGCUUGGGCGAGCGCAGUACUCGGAUGGGUGACGCCUUGGGAAUCCCUCGUGUUGCACCAC
>RF00001;5S_rRNA;ABIM01030733.1/4458-4576   3649:Carica papaya (papaya)
GGGUACGAUCAUACCAAUAUUAAUGCACCGAAUCCCAUCAGAACUCUGCAGUUAAGUGUGCUCGAGUAAGAGUAGUACUAUUGUGGGUGACCUCCUGGUAAGUCCUCGUAUUGCACCCA
>RF00001;5S_rRNA;ABIM01036099.1/1523-1641   3649:Carica papaya (papaya)
AUUUGCGAUCAUAACCUCAUUAAUUCACCGGAUCCAAUCAGAACUCCGCAUUUAAGUUUACUUGGGUGAGAGUAGUUCCAGGAUGGGUGACCUCCUAAGAAGUCCUCGCGUUUCACCCA
>RF00001;5S_rRNA;ABIM01036101.1/80-184   3649:Carica papaya (papaya)
GGGUGUGAUCAUACUGGCACUAAUCAUCGUAUUCUAUCAAAACUCCGUAGUUAAUUGUAUUUGGGCGAGAGUAGUAAUAAGAUGGGUGUCCUUGUGUUGCACCUG
>RF00001;5S_rRNA;ABIM01036364.1/2083-2200   3649:Carica papaya (papaya)
GGGUGCAAUCAUACCAGUACUAGUUCACCAUAUCCCAUCAGAACUCUGUAGUUAAGGGUGCUUGAGCGAUAGUAGUAAUAGGAUCGGUGACCUCCUGGAAGUACUUGUGUUACACCCU
>RF00001;5S_rRNA;ABIM01033627.1/4102-4220   3649:Carica papaya (papaya)
AGGUGCGAUCAUACCAGCAUUAAUUCAUCGAAUCUCAUCAGAACUCUGCAAUUAAGCAUUUUUGGGCGAGAGUAGUACUAGGAUGGGUAACCUCCUGGAAAAGUCUUGUGUUGUACCCU
>RF00001;5S_rRNA;ABIM01042922.1/226-344   3649:Carica papaya (papaya)
GGGUGCGAUCAUACCAGCACUAAUUCACCGAAUCCCAUCAGAAAUCUGCAGUUAAGCGUGCUUGAACGAGAGCAGUACUAGGAUGGGUGACCACCUUAGAAGUCCUCGUGCUGUACCCU
>RF00001;5S_rRNA;ABIM01033171.1/56-174   3649:Carica papaya (papaya)
UGGUGCGACCAUACCAGCACUAAUGAAUCGGAUCCCAUCAGAACUUCGCAGUUAAGUAUGUUUGGACGAGAGUAGUACUAGGAUGGGUGAACUCUUAGGAAGUCCUCGUGUUACACCCA
>RF00001;5S_rRNA;ABIM01034888.1/972-1090   3649:Carica papaya (papaya)
AGGUGCGGUCACACCAGCACAAAUGCACCGGAUCCCAUAAGAACUCCGCAGUUAAGUGUGUUUUGGCAAAAGUAGUACAAUGAUGGGUUACCUCAUGCGAAGUUCUCGUGUUGCAGUGC
>RF00001;5S_rRNA;ABIM01036880.1/484-602   3649:Carica papaya (papaya)
GAGUGCUAUCACACUAGCACUAUGGCUCUAAAUCCCAUAAGAACUCUGCAGUUAAGUGUCCUUUGGUGGGAGUAGUUCUAAGAUGGUUGACCUCUUAAAAAGUCCUCGUGUCGCACCUG
>RF00001;5S_rRNA;ABIM01035589.1/1285-1406   3649:Carica papaya (papaya)
AUGAGCGAUCAUACCAGCACUAAUGCAAUGGAUUCUAUAAGAACUUCCCGGUUAAGGGUUUCUUAGGCGAGAGUAGUACUAGGAUGGGUGACCUCUUGCGAAGUCCUUAUAUUUCACCCAUU
>RF00001;5S_rRNA;ABIM01031938.1/4805-4923   3649:Carica papaya (papaya)
AGGUGCGAUCAUACCAGCACAAAUGAACCGGAUCCCAUCAUAACUCUGCAAUUAAGUGUGCUUUGGCGAAAGUAGUACAAGGAUGGAUUACCUCCUGAGUAGUUCUUGUGUUGCACCCA
>RF00001;5S_rRNA;ABIM01037960.1/1481-1598   3649:Carica papaya (papaya)
AGGUGCGAUAAUACCAGCACUAAUGCAUCGAAUCCUAUAAGAACUCCGCAAUUAAGUAUCCUGGGUGAGAGAAGUACUAAGAUGGUCGACCUCUUGGAAAGUUCUCGUGUUGUACCUA
>RF00001;5S_rRNA;ABIM01032204.1/738-850   3649:Carica papaya (papaya)
AUGGGUCGUUCGACAUUACGCACGAGUAGAACUAUAGUUCGCAGUUAAGUGUGUUUGGGCAGAGUAGUACUACGAUGGUUGACCACCUGGGAAGUUCUCGUGUAGCACUUAUU
>RF00001;5S_rRNA;ABIM01041775.1/775-893   3649:Carica papaya (papaya)
GGGUGCGAUCAUACCAGCACUAAUGCACCGGAUCCCAUCAUAACUUAGUAGUUAAGUGUGCUUGGGCGAGUGUUGUUUUAGGAGUGGUGACCUCUUGUGAAGUCUUCGUGUUGCACCUA
>RF00001;5S_rRNA;ABIM01044456.1/57-175   3649:Carica papaya (papaya)
AAGUGCGAUCAUACCAACUAUAAUUCAUUUGGAUCCUAUCAGAACUCUACAGUUAAGCAUGCUUUGAGCAAAGAAUAGUACUAGGAUGGGUGAUCUGGGAAGUCCUCAUGUUGCACCCU
>RF00001;5S_rRNA;ABIM01041158.1/1129-1247   3649:Carica papaya (papaya)
AGGUGCAAUCACACCAGCACUAAUACAUCGGAUCCAAUCAAAACUCCACAGUUAAGUGUGGUUGGGUGAUAGUAGUACUAGGAUGGGUGACCUCUUUCGAAGUCCUCGUGUUUUACCCA
>RF00001;5S_rRNA;ABIM01033334.1/1069-1187   3649:Carica papaya (papaya)
AGAUGAGAUCAUACCAACACAAAUGCACCAGAUCCAAUCAGAACUCCGCAGUUAAGUGUGCUUUGGUGAAAGUAGUACAAUGAUGGGUUACCUCGUGGGAAGUUCUCGUGUUGCACCAA
>RF00001;5S_rRNA;ABIM01033140.1/2398-2516   3649:Carica papaya (papaya)
AGGUGCGAUCAUACUAGCACUAAUGCACCGGAUCCCAUCAGAACUCCGCAGUUAAGUGUACUUGGGUGAAAGUAGUAUAUUGAUGGGUUACCUCGUGGUAAGUUCGCGUGUUGCACCCA
>RF00001;5S_rRNA;ABIM01033469.1/998-1116   3649:Carica papaya (papaya)
AGGUGCCAUCAUACUAUCAUUAAUUCACCGGAUCCCAUCAGAACUUCGUAGUUAAAUGUGUUUGGGCGAAUGUAGCACUAGGAGUGGUGAACUUCAGGGAAGUCCUUGUGUUUCACCUA
>RF00001;5S_rRNA;ABIM01033060.1/1427-1546   3649:Carica papaya (papaya)
AGUGGGAAUCAUACCAGCACUAAUGCACUGGAUCCCCAUCAGAACUUUGCAGUUAAGUGUGCUUGGGGGAGAGUAGUACUCGGAUGGGUGACCUCUUGGGAAGUUCUCGUAUUGCAAAAA
>RF00001;5S_rRNA;ABIM01034072.1/3283-3401   3649:Carica papaya (papaya)
GAGUGUUAUCAUAUGAGCACUAGUUCACCGAAUCCCAUCAGAACUCCACAGUCAAGCGUACUUGGGCGAGAGUAGUACUAGGAUGGGUGACCUCAUGGGAAGUCUCGUUGCACCAUUUU
>RF00001;5S_rRNA;ABIM01034980.1/2718-2836   3649:Carica papaya (papaya)
UGGUGCGAUCAUACCAGUACUAAUUCACCAAAUCCCAUCAGAACUCUGCAGUUAAGCGUGCUUUAGCGAGAGCAGUACAAGGAUGAGUGACCUCCUAUGAAGUCCUCGUGUUGUACCCU
>RF00001;5S_rRNA;ABIM01035100.1/2015-2134   3649:Carica papaya (papaya)
AAGUGCGAUCAUACCAGCACUAAUAUACCGGAUCCCAUCAGAACUCCGCAGAUUAAGUGUGUUUAGGCGAGAGUAGUACUCGUAUGGGUGACCUCUUGGGAAGUUCUCGUAUUGCACACA
>RF00001;5S_rRNA;ABIM01029476.1/10105-10223   3649:Carica papaya (papaya)
GGGUGCUAUCAGACAAGCACUAUUGCUCUGAAUCUUGUAAGAACUCUACAGUUAAGUGUCCUUUGGUGAGAGUAGUUCUAAGAUGGUUGACUUCUUGGAAAGUCCUCGUGUUGCACCUG
>RF00001;5S_rRNA;ABIM01031037.1/292-410   3649:Carica papaya (papaya)
GUGUGCGAUCAUAUCAGUACUUGUUCACCGGAUCCCAUCAAAACUACGCAGUUUAUAGUGCUUGGGUGAAAGUACUACUAGGAUGAGUGACCUCCUGCGAAGUACUCAUGUUGCACCCU
>RF00001;5S_rRNA;ABIM01029476.1/1448-1566   3649:Carica papaya (papaya)
GAGUGCGAUCAUAUCAGCACUAAUUCACUGGAUCCUACCAAAACUCCGCAGUUAAGCAAUUUUGGGCGAGAAUAGUAUUAGGAUAAAUGAUCUCCUAGGAAAUUAUCGUGUUGCACCCU
>RF00001;5S_rRNA;ABIM01035202.1/757-875   3649:Carica papaya (papaya)
AGCUGCGAUUAUACCAGCACUAAUACACCGAAUCCUGUCAAAACUCUACAGUUAAGUGUUUUUGGGGGAGAGUAGUACUAGAAUUGGUGACCUCCUUGAAAGUCCUAGUGUUGCACCCA
>RF00001;5S_rRNA;ABIM01037108.1/2224-2342   3649:Carica papaya (papaya)
AGGCGCGAUCAUAACAGCACUAAUGCACUAGAUCCCAUCAGAACUCCGCAGUUAAGUGUGCUUGGGCGACAUUAGUACUCGGAUGGGUGACCUCCUAAGAAGUCCUCGUGUCGCACCAA
>RF00001;5S_rRNA;ABIM01042182.1/6-101   3649:Carica papaya (papaya)
AGGUGCAAUCAUACCAGCACUAAUGCAACGGAUUCUAUCAUAACUCCAUAGGUAAGGGUGCUUGGGCGAGAGUAGUAAUACCAUGGAUUACCUCCU
>RF00001;5S_rRNA;ABIM01030898.1/5411-5529   3649:Carica papaya (papaya)
AGGUGCGAUCAUACCAGCACAAACGCAUCGGAUCCCAUUAGAACUCCACUGUUAAGUGUGCUUUGGCGAAAGUAGUACAAGGAUGGGUUACCUCCUGGGAAUUUCUCGUGUUGCACCUA
>RF00001;5S_rRNA;ABIM01038968.1/459-577   3649:Carica papaya (papaya)
AAGUUCGAUCACACCUACACUAAUGCACCGGAUCUCAUCAGAACUCUGCAGUUAAGUGUGCUUGGCCGAAAGUAGUACUCUUAUGGGUGACCUCCUGGGAAGUCCUCGUGUUGCACCUA
>RF00001;5S_rRNA;ABIM01032959.1/4607-4725   3649:Carica papaya (papaya)
AGGCGCGAUCAUACCAGCAUAAACGCACCGGAUCCCAUCAGAAGUCCGCAGUUAAGUGUCUUUUGGCGAAAGUAGUACAAGGAUGGGUUACAUCCUGGGAAGUUCUAGUGUUGCACCCA
>RF00001;5S_rRNA;ABIM01031739.1/6815-6934   3649:Carica papaya (papaya)
AGGUGCGAUCAUACUAGCACUAAUGCACCGGAUCCCAUCAGAACUCCGCAGUUAAGUGUGCUUGGGCGAGAGUAGUACUAGCAUGGGUUACUUCAUGCGAAGUCCUUAUAUUCACCCAUU
>RF00001;5S_rRNA;ABIM01032905.1/158-276   3649:Carica papaya (papaya)
GGGUGCGAUUAUACCAGCAGUAAUUCGUCGGAUCCCAUCAGAACUCCGCAAUUAAGCAUUUUUGGGCGAGAGUUGUACUUGGACGGGUGACCUCCUAGGAAGUCCUCGUGUUACACCAU
>RF00001;5S_rRNA;ABIM01030924.1/542-660   3649:Carica papaya (papaya)
AGGUGCCAUUAUACCAUCACUAAUUCACCGGAUCUCAUCACAACUCCGCAGUCAAGUGUACUUGGGUGAGAGUAGUACUAGGAUGGGUGACCUCCUCGGAAGUCGUUGUGUCGCACCUU
>RF00001;5S_rRNA;ABIM01033700.1/1522-1640   3649:Carica papaya (papaya)
AGGUGCGAUCAUACCUACACAAAUGCACCGGAUCCCAUCAAAACUCUGUAGUUAAGUGUGCUUUGGUAAAAGUAGUACAAGGAUGGGUUACCUCCUGAAAAGUUUUCGUGUUGCACCCA
>RF00001;5S_rRNA;ABIM01023840.1/292-410   3649:Carica papaya (papaya)
GGGUGUGAUUAUACCAGGACUAAUGCAUCAGGUCUCAUCAGAACUCUACAGUUAAGCGUGCUUGGGCUAGAGUAGCAUUAAGAUAGGUGACCUCCUAGGAAGUCCUCGUUUUGUACUUG
>RF00001;5S_rRNA;ABIM01044820.1/1140-1258   3649:Carica papaya (papaya)
GGGUGCGAUCAUACCAGCACUAAUGCACCGGAUCCUAUCAGAACUCCGCAGUUAAGUGUGUUUGGACGAGAGUAGUACUCGGGUGGGUGACCUACUGGGAAGUCCUUGUGUCGCACAAA
>RF00001;5S_rRNA;ABIM01034307.1/1461-1577   3649:Carica papaya (papaya)
GGGUGCCAUAAUACCCGCACUAAUGCACCGAAUCCCAUAAGAACUCUGCAGUUAAGUGUCCUUGGGUGAGAGAAAUACUAAGAUGGUCGACCUUUUGGAAAGUCCAUGUGUCACACC
>RF00001;5S_rRNA;ABIM01046808.1/696-814   3649:Carica papaya (papaya)
AGGUGCAAUCAUAGCAGCACUAAAGCCCCGGAUCCCAUUAGAACUCCGCAGUUAAGUGUGCUUGGGCGAGAGUAGUACUAGGAUGGGUGACUACCUGGGAAGCCCUCAUGUUGCACCAA
>RF00001;5S_rRNA;ABIM01032080.1/268-385   3649:Carica papaya (papaya)
AGGUGCGAUCAUACCAGUACUAAUACAUCGAAUCCAAUCAAAACUCUGCAGUUAUGCAUUUUUGGGCGAGAGUAGCACUAGGAUGGGUGACUUCCUGGAAGUCCUCGUUUUGCACCCU
>RF00001;5S_rRNA;ABIM01034072.1/1891-2005   3649:Carica papaya (papaya)
GAGUGCGAUCAGGCAAGCACUAAUGUACCGAAUCCCAUAAGAACUCUGCAGUUAAGUAUUGGUGAGAGUAGUACUAAGAUGGUUGACCUCUUGGAAAGUCCUUGUGUUGUACCCG
>RF00001;5S_rRNA;ABIM01039313.1/788-906   3649:Carica papaya (papaya)
AAGUGGCAUCAUACCAGCACUAAUGCACUGGAUCACAUCAGAACUCUCUAGUUAAGUGUGGUUGGUCGAGAGUAGUACUCGGAUGGGUGACCUCUUGGAAAGUCCUCGUGUCGCACCAA
>RF00001;5S_rRNA;ABIM01039567.1/1936-2009   3649:Carica papaya (papaya)
GAUCAUACCAGCACUAAUGCAACAGAUUCUAUCAGACCUCCGCAGUUAAGGGUGCUUGGGCGAGAAAAGUACUC
>RF00001;5S_rRNA;ABIM01029541.1/501-619   3649:Carica papaya (papaya)
GGGUGCGAUCAUACCAGCACUAAUUUACCGGAUCCCAUCAGAACUCUGCAGUUAAGCGUUUAUGGGCCAAAGUAGUACUAAAAUGGUUGACUUCUUGGAAAGUCCUCGUGUUGCACCAU
>RF00001;5S_rRNA;ABIM01032379.1/909-1027   3649:Carica papaya (papaya)
GGGCUCGAUAAUACCAGCACUAAUGCACCAAUUCCCAUAAAAAUUCUGCAGUUAAGUAUCCUUGGGUGAGAGUAGUACUAAGAUGGUUGACCUCUUGGAAAGUCCUCGUGUUGCACUUA
>RF00001;5S_rRNA;ABIM01045020.1/621-734   3649:Carica papaya (papaya)
CGGUGCGGCCAGCACUAGUGCACCGAAUCCCAUAAGAACUCUGCAGUUAAGUGUCCUUGGGUAAGAGUAAUACUAAGAUGGUUGACAUCUUAAAAAGUUCUCGUGUUGCACCUA
>RF00001;5S_rRNA;ABIM01041549.1/381-500   3649:Carica papaya (papaya)
GUGAGUGAUCAUACCAGCACUAAUGCAACGGAUUCUAUUAGAACUCUGCAAAUUAAGUGUACUUGGGCGAGAGUAGUACUACGAUGGGUGACCUCCUGCGAAGUCCUUAUAUUUCACCCA
>RF00001;5S_rRNA;ABIM01032905.1/2898-3014   3649:Carica papaya (papaya)
AGGAGCGAUCAGACCAGCACUAAUGCCGAAUCCCAUGAGAACUAUGCAGUUAAGUGUCCUUUGGUGAGACUAGUACUAAGAUGCCUGACCUCUUAGAAAGUCCUUGUGUUACACCUA
>RF00001;5S_rRNA;ABIM01034556.1/2019-2139   3649:Carica papaya (papaya)
AUGAGCGAUCAUACUAGCACAAUUGCAACGGAUUCUAUCAGAACUCCAUAGUUAAGGGUGGUUGGGCGAGAAUAGUACUACGAUGGGUGACCUCCUGCAAAGUCCUUAUAUUUCACCCAUU
>RF00001;5S_rRNA;ABIM01036832.1/596-714   3649:Carica papaya (papaya)
GGGUGUGAUCAUACCAAUACUAGUUCACCGGAUCCCAUUAGAACUCUGCAGUUAUGCGUUCUUGUGCGAGAGUGGUACUAGGAUGAGUUACCUCCUAGGAAGUUCUCGUGUUGCACCCU
>RF00001;5S_rRNA;ABIM01040392.1/593-711   3649:Carica papaya (papaya)
AGGUGCGAUUAUAGCAGCACUAAUGCACUGGAACCCAUCAGAAUGUCACAAUUAAGUGUGCUUGGGCGAUUGUAGUACUUGGAUGGGUGAUUUCCUGGGAAGUCCUCGUGAUGCACCCA
>RF00001;5S_rRNA;ABIM01032419.1/4696-4814   3649:Carica papaya (papaya)
AGGUGCGAUCAUACUAGUACUAAAGCUCCGGAUCCCAUCAGAACUCCGCAGUUAAGUGUGCUUGGGCGAGAGUAGUACUCGGAAGGGUGACCUCUUGGGAAUUCCUCGUGCCGCACCAA
>RF00001;5S_rRNA;ABIM01042969.1/1079-1197   3649:Carica papaya (papaya)
AGGUGCGAUCAUACCAGUACAAAUGCACCGGAUCCCAUCAGAACUCCGCAGUUAAGUGUGCUUUGGCGAAAGUAGUACAAGGAUGGGUUACCUCGUGGGAAGUUUUCAGAUGGGUCAUU
>RF00001;5S_rRNA;ABIM01044650.1/32-150   3649:Carica papaya (papaya)
AGGUGCGAUCAUAUCAUCACUAAUGCAUCUGAUGCCAUUAGAACUCCGCAGUUAAGUGUGCUCGGGCGAGAGUCAUACAAGAAUAGGUGACCUCCUAGGAAGUCUUCGUGUUGCACCCA
>RF00001;5S_rRNA;ABIM01045364.1/852-968   3649:Carica papaya (papaya)
AUGAGGGAUCAUACCAGCACUAACGUAACGGAUUCUAUCACAACUCCGCAGUUAAUGGUGCUUGGGCGAGAAAAGUACUCGGAUGGGUGACCUCCUGGGAAGUCCUUAUCUUUCACC
>RF00001;5S_rRNA;ABIM01039923.1/1017-1135   3649:Carica papaya (papaya)
UGGUGUGAUCAUACCAGCACAAAUGCACCGGAUCCCAUUAGAACUCCGCAGUUAAGUGUGCUUUGGUGAAAGUAGUACAAGGAUGGGUUACUUCCUGGGAAUUACUCGUGUUGCACCCA
>RF00001;5S_rRNA;ABIM01037034.1/2-112   3649:Carica papaya (papaya)
AGGUGCGAUCAUACUAGCACAUGCACCAGAUCCCAUCAGACUCACAGUAAAUGUGCUGGGCGAGAGUAAUCUCGGAUGGAUGACUCCUGGAAAGUCCUCGUGUCGCACUAA
>RF00001;5S_rRNA;ABIM01043377.1/526-644   3649:Carica papaya (papaya)
AAGUGCGAUAAUACCAGCACUAAUACACCGGAUCCCAUCAGAACUCCGCAGUUAAGUGUGCAUGGGCGAGAGUAGUACUCGGAUGGGUGACCUCCUGGGAAGUCCUGGUGUCGCAUUAA
>RF00001;5S_rRNA;ABIM01035442.1/1574-1694   3649:Carica papaya (papaya)
AUUAGCGAUCAUACCAGUACUAGUGGAACAGAUUCUAUCAGAACUCCGCAAGUAAGGAUGCUUGGGCGAGAGUAGUACUAGGAUGGGUUACCUCCUGCGAAGUUCUUGUAUUUCACCCAUU
>RF00001;5S_rRNA;ABIM01036101.1/1456-1574   3649:Carica papaya (papaya)
GGGUGCGAUCAUACCAGCACUAAUGCAUUGAAUCCCACCAGAACCCCGCAGUUAAGCUUUCUUGGACCAGAGUAGUACUAGGAUGAGUGACCUCAUGGAAAAUCCUCAUUUUGCACUGA
>RF00001;5S_rRNA;ABIM01028697.1/1104-1234   3649:Carica papaya (papaya)
CGAUCAUACCAGCACUAAUUCACCGGAGUCCAUCAGAACUCUGCAGUUAAGCACAUCAGAACUCUGCAGUUAAGCAUUUUUGGGUGAGAGUAGAACUAUGAUGGAUGAUCUCUUGGGAAGUCCAUAGGUUG
>RF00001;5S_rRNA;ABIM01032125.1/5242-5360   3649:Carica papaya (papaya)
GGGUGCGAUAAGACCAGUACUAAUGCACUAAAUUCCAUGGGAACUCUACAAUUAAAUGUCCUUUGGUGAGAGUAGUUCUAAGAUGGUUGACCUUUUGGAAAGUCCUCAUGUUGUACCUG
>RF00001;5S_rRNA;ABIM01031037.1/7551-7668   3649:Carica papaya (papaya)
GGGUGCGAUCAUACUAGCACUAGUUCACUAGAUCUAUCAGAACUCUGUAGAUAAACGUGCUUGGGCGAGAGUAGUACUACGAUGAGUGACCUCUUGGGAAGUACUCGUGUUGCACCCU
>RF00001;5S_rRNA;ABIM01034429.1/316-434   3649:Carica papaya (papaya)
GAUUACGAUCAUUCCAGCACUAGUUCAGUGGAUCCCAUCGGAAUACCGCAGUCAAGCGUUCUUUGGCGAGAGUAGUACUAGGAUGCAUGACCUUCUGAGAAGUUAUCAUGUUGCACCCU
>RF00001;5S_rRNA;ABIM01047433.1/146-264   3649:Carica papaya (papaya)
GGGUGCGAUCAUACCAGCACUAAUGCACCAGAUCCCAUCAGAACUCUGCAGUUAAGCGUGCUUGGGUGAGAGUCAUACUGAGAUGGGUGAUCUCUUGGGAAGUCCUCAUGUCCCACCCG
>RF00001;5S_rRNA;ABIM01038357.1/475-593   3649:Carica papaya (papaya)
GGGUGCAAUCAUACCAGCACUAGUCCACCGAAUUCCAUCAGAACUCCGCAGUUAAGUGUGCUUGGGCGAGAGUAGUACUAGGAUGGGUGAUCUCCUAGGAAGUUUUCGUGUUGCGCCCU
>RF00001;5S_rRNA;ABIM01043738.1/366-484   3649:Carica papaya (papaya)
GGGUGGGAUUAUACCAGUACUAAUGCACCGGAACCCAUUAGAAUUUCGCAGUUAAGCAUGCUUGGUUGAGAGUAGUAUUAGGAUGGGUGACCUCUUUGGAAGUACUCGUGUUGUACUUA
>RF00001;5S_rRNA;ABIM01014355.1/589-707   3649:Carica papaya (papaya)
GGGUUUUAUCAUGAAAGCACUAAUGCACCAGAUCCCGUCACAACUCUGCUGUUAAACGUGUUUGGGUGAGAGUAGUACUAGGAUGGGUAAUCUCCUGAAAAAUCUUCUUAUUGCACCCA
>RF00001;5S_rRNA;ABIM01029486.1/6731-6849   3649:Carica papaya (papaya)
GAGUGCGAUCAUACUAGCACUAGUUCUCUGGAUCCCAUCAGAACUUCGCAGUUAAGCAUGCUUAGGCGAGAGUAGUACUAGGAUUGGUGACCUGUUGGGAAGUCCUUAUUUUGCACCAU
>RF00001;5S_rRNA;ABIM01018009.1/1747-1865   3649:Carica papaya (papaya)
AGAUGCAAUCAUACCAGCACUAAUUCAUUGUAUCCCAUCAGAACUCCACAGUUAAGCGCGUUUGAGCGAGAGUAGUACUAGGAUGGGUGACCACUUGGGAAGUUAACGUAUUGCACGCU
>RF00001;5S_rRNA;ABIM01039838.1/1824-1942   3649:Carica papaya (papaya)
AAGUCCGAUUAUACCAGCACUAAUGCACCGGAUCCCAUGAGAACUUUGUAGUUAAGUGUGCUCUGGCGAGAGUAGCACUCGGAUGGGCGACCUCCUGGGAAGUCCUCAUGUUGCACCCA
>RF00001;5S_rRNA;ABIM01037852.1/1-100   3649:Carica papaya (papaya)
CAUACCAGUUCUAAUGCACCGUAUCCCAUCAUAACUCUGCACUUAAGCGUGUUUGGGUGAGAGUAGUAAUAGGAUGAGGGACCUCCUAGGAAGUCCUCAU
>RF00001;5S_rRNA;ABIM01038280.1/11-126   3649:Carica papaya (papaya)
UGCUGCGAUCAUACCUGCACUAAUGCACUGGAUCCCAUGAAUUCGUAGUUAAGUGUGCUUGGGCGGAAGUAGUACUGGGAUGGGUGACCUCUUGGAAAGUUCUCAUGUUCCACUCG
>RF00001;5S_rRNA;ABIM01034242.1/1401-1520   3649:Carica papaya (papaya)
AGGUGUGAUCAUACCAGCACUAAUGUACCGUAUCCCAUAAAAACUCCGCAAUUAAAGUGUGCUUGGGUGAGUUUAGUACUCGGAUGGGUGACCUCUUGGGAAGUUCUCGUGUUGCACCCA
>RF00001;5S_rRNA;ABIM01038483.1/753-869   3649:Carica papaya (papaya)
AGUAGGAGUGUAUGUAUUUGCAGCUGAUCCCAUAAGAACUCCGCAGUUAAGUGUGCUUGGGCGAGAGUAGUACUAGGAUGGGUGACCUCCUGCGAAGUCCUCUUGUGGCACCCAUUU
>RF00001;5S_rRNA;ABIM01035232.1/561-679   3649:Carica papaya (papaya)
GGGUGCGAUCAUACCAGCUCUAGUUCACUGGAUCCCAUUAUAACUUUGCAGUUAAGCGUGCUUGGGUGAGAGUAGUAUUAGGAUUGGUGACCUCUUAGGAAGUCCUUAUGUUGCGCCCU
>RF00001;5S_rRNA;ABIM01034989.1/1981-2101   3649:Carica papaya (papaya)
AUGAGCAAUCAUACCAGUACCAAUGCAACGAAUUCUAUCAGAACUCCGCAGUUAAGGGUGCUUAGGCGAGAAAAGUACUCGAAUGGGUGACCUCCUGCGAAGUCCUUAUAUUUUACCCAUU
>RF00001;5S_rRNA;ABIM01033933.1/2628-2746   3649:Carica papaya (papaya)
AGGUACGAUAUUACCAGCACAAAUGCACCGGAUCCCAUCAGAACUCCGCAGUUAAGGGUGCUUUGGCGAAACUAGUACAAGGAUGAGUUACCUACUUGGAAAAUCUCGUGUUGUACCCA
>RF00001;5S_rRNA;ABIM01030976.1/721-838   3649:Carica papaya (papaya)
AUGAGCAAUCAUUCCAGCACCAAUGCAACGGAUUUGAUCAAAACUCCCCAAGUUAAGGGUGCUUGGGAGAGAGUAGCACUAGGAUGGGUGACCUCGUGCGAAGUCCUUAUAUUUCACC
>RF00001;5S_rRNA;ABIM01038900.1/1369-1487   3649:Carica papaya (papaya)
AGGUGCGGUCACACCAGCACAAAUGCACCGGAUCCCAUCAGAACUCCACAGUUAAGUGUGCUUUAGUGAAAGUAGUACAAUGAUGGGUUACCUCCUUGGAAGUUCCUGUGUUGCACCCA
>RF00001;5S_rRNA;ABIM01040510.1/49-166   3649:Carica papaya (papaya)
GGGUGCGAUCAUACCAGCAUUAAUGCAUCGGAUCCCAUCGAACUUCGUAGUUAAUCGUGCUUGGGUGAGAGUAGUACUAGGAUGGGUGAUCUCCUAGGAAGUUCUCAUGUUACACCCU
>RF00001;5S_rRNA;ABIM01043689.1/39-155   3649:Carica papaya (papaya)
AGGUGCGAUCAUACCAGCACAAUGCAACGGAUUCUAUCAGAACUCCGCAAGUUAGGGUGCUUGGGUGAGAGUAGUACUAGCAUGGGUUACCUCGUACGAAGUCUUAUAUUUCACCCA
>RF00001;5S_rRNA;ABIM01031775.1/7199-7292   3649:Carica papaya (papaya)
AGGUGCGAUCACACCAGCACUAAUGCACCGGAUCCCAUCAGAACUCCGCAGUUAAGUGUGCUUGGGCGAGAGUAGUACUCGGAUGGGUUACCUC
>RF00001;5S_rRNA;ABIM01031972.1/485-603   3649:Carica papaya (papaya)
GGGUUCGAUCACACCAGCAUUAAUUCACUAGAUCCCAUCAGAAAUUUACAGUUAAGCGCGCUUGGGUGAGAGUAGUACUAGGAUAGGUGACCUCCUAAGAAGUCCUCGUGUUGUACCAU
>RF00001;5S_rRNA;ABIM01036778.1/1957-2074   3649:Carica papaya (papaya)
AUGUUUGAUCAUACCAGCACUAAUUCACUGGAUCUCAUCAAAACUCUGCAGUUAAGCGUGCUUGAGCAGAGUAGUACUAUGAUGGGUGACCUCUUGGAAAGUCCUCGUGUUGCACCCU
>RF00001;5S_rRNA;ABIM01031112.1/2672-2790   3649:Carica papaya (papaya)
GGGUACGAUCAUAUCAGUACUAAUGCAUUGGAUUCCAGCAGAACUUUGCAAUUAGGUGUACUUGGGUGAGAGUAGUACUGAGAUAGGUGACCUACUAGGAAGUCCUUCUGUUGCACUUG
>RF00001;5S_rRNA;ABIM01037308.1/779-897   3649:Carica papaya (papaya)
AGGUGCGAUCAUACCAUCACUAAUCGACCGGAUCCCAUCAGAACUCUGCAGUUAAGUGUGCUUGGGCGAGACUAGUACUUGGAUGCGUGACCUCAUUGGAAGUCCUCGUGUCGCACUAA
>RF00001;5S_rRNA;ABIM01034246.1/2182-2298   3649:Carica papaya (papaya)
CAUGAGGAAUAAACCAGCACCAAUGCAACGGAUUCUAUCAGAACUCCGCAAGUUAAGGGUGCUUGGGCGAGAGUAGCACUAGGAUGGGUGACCUCCUGCGAAGUCCUUAUAUUAUAC
>RF00001;5S_rRNA;ABIM01042235.1/1010-1125   3649:Carica papaya (papaya)
GGGUGUGAUCAUACCAGCACUAAUGCACUGGAUCCCAUCAAAACUCCACAGUUAAGUGUUUUUAGGCGAUAGUACUAGGAUGGGUGACCUCUUGGGAAGUCCUCAUGUUGCACCUA
>RF00001;5S_rRNA;ABIM01030925.1/5398-5516   3649:Carica papaya (papaya)
GGUUGCGAUCAUACCAGCACUAAUGCACCGGAUCCCAUCAUAACUCCACAGUUAAGUGUACUUGAGCUGGAGUAGUACAAGGAUAGGUGACCUCCUGGGAGGUCCUCUUGUUGCACCCA
>RF00001;5S_rRNA;ABIM01046006.1/355-473   3649:Carica papaya (papaya)
AAGUGGCAUCAUACCAACACUACUGCACUGUAUCCCAUCAGAACUCUGCAGUUAAGUGUGCUUGGGCGAGAGUAGUACUCGGAUGGGUGACCUCUUGGGAAGUCCUUAUAUUUCACCCA
>RF00001;5S_rRNA;ABIM01036934.1/1014-1131   3649:Carica papaya (papaya)
AGUGGCAUCAUACCAGCAAUAAUGCAAUGGAUCCCAUCAGAACUGUGCAGUUAAGUGUGCAUGGGCGAGAGUAGUACUGGGAUGGAUGACAUCUUGGGAAGUCCUUGUAUCGCAACAA
>RF00001;5S_rRNA;ABIM01045213.1/85-203   3649:Carica papaya (papaya)
AGGAGCAAUCAUACCAGCACAAAAUCACCGGAUCCCAUUAGAACUCCGUAGUUAAGUGUGCUUGGGCGAGAGUAGUACUCGGAUGGGUGACCUCUUGGGAAGUCAUCGUAUUGCACCCU
>RF00001;5S_rRNA;ABIM01033233.1/1884-2007   3649:Carica papaya (papaya)
AAGAUGGAUCAUACCAGCACUAAUGCAACGGAUUCUAUCAGAACUCCGCAGUUAAGAGUGCUUGGGCGAGAAAAGUACUCGGAUGGGUGACCUCCUGCGAAGUCCUUAUAUUUCACCCAUUUUC
>RF00001;5S_rRNA;ABIM01035205.1/2790-2904   3649:Carica papaya (papaya)
GAGUGCGAUCAUACCACCACUAAUGCACUGGAUCCCAUCAGAACACAUAGCUACGCGUGCUUGGGCGAGAGUAAUACUAUGGGUAACCUCCUAGGAAGUCUUUGUGUUGCAUCUA
>RF00001;5S_rRNA;ABIM01041239.1/1291-1408   3649:Carica papaya (papaya)
AUGAGCGAUCAUAGCAGCACUAAUGCAACAGAUUCUAUCAGAACUCCGCAAGUUAAGGAUGCUUUGGCGAGAGUAGUACUAAGAUGGGUAACCACCUGCGAAGUCCUUAUAUUUCAUC
>RF00001;5S_rRNA;ABIM01042234.1/5-85   3649:Carica papaya (papaya)
AGGUGCGGUCACACCAGCACAAAUGCACCGGAUCCCAUCAGAACUCCGCAGUUAAGUGUGCUUUGGCGAAAGUAGUACAAU
>RF00001;5S_rRNA;ABIM01037960.1/177-294   3649:Carica papaya (papaya)
AAGUGCAAUCAUUCCAGCACUAAUUCACUGAAUCCCAUCAGAACUCCGCAGUAACCAUUUUUGGGCGAGAGUAGCAUUAGGAUAGGUGACUUCCUGGGAAGUCCUCAUGUUGCACCCU
>RF00001;5S_rRNA;ABIM01031938.1/2475-2593   3649:Carica papaya (papaya)
UGGUGUGAUCAUAUUAGCAGUAAUGCACCGGAUCCCAUCAGAACUCUGCAGUCAAGCGUGCUUGGGUGAGAGUAGUUCUCAGAUGGGUGACCUCCUGGGAAGUCCUCGUGUCGUACUAA
>RF00001;5S_rRNA;ABIM01035920.1/2717-2825   3649:Carica papaya (papaya)
AUGAGCAAGCUCACUACAACCAAAGAUAGUGUCCAAAAUUUAACUGUGUGCUUGGGCGAGGGUAGUACUCGGAUGGGUGACUACCUGGGAAGCCCUCGUGUUGCACCUU
>RF00001;5S_rRNA;ABIM01038751.1/1804-1922   3649:Carica papaya (papaya)
GAGUGGGAUCAUACUAUCACUAAUGCAUCGUAUCCCAUCAUAACUCUGCAGUUAAGCGUGUUUGGGCGAGAGUAGUACUAGGAUGAGUGGCCUCCUGGGAAGUGCUUGUGUUGCACCCG
>RF00001;5S_rRNA;ABIM01035104.1/980-1098   3649:Carica papaya (papaya)
GGAUGCGAUCACACCAGCACUAGUUCAACGGAUCCCAUCAGAACUCCGCAGUUAAGCAAGCUUGGGCAAGAGUAGUACUAGGAUGGGUGACCUCUCGAGAAUUUCUUGUGUUGCACCCU
>RF00001;5S_rRNA;ABIM01038285.1/1497-1615   3649:Carica papaya (papaya)
GGGUGUGAUCAUACCAUCACUAAUUCACCGGAUCCCAUCAAAACUACGUAGUUAAGCAUUCUUGGGCGAGAGUAGAACUAGGUUGGGUGACCUCCUAGGAAGUUCUCGUGUUGCACCCU
>RF00001;5S_rRNA;ABIM01039486.1/709-828   3649:Carica papaya (papaya)
CAGAGCGAUCAUACCAGCCUUAAUGCAACGGAUUUGAUCAGAACUCCACAAGUUAAGUGUGCUUGGACGAGAGUAGUACAAGGAUGGGUUAGCUCCUGGGAAGUUCUCGUGUUGCACCUU
>RF00001;5S_rRNA;ABIM01033283.1/1098-1216   3649:Carica papaya (papaya)
AGGUGCGAUCAUACCAGCACUAAUGCACCUGAUACCAUCACAACUCCGUUGUUAAGUGUGCUUGGAAAAGAGUAGUACUAGGAUGGGUGACCUUUUAGGAAGUCCUCGUGUUGCACCUA
>RF00001;5S_rRNA;ABIM01037103.1/351-468   3649:Carica papaya (papaya)
UGAUGCGAUCAUACAAGCACUAAUUCACCGAUCCCAUCAGAACUCCGCAGUUAAGUAUUUUUGGGCGAGAGUAGUAGUAGGAUGGGUGACCUCUUUUGAAGUUCUCGUCUUACACUCU
>RF00001;5S_rRNA;ABIM01034764.1/265-383   3649:Carica papaya (papaya)
GGGUGCGAACAUAUCAGCACUAAUGCUUCGGAUCCCAUCAUAGCUCUAUAGUUAAGCGUACUUGGAUGAGAGUAGUACUAAGAUGGGUGACCUCUUGGGAAGUCUUCGUGUUGUACCCG
>RF00001;5S_rRNA;ABIM01034556.1/3025-3143   3649:Carica papaya (papaya)
AGGUGCAAUCGUACCAGCACUAAUGCACCGGAUCCUAUCAGAAAUCCACAGUUAAGUGUGCUUGGGCGAGAGUAGUACUCGGAUUGGUGACAUCUUGGAAAGUUCUCGUGUUGCACCUA
>RF00001;5S_rRNA;ABIM01037901.1/1046-1158   3649:Carica papaya (papaya)
AGGUGCGAUCAUACCACCACUAAUGCACCGAAUCCUAUCAGAACUCCGCAGUUAAGUGUUCUUGGGCGAGAUUAGUACUCGGAUGGGCGAGCUUAGUACUCGUGUCGCACGAA
>RF00001;5S_rRNA;ABIM01032986.1/687-805   3649:Carica papaya (papaya)
AGGUGCUAUCAUACCAGCACUAAUGCACUGGAUCUCAUCAGAACUCCGCAGUUAAGUUUGCUUGGACGAGAGUAGUACGCGGGUGGGUGACCUCCUGGGAAGUCCUCGUGUUGCACUAA
>RF00001;5S_rRNA;ABIM01043315.1/1375-1494   3649:Carica papaya (papaya)
GUGCGUGAUCAUACCAGCACUAAUGCAGCAGAUCUCAUUAGAACUCUGCAGUUAAGUAUGCGUGGGCGAGAGAAGUACUAGGAUGGUUGACUUUUAGGAAUUCUUUAUGUUUUACCCGUC
>RF00001;5S_rRNA;ABIM01042868.1/1209-1327   3649:Carica papaya (papaya)
GGGUGCGAUCUUACAAGCACUAGUUUGCUGGAUCCCAUCAGAACUCCGCAGUUAAGCGUGCUUGGGCGAGUUUAGUACUAUAUUGGAUGAUCUCUUGAUAAGUCCUCGUGCUGCACCCU
>RF00001;5S_rRNA;ABIM01043761.1/47-153   3649:Carica papaya (papaya)
AAAUCAUCCCGCCCCAAAAAACGGAAUUAUUUGAAAUCCCCAAGGUAAGGGUGCUUGGGCGAGAGUAGUACUAGCAUGGGUUACCUCCUGGGAAGUCCUUAUAUUUC
>RF00001;5S_rRNA;ABIM01038453.1/1721-1839   3649:Carica papaya (papaya)
AGGUGCGAUCAUACCAGCACUAAUGCACCGAAUCCCAUCAGAACUCCGCAGCUAAAUGUGCUUGGGCGAGAGUAGUACUCGGAUGGGUGACCUUUUGGGAAGUUCUCCUGUUGCACUCA
>RF00001;5S_rRNA;ABIM01039203.1/531-649   3649:Carica papaya (papaya)
GGGUGCGAUAAUACCAGCACUAAUGCACCGAAUCCUAUAAGUACUCUGCAGUUAAAUAUCCUUGGGUGAGAGAAGUACUAAGAUGGUCGACCUCUUAGAAAAUUCUCAUGUUGUACCUA
>RF00001;5S_rRNA;ABIM01018011.1/778-896   3649:Carica papaya (papaya)
GGGUGCGAUCAUACAAACACUAAUUCACCGAAUCCUAUUAGAACUCCGCUAUUAAGUGUGCUUGGGCGAGAGUAGUACUAGGAUGAGUGACCUCCUAGAAAGUCUUCUUAUUGCACCUU
>RF00001;5S_rRNA;ABIM01043497.1/458-576   3649:Carica papaya (papaya)
AGGUGCGAUCAUGCCAGCACUAAUGCAACGGAUUCUAUCAGAACUCCGUAGGUAAGGGUGUUUGGGCGAGAGUAGUAGUAGCCUGGGUUACCUCCUGCGAUUUCACCCAGUUUCUUGUG
>RF00001;5S_rRNA;ABIM01033537.1/956-1074   3649:Carica papaya (papaya)
GGGUGCGAUCAUACCAGCACUAAUUCACUGGAUCCCACCAGAACUCUGCAGUUAAGCAUUUUUGGGUGAGAGUAGUACUAAGAUGGAUGACCUCCUAGAAAAUUAUCGUGUUGCACCCU
>RF00001;5S_rRNA;ABIM01032997.1/817-935   3649:Carica papaya (papaya)
AGGUGCAAUCAUACCAGCACUAAUUUGUCGGAUCCCAUCAGAACUCCGCAGUUAAGCAUUUUUAGGCGAGAGUAGUACUGGGACGGGUGAACUCCUUGAAAGUUCUCAUGUUGCACCGU
>RF00001;5S_rRNA;ABIM01032183.1/930-1048   3649:Carica papaya (papaya)
AGGUGCAAUCAUACCAGCACUAAUGUACCGGUUCCCAUUAGAACUUCGGAGUUAAGUGUGCUUGAGCGAGGGUAGUACUAGGAUGGGUUUCCUUUUGGGAAGUUCUCGUGUUUCACCUA
>RF00001;5S_rRNA;ABIM01035583.1/1170-1287   3649:Carica papaya (papaya)
AUGAGCAAUCAUACCAGCACCAUUGCAACGGGUUCUAUCAGAACUCCGCAAGUUAAGGGUGUUUGGGCGAGAGUAGCACUAGGAUGGAUGACCUCCCCCGAAGUCGUUAUAUUUCACC
>RF00001;5S_rRNA;ABIM01030925.1/113-230   3649:Carica papaya (papaya)
GGGUGCGAUCAUACCAGCACUAGUUCACUAGAUCCCAUUAGAACUCUGUAGUAAGCAUGCUUGGGCGAGAGUAAUAUUCGGAUAGGUGACCUGCUGGGAAGUUCUCGUGUUGCACCCU
>RF00001;5S_rRNA;ABIM01032267.1/9-89   3649:Carica papaya (papaya)
GGGUUUGAUCAUACCAGCACUAAUGCACCGGAUCCCAUCAGAACUCCGCAGUUAAGUGUGCUUGGGUGAGUGUAGUACUCG
>RF00001;5S_rRNA;ABIM01023659.1/26790-26908   3649:Carica papaya (papaya)
AGGUGCGAUCUUACCAGCACUAAAGCCCUGGAUAUGAUCAGAACUCCGCAGUUAAGUGUGCUUGGGCGAGCGUAGUACUCGGAUGGGUGACCACUUGGGAUGCCCUCGUGUUGCACCUA
>RF00001;5S_rRNA;ABIM01038022.1/1-89   3649:Carica papaya (papaya)
UGGGAUCAUACCAGCACUAAUGCAUCGGAUCCCAUCAGAACUCCGCAGUUAAGUGUGCUUGGGAAGGAGGAGUUUAUAUAUUUUAGCAU
>RF00001;5S_rRNA;ABIM01033954.1/137-255   3649:Carica papaya (papaya)
AGGUGCGGUCACACCAGCACAAGUGCACGGUAUCUCAUCAGAACUCCGCAGUUAACUGUGCUUUGGUGAAAGUAUUACAAUGAUGGGCUCCCUCCUGGGAAAUUUUCGUGUUGCGCCCA
>RF00001;5S_rRNA;ABIM01033284.1/1702-1823   3649:Carica papaya (papaya)
AGUUGCGAUCCUACCAACCCUAAUGGCUAAGGAUCCCAUCCAAAACUCUAUAGUCAAGCGUGCUUAGGCGAGAUUAGUUCUAGGAUGGGUGACCUUCUGGAAAGUCCCUCGUGUUGAACCUA
>RF00001;5S_rRNA;ABIM01030593.1/801-917   3649:Carica papaya (papaya)
AUGAGCCAUCAUACCAGCCCUAAUGCGACGGAUUCUAUCAUACUCCGCAAGUCAAGGGUGCUUGGGAGAGAGUAGUACUAGGAUGAGUGACCUCCUGCGAAGUCUUUAUAUUUCACC
>RF00001;5S_rRNA;ABIM01029736.1/1083-1204   3649:Carica papaya (papaya)
GAGUGAGAUCAUACCAGCACUAAUUCAUCGGAUCCCAUUAGAACUCUCCAGUUAAGCAUGUUUUGGCGAGAGUAGUACUAGGAUGGAUGACCUCCUAGGAAGUCCUAAUGUUGUACCAUUCU
>RF00001;5S_rRNA;ABIM01028074.1/10343-10457   3649:Carica papaya (papaya)
GCGAUCAUACCAGCACUAAUUCAGUGGAUUCCAUUAGAACUCCGCAUUUAAAUCUGCUUGGGCGAGAGUAGUACUAGGAUGUGUGACCUCCUCGGAAGUACUCAUGUUGCAACCA
>RF00001;5S_rRNA;ABIM01030169.1/1485-1603   3649:Carica papaya (papaya)
AGUUGCGAUCAUGCCAGCACUAAUGCACCGGAUCCCAUCAGAACUCCGUAGUUUAGUGUGCUUGGGCGAGAGUAGUACUCGGAUGGGGGAUUUCUUGGGAAUUCUUCGUGUCGCACUAA
>RF00001;5S_rRNA;ABIM01031426.1/3553-3671   3649:Carica papaya (papaya)
GGGAGCGAUCAUACUAGCACUCGUUCAUCGGAUCCCAUCAGAACUCUGCAGUUAAGCAUGCUUGGGAGAGAGUAGUACAAGGAAGGGUGACCUCCUGGGAAGUCCUCAUGUUGCACAAG
>RF00001;5S_rRNA;ABIM01040216.1/324-452   3649:Carica papaya (papaya)
GGGCGUGAUCAGUCCAGCACUAAUGCACUGAAUCCCAUAAGAACUCUAUAGUUAAGUGUCCUUUGAAUCCUACUGAAUCCUCGUGUUGCACAUGUCUUUUUUCAAAUAGAGCAUUAAGCAUUAUGCACG
>RF00001;5S_rRNA;ABIM01033777.1/218-336   3649:Carica papaya (papaya)
GGGUGCGAUCAUACCAGCACUAGUUCACCGGAUCCCAUCAGAACUCCGCAGUUAAACGUGCUCGGGCGAGAGUAGUAUUAGGAUUGAUGACCUGUUGGGAAGCCCUCAUGUUGCAACAU
>RF00001;5S_rRNA;ABIM01038348.1/114-212   3649:Carica papaya (papaya)
UGCGAUCAUAUCAGCACUAAUGCACUGGAUCCCAUCAGAACUCUGCAAUUAUGUUUGCUUGGGGCGCGAGUUGUAGUGUAUGUAUUUGCAUCGCGAAAU
>RF00001;5S_rRNA;ABIM01042028.1/1071-1189   3649:Carica papaya (papaya)
AGGUGCGAUCAUACCAGCACUAAUGCACCGGAUCCUUUCUAAACUCCGCAUUUAAGUGUGCUUGGGAGAGAGUUGUACUAGGAUGGGUGACCUCUUAGGAAAUACUCAUGUUGCACUCA
>RF00001;5S_rRNA;ABIM01042177.1/359-477   3649:Carica papaya (papaya)
AUGAGCGAUCAUACCAGCACUAAUGCAACAGAUUCUAUCAGAACUCCACAGGUAAGGGUGCUUGGGCGAGAGUAGUACUCGGAUGGGUGACCUCCUGGAAAAUCCUUGUGUCGCACCAA
>RF00001;5S_rRNA;ABIM01038320.1/1901-2018   3649:Carica papaya (papaya)
GAGUGCGAUCAUACCAAUACUAAUGCAUCAGAUCCUGUCGAACUCCGCAGUUAAGUGUGCUCUGGUGAAAGCAAUAUUAGGAUGGAUGACCUCCUGCGAAGUCUUCGUGUUCCACUAA
>RF00001;5S_rRNA;ABIM01037651.1/623-741   3649:Carica papaya (papaya)
AUUUGCCAUUAUACAAUCACUAAUUCACCGGAUCCUAUCAGAACUCUGCAGUUAAAUGUGCUUAGGCGAGUGUAGCACUAGGAGUGGUGACCUCUUAGGAAGUUCUCGUGUUGCAACCA
>RF00001;5S_rRNA;ABIM01033447.1/1537-1654   3649:Carica papaya (papaya)
GGUUGCGAUCAUACCAGCACUAAUGCACCGGAUCACAUCAGAACUCUGAGGUUAAGUAUGUUUGGGCGAGAGUAGUACUAGGAUAAGUGACCUUUCGGGAAGUUCUUGUGUUGAAUCU
>RF00001;5S_rRNA;ABIM01040397.1/1122-1240   3649:Carica papaya (papaya)
AGGUGUGAUCAUACUAGCACUAAUUCACCGGAUCCCAUUAGAACUCUGCAGUUAAGUGUUCUUAGGCAAGAGUAGUACUCGGAUGGGUGACCUCCUGGGAAGUCCUGAUGUUACACCCA
>RF00001;5S_rRNA;ABIM01042200.1/588-706   3649:Carica papaya (papaya)
UGGUGCAAUGAUACUACCACUAAUGCAUCAAAUCUUAUCAGAACUACGCAGUCAAACAUACUUGGACAAGAGUAGUAUUAGGAUGGGUGACCUCCUAAAAAGUACUCGUGUUGCACACG
>RF00001;5S_rRNA;ABIM01035436.1/158-277   3649:Carica papaya (papaya)
UUGAGCGAUCAUACCACCACUAACGCAAUGAAUUCUAUUAGAACUCCGCAAGUUAAGGGUGCUUGGGCGAGAGUAGUACUAGGAUGGGUGACCUCCUGCGAAGUCCCUAUAUUUCACCCA
>RF00001;5S_rRNA;ABIM01036229.1/1183-1300   3649:Carica papaya (papaya)
AGGUGCGAUCAAACUAGUAUUAAUGCACCGGAUCCCAUCAGAACUCCGCAGAUAAGUGUGCUUGGGUAGAGUAGUACUAGGAUGGGUGACCUCCUGGGAAGUCUUCAUGUUGCACCCA
>RF00001;5S_rRNA;ABIM01034232.1/2542-2660   3649:Carica papaya (papaya)
GGGUGCGAUCAUACCAGCACUAUUGCACCGGAUCCCAUCAGAACUCCGUAGGUAAGGGUGCUUAGGCGAGAGCAGUACUCGGAUGGGUGACAUCUUGGGAAGUCCUCGUGUCGCACUAA
>RF00001;5S_rRNA;ABIM01031697.1/893-1011   3649:Carica papaya (papaya)
GGGUGCGAUCAUACCAGUACUAAUGCACUAGAUCUUAUCAGAACUCAACAGUUAAGUGUGCUUGGGCGAGAAUAGCACCCGGAUGGGUGACCUCCUGGGAAGUCCUCGUGUCGCACCAA
>RF00001;5S_rRNA;ABIM01034151.1/889-1006   3649:Carica papaya (papaya)
AAGUGCGAUCAUACCAGCAAAAUGCACCGAAUCCCAUCAGAACUCCGCAGUUAAGUGUGCUUUGGCGAAAGUAGUACAAUGAUGGGUUACCUCCUGGGACGUUCUUGUGUUACACCCA
>RF00001;5S_rRNA;ABIM01007126.1/2506-2624   3649:Carica papaya (papaya)
AGGUGCGAUUAAACUAGCACUAAUAUACUGGAUCGCGUCAUAACACCACAGUUAAGCGUGCUUUAUUGAGAGUAGUACUAGGAUGGGUGACCUCCAGAAAAGUACUCGUGUUACACCCA
>RF00001;5S_rRNA;ABIM01038882.1/1538-1656   3649:Carica papaya (papaya)
GGUUGCGAUCAUACCAGCACUAAUUCACUAGAUCCCAUUAGAACUUCACAGUUAAGCGUACUUAGGCAAGAGUAGUAAUAGGAUGGGUGACCUGCUGAGAAGUUCUCGUGUUGCACCCU
>RF00001;5S_rRNA;ABIM01040398.1/1674-1792   3649:Carica papaya (papaya)
AGGUGCGAUCAUACCAGCACUAAUGCACCAGAUCCCAUCAGAACUCCGCAGUUAAGUGUGAUUGAGCAAUAGUAGUACUAGAAUGGGUGACCUCUUGGGAAGUUCUUGUGUUGCACCUA
>RF00001;5S_rRNA;ABIM01040076.1/1333-1450   3649:Carica papaya (papaya)
CAUGAGGAUCAUACCAGCACUAAUGCAACGGAUUCUAUCAGAACUCUGCAGUUAAGGGUGCUUGGGCGAGAAAAGUACUCGGAUGGGUGACCUCCUGCGAAGUCCUUAUAUUUCACCC
>RF00001;5S_rRNA;ABIM01038183.1/1722-1839   3649:Carica papaya (papaya)
GAGUGCGAUCAUACCAGCACUAAUUCACCAGAUCCAUCAGAACUCCGCAGUAAAGUGUGCUUGAGCGAGAACAGUACUAGGAUGGGUGACCUCCUGGGAAGUGCUCAUGUUGGACUCA
>RF00001;5S_rRNA;ABIM01034318.1/3320-3441   3649:Carica papaya (papaya)
AUGGGCGAUCAUACCAGGACUAAUGCAACGGAUUCUAUCAAAACUCCGCAAGUUAUGGGUACUUGGGCGAGAGUAGUACUAGGAUGGGUCACCUCCUUCGAAGUCCAUAUAUUUCACCCAUU
>RF00001;5S_rRNA;ABIM01044226.1/267-384   3649:Carica papaya (papaya)
GGGUGCGAUCAUACCAGCACUAGUUCACUGGAUCCCAUCUGAACUCCGUAGUUAAGCGUGCUUGGGCGAUAGUAGUACUAAGAUGGGUGAUCUCCUGGAAGUUCUCGUAUUGCACCCU
>RF00001;5S_rRNA;ABIM01029476.1/7589-7689   3649:Carica papaya (papaya)
GGGUGCGAUCAUACAAGCACUAGUUCACCGGAUCCCAUCAAAGCUCCGCAGUUAAGCGUGCUUGGGCAAGUUUAGUACUCGAAGCAGAGGUGAGGUGCCCG
>RF00001;5S_rRNA;ABIM01038641.1/884-1002   3649:Carica papaya (papaya)
UGGUGCGAUCAUACUAGCACUAAAGCACUGGAUCCCAUAAAAACUCCGUAGUUAAGUGUGCUUGGGCUAGAGUAGUGCUCAGAUGGGUGACCUCCUGGGAAGUCCUCGUGUCGCACCAA
>RF00001;5S_rRNA;ABIM01031278.1/2156-2275   3649:Carica papaya (papaya)
UUGAGCGAUCAUUCCAGAACUAAUGCAAUAGAUUCUAUCAGAACUCCGCAAGUUAAGGAUGCUUGGGCAAGAGUAGUACUAGGAUGGGUGACCUCCUGCGAAGUCCUUAUAUUUCACCUA
>RF00001;5S_rRNA;ABIM01036015.1/1626-1747   3649:Carica papaya (papaya)
AUGAGCAAGCAUACCAGCACGAAUGUAACGGAUUCUAUCAGAAAUCCGCACGUUAAGGGUGCUUGGGUGAGAGGAGCACUAGGAUGGGUGACCUCCUGCGAAGUCAUUAUAUUUCACCCAUU
>RF00001;5S_rRNA;ABIM01045198.1/1-98   3649:Carica papaya (papaya)
CAUACCAGCACUAAAGCCUCGGAACCCAUCAGAACUCCGCAGUUAGGUGUGCUUGGGCGAGAGUAGUACUCCGAUGGGUGACCACUUGGCAAGCCCUC
>RF00001;5S_rRNA;ABIM01037104.1/1834-1952   3649:Carica papaya (papaya)
AGUUGCGAUCAUACUAGCACAAAUGCACCGGAUCCCAUCAGAACUUCGUAGUUAAGUGUGCUUUGGUGAAAGUAGUACAAGGAUGGGUUACCUCCUGGGAAGUUCUGUUGUUGCACCUA
>RF00001;5S_rRNA;ABIM01034072.1/532-650   3649:Carica papaya (papaya)
AGGUGCGAUUAUACCAGUACUAAUUCACCGAAUCCCAUCAGAACUCCGCAGUUAAGCAUUUUUGGGAAAGAGUAGCACUAGGAUGGGUGACUUCCUGGGAAGUUCUUGUGUUGUACCCU
>RF00001;5S_rRNA;ABIM01039117.1/1277-1393   3649:Carica papaya (papaya)
AUGUGCGAUCAUUUCACCACUAAUGCACCGGAUCCCAUAAAAACUCUAUAAUUAAGCGUGUUUGCGCGAUAGUAGUACUGAUGGAUGAGCUCUUGGAAAGUUCUCGUGUUGCACUCG
>RF00001;5S_rRNA;ABIM01043087.1/1059-1165   3649:Carica papaya (papaya)
GCAAAUGUGAGUCACGACGCUGGAUCCCAUCAGAACUCCGCAGUUAUGUGUGCUUGGGCCAGAGUAGUACUUGGAUGGGUGACCUCCUAGGAAGUACUCGUGUUGCA
>RF00001;5S_rRNA;ABIM01030925.1/567-685   3649:Carica papaya (papaya)
AUAUUUGAUCAUACCAGCACUAAUUCACUAGAUCUCAUCAAAACUCUAUAGUUAAGCAUUCUUGGGUAGGAGCAGUACUAGGAUGGAUGACCUCUUGGAAAGUUCUCGUGUUGCACCCU
>RF00001;5S_rRNA;ABIM01028074.1/12924-13019   3649:Carica papaya (papaya)
AGGUGUGAUCAUACCAUCACUAAUGUACCGGAUCCAAUUAGAACUCCACAUUUAAGUUUGCUCGGGCGAGAGUAAAAGUGUAUGUAUUUGCAACAC
>RF00001;5S_rRNA;ABIM01035713.1/1044-1162   3649:Carica papaya (papaya)
AAGUGCGAUCAUACCAGCACUAGUUCACCGGAUCCCAUCAGAAUUCCACAGUUAAGCGUGCUUGGGAGAGAGUAGUAUUAGGAUGGGUGAUCUCCUAGGAAGUCCUUGUGUUGCACAAG
>RF00001;5S_rRNA;ABIM01045423.1/1004-1122   3649:Carica papaya (papaya)
UAGUUCGAUCAUACCAGCUCCAAUGCAGUGGAUCUCAUCAGAACUCUGCAGUUAAGUGUGCUUGGGCGAGAGUAGUUCUUGGAUGGGUGACCUCUUGGGAAGUUCUCGUGUCGCACAAA
>RF00001;5S_rRNA;ABIM01036367.1/1572-1690   3649:Carica papaya (papaya)
GGGUGCGAUCAUACCAGCACUAAUGCACCGGAUCCCAUCAGAACUCCGCAGUUAAGUGUGCUUGGGCGAGAGUAGUAUUCAGAUUGGAGACCUCCAGGGAAGUCCUUGUCUCUCAUUAA
>RF00001;5S_rRNA;ABIM01045858.1/455-574   3649:Carica papaya (papaya)
GUAUGAGAUCAUACCAGAACUAAUGCAGUUGAUCCCAUCAGAACUCCACACGUUAAACGUGCUUGGGCGAGAAUAGUUCUAGGAUGUGUGACCUCUUGAGAAGUUCUCGUGUUGCAACCA
>RF00001;5S_rRNA;ABIM01034180.1/2741-2859   3649:Carica papaya (papaya)
AGGUGGGAUCAUACUAGCACUAAUGCACCGGAUCCGAUCAGAACUUCGCAGUUAAGUGUGCUUGGGCGAGAAUAGUACUCGAAUGGGUGACCUCCUGGGAAGCCCUCGUGUUGCACCCA
>RF00001;5S_rRNA;ABIM01039405.1/1958-2038   3649:Carica papaya (papaya)
AUGUGGCAUCAUACCAACACUAAUGCACUGGAUCCCAUCAGAACUCUGCAGUUUAGUGUGCUUGGGAGAGAAUAGUACUCG
>RF00001;5S_rRNA;ABIM01045063.1/244-362   3649:Carica papaya (papaya)
GGAUACAAUCAUACCAGCAAUAAUGCAUCGGAUCCCACCAGAACUCUAUCGUGUAGCGUGCUUGGGUGAGAUUAGUAGUAUGAUGGGUGACCUCCUGGGAAGUCCUCAUGUUGUACCCU
>RF00001;5S_rRNA;ABIM01039174.1/1106-1224   3649:Carica papaya (papaya)
GGGUUCGAUCAUACCAGCACUAAUGCACCGGAUUCCAUCAGAACUUCGUAGUUAAGUGUGCUUGGACGAGAGCAGUACUAGGAUGGGUGACCUCCUAGGAAGUGUUCGUGUUGCAUCCA
>RF00001;5S_rRNA;ABIM01029476.1/9637-9755   3649:Carica papaya (papaya)
GGGUGCGAUCAUACCAGCACUAAUUAAUCGUAUCCCAUCAGAACUCUGUAGUUAAACGUGCUUGAGCGAAAGUAGUACUAGGAUGGGUGACCUUCUAGCAAGUUCUCAUGUUGCACCAU
>RF00001;5S_rRNA;ABIM01005120.1/6446-6564   3649:Carica papaya (papaya)
AGGUGCGAUAGUACCAGCACUAAUUCACUGGAUCCCAUCAGAACUUUGCAGUUAAGCUUGCUUGGGCGAGAGUAGUUUUUAGAUGGGUGACUUCCUAGGAAGUUCUCGUGUUGCACCCA
>RF00001;5S_rRNA;ABIM01039329.1/1270-1388   3649:Carica papaya (papaya)
AGGUGCGAUCAUAUUAGCACUAAUGCACCGUAUCCCAUCAGAACUCCGCAGUUAAGUGUGCUUUGGCGAGAGUAGUACUCGGAUGGGUGACCUCCUGGAAAGUCCUCUUGUUACACCCA
>RF00001;5S_rRNA;ABIM01039021.1/415-533   3649:Carica papaya (papaya)
AGGUGAGAUCAUACCAGCACUAAUACAACGGAUUCUAUCAGAACUCCGUAUGUAAGGGUACUUGGGCGAGAGUAGUACUAGCAUGGGUUACCUCCUACAAAAUCCUUAUAUUUCACCCA
>RF00001;5S_rRNA;ABIM01032365.1/335-451   3649:Carica papaya (papaya)
UGAGCGAGUCAUACCAGCACCAAUGCAACGGAUUCAAUCAGAACUCCGCAAGUUAAGGGUGCUUGGGCGAGAGUAGCACUAGGAUGGGUGACCUCCUGCGAAGUCCUUAUAUUUUAC
>RF00001;5S_rRNA;ABIM01034428.1/582-699   3649:Carica papaya (papaya)
GGUUCAAUUAUACCAUCACUAAUUCACCGGAUCCCAUCAGAACUCCGCAGUUAAAUGUGCUUGGGCAAGUGUAGUACUAGAGGUGGUGACCUCCUGGGAAAUCCUCGUGUUGUAACCA
>RF00001;5S_rRNA;ABIM01036229.1/2722-2842   3649:Carica papaya (papaya)
UCGUGCUAUCAUACCCGCACUAGUUCACUAGAUCCCAUCAGAACUCUGCAGUUAUGCGUGCUUGGGCGAGAGUAGUACUAGAAUGGGUUGCCUCCUGGGAAGCUCUCGGCUCUUGUGUUGC
>RF00001;5S_rRNA;ABIM01035849.1/948-1066   3649:Carica papaya (papaya)
GGGUGUGAUCAUACCAGCAUUAAUGCAAUGGAUCUUAUCAGAACUCUACAGCUAAGCGUGCUUAGACGAGAGUAGUACUAAGAUGGGUGACCUCCAAGGAUGUUCUUGUGUUGCACCCG
>RF00001;5S_rRNA;ABIM01042028.1/1395-1513   3649:Carica papaya (papaya)
AGGUGCGAGCAUACCAGCAUUAAUGCACCAGAUCCCAUCAGAACUCCGCAUUGAAGUUUGCUUGGGUGAGAGUAGUACUAGGAUGGGUAACCUCGUCGGAAGUACUCGUAUUGCACCCA
>RF00001;5S_rRNA;ABIM01045337.1/209-327   3649:Carica papaya (papaya)
AGGUACGAUCAUACCAGCACUAAUGCAUCGGAUGCCAUCAGAACUCCGCAGUUAAGUGUGCUUGGUCGAGAGUAGCACUCGGAUGGGCGACCUCUUGGGCAGUCCUCGUGUCGCACUAA
>RF00001;5S_rRNA;ABIM01039947.1/1149-1267   3649:Carica papaya (papaya)
AGGUGCGAUCAUACCAGCACUAAUGCACCGGAUCCCAUCAGAAUUCCGUAGUUAAGUGUGCUUCGGUGAGAGUAGUACUCGGAUGGGUUCCCUCCUGGGAAGUCUUCGUGUUGCACCAA
>RF00001;5S_rRNA;ABIM01029476.1/979-1097   3649:Carica papaya (papaya)
GGGUGCAAUCAGACCAGCUCUAAUGUACCGAAUCCCAUAAGGACUCUACAGUUAAGUGUCCUUUGGUGAGAAUAGUACUAAGAUGGUUAACCUCUUGGAAAGUCGUCGUGUUGCACCUA
>RF00001;5S_rRNA;ABIM01036164.1/499-617   3649:Carica papaya (papaya)
GGGUGCAAUCAUACCAGCACUAAUGCACUGGAUCCCCUCAGAACUCCGCAGUUAAGUGUGCUUGGGCACGAGUAGUACUCGGAUGGGUGAUCUCCUGGGAAGUCCUCGUGUCGCACGAA
>RF00001;5S_rRNA;ABIM01034492.1/1799-1917   3649:Carica papaya (papaya)
AGGUGCGAUCAUACCAGUACUAAAGCACCGGAUCCCAUCAGAACUCCGCAGUUAAGUGUGCUUGGGCAAAAGUAGUACAAGGAUGGGUGACCUCCUAGGAAGUCCUCGUAUGGCUCAAA
>RF00001;5S_rRNA;ABIM01037679.1/1872-1990   3649:Carica papaya (papaya)
AGGUGCGAUCAUACCAUCACAAAUGCACUGGAACCCAUCGAAACUCCGCAGUUAAGUGUGCUUUGGCGAAAGUAGUACAAGGAUGGGUUACCUCCUGGAAAGUUCUCGUGUUGCACCAA
>RF00001;5S_rRNA;ABIM01032199.1/2020-2138   3649:Carica papaya (papaya)
AGGUGCGAUCAUACCAGCACUAAUGCAUUGGAUUCCAUCAGAACACUGUAGUUAAGUGUGCUUGGGUGAGAGUAGUACUCGGAUGGGUGACUUCUUGGGAAGUCCUCGUGUCGCACCAA
>RF00001;5S_rRNA;ABIM01035883.1/289-407   3649:Carica papaya (papaya)
AGGUGCCAUUAUACCAUCACUAAUUCACCGGAUCCCAUUAGAACUCCGCAGUUAAAUGUGCUUUGGUGAGUUUAGUACUAAGAGUGGUGGCCUCCUGCGAAGUCCUCGUGUUGCACAAA
>RF00001;5S_rRNA;ABIM01030170.1/1500-1618   3649:Carica papaya (papaya)
AAGUGCGAUCAUACCAGCACAAAUGCACCAGAUCCCAUCAGUACUCUGCAGUUAAGUGUGCUUUGGCGAAAGUAGUACAAGGAUGGGUUAACUCCUGAGAAGUUCUCGUGUUGUAUCCU
>RF00001;5S_rRNA;ABIM01038438.1/549-670   3649:Carica papaya (papaya)
UGAUGCGAUCAUAUCAGCACUAAUGCACCCGAUCCCAUCAGAACUCUACAGUUAAGUAGUGUGCUUGGGCGAUAAUAGUACUCGGAUGGGUGACCUCCUGGGAAGUCCUUGUGUUGCACCAA
>RF00001;5S_rRNA;ABIM01033170.1/757-874   3649:Carica papaya (papaya)
GAGUGCGAUCAUACCAGCACUAAUGCACUGGAUCCCAUCAAACUCUGCAGUUAAGUGUGCUUGGAUGAGAGUAAUACUAGGAUGGGUGACUUCCUAGGAAGUCCUCGUGUUGCACCCA
>RF00001;5S_rRNA;ABIM01035664.1/57-178   3649:Carica papaya (papaya)
AGGUGUGAUUGUACUAGCACUAAUGCACAUGAUCCCAUCAGAACUCCGUAGUUAAGUGUGCUUGGGCAGAUUGUAGUACGAGGAUGGGGUGACUUCUUGGGAAGUCUCAUGUUUCACUAUUU
>RF00001;5S_rRNA;ABIM01041158.1/157-275   3649:Carica papaya (papaya)
AGAUGCGAUCAUACCAGCACUAAUGCACUGGAUUCCAUCAGAACUCCGAAGUUAAGUGUGCUUUUGCGAGAGUGGUACUAGGAUGGGUGUCCUCCUCGGAAGUCCUCAUGUUGCACCUA
>RF00001;5S_rRNA;ABIM01041506.1/1575-1693   3649:Carica papaya (papaya)
AAGUGCGAUCAUACCAGCACUAAUGCACCGGAUACCAUCCCAACUCAGUAGUUAAGUGUGUUUGGGACAGAGUAGUACUAGGAUGGGUGACCUCCUGGGAAGUCCUUGUGUUGCACCUA
>RF00001;5S_rRNA;ABIM01035569.1/1759-1877   3649:Carica papaya (papaya)
AGGUGCGAUCAUACCAGCACAAAUGCACUAGAUCUCAUCAGAACUCCGUAGUCAAGUGUGCUUUGGCGAAAGUCGUACAAGGAUGGGUUACCUCCUGGGAAGUUCUUAUGUUGCACCCU
>RF00001;5S_rRNA;ABIM01030142.1/8533-8637   3649:Carica papaya (papaya)
CACACCAGCACAAAUGCAUCGGAUCCCAUCAGAACUCUGCAGUUAAGUGUACUUUGGCGAAAGUAGUACAAUGAUGGGUUACCUCCUGAGAAGUUCUCGUGGUGC
>RF00001;5S_rRNA;ABIM01038467.1/1654-1762   3649:Carica papaya (papaya)
AGGUGCGAUCAUAUCAGCACUAAUUUUUUGGAUCCCAUCAGAACUCCGUAGUUAAGUGUGCUUGGGCGAGAGUAUACUCGGAUCCUGGGAAGUCCUCGUGUUGCACCCA
>RF00001;5S_rRNA;ABIM01032253.1/1950-2068   3649:Carica papaya (papaya)
AAAUGCCAUUAUACCAUCACUAAUUCACCGGAUCCCAUCAGAACUCCGCAGUUAAGUAUGCUUAGGCGAGAGUAGUACUAGGAUGGGUGACCUCUUAGAAAGUUCUCGUGUUUCACCUA
>RF00001;5S_rRNA;ABIM01036492.1/474-592   3649:Carica papaya (papaya)
GGGUCCGAUCAAAUAAGCACUAGUGCACUGAAUCCCAUAAGAACUCUGCAGUUAAGUGUCCUUUGGUGAGAGUAGUACUAAGAUGGUUGACCCCUUGGAAAGUCCUCGUGUUGUGCCUA
>RF00001;5S_rRNA;ABIM01037390.1/1851-1968   3649:Carica papaya (papaya)
GGGUGCGAUUAAACCAGCACUAAUGUAUCGGAUUCCAUCAAAAUCCGUAAUUAAGUAUGCUUGAGCAAGAGUAAUACUAGGAUGGAUGACCUCUUGGGAAGUCUUCGUGUUGCACUCG
>RF00001;5S_rRNA;ABIM01036341.1/942-1071   3649:Carica papaya (papaya)
AGGUGCAAUCAUACCAGUACUAAUGCAUCGAUCCCUUCAGAGCUCCGCAGUUAAGUGUGCUUUGGCGAGAGUAGUACUAGGAUGGUAGACCUCCUGGGAAGUCCGUUGGUUUAUACGCGGACUGCACCUU
>RF00001;5S_rRNA;ABIM01028204.1/12306-12438   3649:Carica papaya (papaya)
GGUUGAGAUCAUACCAACAGUAGCUCACCGGAUCCCAUCAAACUCUUUAGUUAAGCGUGCUUGGGCGAGAGUAGUACUAGGAUAGGUGCAGUUAAUUAGAGGCCAUCACAUGAUAAGAGUGUCUUUGCGAGUA
>RF00001;5S_rRNA;ABIM01018010.1/1430-1548   3649:Carica papaya (papaya)
GGGUGCGAUCAUACCAACACUAACUCAUUGGAUCCCAUCAGAACUCCGCAGUUAAGCGUGUUUGUGCCAGAGUACUGCUAGUAUGGGUGACCUCGUGAGAAGUUCUCGUGUUGCACCAU
>RF00001;5S_rRNA;ABIM01040449.1/194-314   3649:Carica papaya (papaya)
UUGAUGGAUCAUACCAGCAACAAUGCAACGGAUUCUAUCACAACUCCGCUAGUUAAGGGUGCUUGGGCGAGAGUAGCACUAACAUGGGUGACCUCCUACGAAGUCCUUAUAUUUCACCCAU
>RF00001;5S_rRNA;EF625820.1/129829-129947   3649:Carica papaya (papaya)
UGGUGCAAUCAUACCAGCACUAAUGCAUUGAAUCCCAUCAGAACUCUGUAGUUAUACAUGCAUAGGGGAGAGUAGUACUAGGAUGGGUGACCUCCUGGGAAGUCCUAUUAUUGCACCUU
>RF00001;5S_rRNA;ABIM01034790.1/55-170   3649:Carica papaya (papaya)
AGGUGCGAUCAUACCAGCACUAAUGCAACGGAUUUAUCAGAACUCGUAGGUAAGGGUGCUUGGGCGAGAGUAGUACUAGCAUGGGUUACCUCCAGCGAAGUCUUAUAUUUAACCCA
>RF00001;5S_rRNA;ABIM01033132.1/4984-5107   3649:Carica papaya (papaya)
AGGUGCGAUCAUAUAAGUAAUAAUUCACCGGAUCCCAUAAGAACUCCACAGUUAAGUGUGCUUGUGCGAGAGUAGUAUUUAGGAUGGGCUGACCUCUUGGGAAAGUUUCUCGGUGUUUCACAAU
>RF00001;5S_rRNA;ABIM01039106.1/299-416   3649:Carica papaya (papaya)
AGGUGAGAUCAUAGCCGCACUAAUGCCACGGAUUCUAUCACAACUCCGUACGUAAGGGUGCUUGGGGGACAGUAUACUAGCAUGGGUUACCUCCUGCGAAGUCCUUAUAUUUCACCCA
>RF00001;5S_rRNA;ABIM01029184.1/6422-6540   3649:Carica papaya (papaya)
AGGUCUGAUCAUACCAGCACUAAAGCUCCAGAUCCCAUUAGAACUCCGUAGUUAAGUGUGCUUGGGCGAGAGUAGUACAAUGAUGGGUUACCUCAUGGGAAGUUCUCGUGUUGCACCCU
>RF00001;5S_rRNA;ABIM01031837.1/5119-5237   3649:Carica papaya (papaya)
GAGUGCGAUCAUACGAGUAAUAGUUCACCGGAUCCCAUCAGAAUUCUACACUCAAUCGUGCUUGGGCGAGAGUAGUACUAGGAUGGGUGACCUCCUAGGAAGUCUUCAUGUUGCACCCU
>RF00001;5S_rRNA;ABIM01028696.1/2555-2672   3649:Carica papaya (papaya)
GGGUGCGAUCAGACCAAACUAAUGCACGGAAUCCCAUAAGAACUCUGCAGUUAAGUGUCUCUUGGUGAGAGUAGUACUAAGAUGGUUGACCUCUUGGAAAGUUCUCGAGUUGCACCUG
>RF00001;5S_rRNA;ABIM01031398.1/1213-1330   3649:Carica papaya (papaya)
GGGUUCGAUCAUACCAACACUAAUGCACCGCAUCUUGUUGAACUCCUCUAUUAAGCAUGCUCUGGUGAAAGAAGUACUAGGAUGGGUGACCUCCUGCGAAGUCCUCGUGUUCCACCCA
>RF00001;5S_rRNA;ABIM01039689.1/1129-1217   3649:Carica papaya (papaya)
GGGCACGAUCAGUCCAGCACUAAUGCACUGAAUUCCAUAAGAACUCUGUAGUUAAGUGUCCUUGGAAUCCCACUGAAUCCUCGUGUUGC
>RF00001;5S_rRNA;ABIM01032656.1/672-790   3649:Carica papaya (papaya)
UGGUGCGAUCAUACCAGCACUAACGCACCGGAUCCCAUCAGAACCCCACAGUUAAGUGUGCUUUGAAGAGAGUGGUACUCGGAUGGGUGACUUCCUGGGAAGUCCUCGUGUUGCAACAA
>RF00001;5S_rRNA;ABIM01029232.1/4221-4339   3649:Carica papaya (papaya)
GGGUGCAAUCAUACCAGCACUAAUUCACCGGAUCUCAUCAGAACUCCGCAGUUAAGCAUGUUUUGGUGAGAGCAGUACUAGAAUGGGUGACCUCCUUAGAAGUCCUCGUGUUGCACCCU
>RF00001;5S_rRNA;ABIM01040874.1/845-964   3649:Carica papaya (papaya)
GGGUGCGAUCAUACCAGCACUAGUUCACCGAAUCCCAUCAGAACUCCACAAUUAAGCGUGCUUUGGCAAGAGUAGUACUAGGAUGGGUGACCUCUUGGGGAAGUCCUUAUGCUGCACCCU
>RF00001;5S_rRNA;ABIM01036335.1/2152-2269   3649:Carica papaya (papaya)
AGUUUCGAUCAUACCAGCACUAAUGCACCGGAUCCCAUCAGAACUCCGCAGUUAAGUGUGCUUGGGCGAGAGUAAUACUCGGAUAGGUGACCUCCGGGGAAGUCCUCUUGUUGAACUA
>RF00001;5S_rRNA;ABIM01036539.1/1428-1559   3649:Carica papaya (papaya)
AGGUGCAAUCAUACCAGCACUAAUGCACCGGAUCCCAUCAGAACUCCGCAGUUAUGUGUGCUCGGAUGGGUGACCUCCUCCGAUGUCAUUAUAUUUCACCCAUUUUCUUGGGAGGUCCUCGUGUUGCACCCA
>RF00001;5S_rRNA;ABIM01031075.1/6418-6536   3649:Carica papaya (papaya)
AGGUGCGAACAUACUAGCAUGAAUUCACCGGAUCCCAUCAGAACUCAGCAGUUAAGCAUUUUUGGGCAAGAGUAAUACUAAGAUUGUUGACCUCUUGGUAAGUCCUCGUGUUGCAUCUG
>RF00001;5S_rRNA;ABIM01029735.1/4497-4615   3649:Carica papaya (papaya)
GGGUGCAAUCAUACUAGCACUAAUUCACCGGAUCCUAUCAAAACUUCGCAGUAAAGCGUGCUUGGGCGAGAGUUGUACUAGGAUGGAUGACCUCUUGAGAAGUCCUCUUGUUGCAUUUU
>RF00001;5S_rRNA;ABIM01040010.1/1399-1516   3649:Carica papaya (papaya)
GGUCGCGAUCAUACCAGCACUAGUUCAUCGAAUCCCAUCAGAACUCCUUAGUCAAGCGUGCUUGGGCGAGAGUAGUACUAGGAUGCAUGACCUCUUGAGAAGUUCUCGUGUUACACCA
>RF00001;5S_rRNA;ABIM01033226.1/457-578   3649:Carica papaya (papaya)
AGGUACCAUUAUACCAUCACUAAUUCACCGGAUCCCAUCACAACUCCACAGCUAAAUGUGCUUGGACGAGUGUAGUUCUAGAAGUGGUGACCUCUUGGGAACUCGGCAGUUAAGUGUACUUG
>RF00001;5S_rRNA;ABIM01034423.1/1782-1905   3649:Carica papaya (papaya)
AUGUGCGAUCAUACCAGCUCUAGUUUACCCGAUUCCAUCAGAACUUCGCAGUUAAGCGUGCUUAGGCGAGACUAGUACUAAGAUGGUCAUUAAAUGUUAUACGAGAUCGGAGUGAUGGUCCGCC
>RF00001;5S_rRNA;ABIM01029849.1/61-178   3649:Carica papaya (papaya)
AGGUGCAAUCAUACCAGUAUUAGUUCACUGAAUCUAAUCAAAACUCCGCAGUUAAGCGUGCUUGACGAGACUAGUACUAGGAUUGAUGACCUCCUGGGAAGUUCUCGUGUUCCACCAU
>RF00001;5S_rRNA;ABIM01034800.1/1122-1236   3649:Carica papaya (papaya)
UUUUUUCAGAUGCACUAAUGCACCGGAUUCAAUCAGAGCUCCGCAGUUAAGUGUGCUUGGGCGAAAGUAGUACUCGAAUGGGUGACCUCCUCGGAAGUCCUCGUGUUGCACAAAU
>RF00001;5S_rRNA;ABIM01032253.1/1300-1418   3649:Carica papaya (papaya)
AGGUGCCAUCAUACCAGCACUAAUGCACCGGAUCCCAUCUGAAAUCCGCAGCUAAGUGUGUUUGGGCGAGAGUAAUACUAGGAUUUGUGACCCCCUAGGAAGUCCUCGUAAUGCACCCA
>RF00001;5S_rRNA;ABIM01042164.1/996-1115   3649:Carica papaya (papaya)
UGGUGCAAUUACACUAGCUCAAAUGCACUAGAUCCCAUCGAAACUCUACAGUCAAAUCGUGUUUGGCCGAGAGUAGUACAAGGAUUGAUGACCUCCUGGGAAGACCUUGUGUUGCACCUA
>RF00001;5S_rRNA;ABIM01045599.1/664-772   3649:Carica papaya (papaya)
AUGAGCGAUCAUACCAGAACUAAUGCAACGGAUUCUAUCAGAACUCCGCAAGUUAAAUGUGUUUGGGCGAGAGUAGUACUAGGAUCGGUGAGCUCCUGCAAUGUCCUUA
>RF00001;5S_rRNA;ABIM01042011.1/127-245   3649:Carica papaya (papaya)
GGGUGCGAUCAAACAAACACUAAUAUACCGGAUCCCAUCAAAAUUCCAUAGUUAAGCGUGUUUUGUCGAGAGUAGUAUUAGGAUGGGUGACCUCCUGAAAAGUACUCAUGUUGCACCCA
>RF00001;5S_rRNA;ABIM01038073.1/2200-2313   3649:Carica papaya (papaya)
GGGAUCAUACCAGCAAAAAGAAACGGAUUCUAUCAGAACUCCGCACAUAAGGGUCAGGGGGCGAGAAAAGUACUAGGAUGGGUGACCUCCUGCGAAGUCCUUAUAUUUCACCCA
>RF00001;5S_rRNA;ABIM01041796.1/405-523   3649:Carica papaya (papaya)
AGGUGCGAUAAUACCAGAACUAAUGCACCGGAUCAAAUCAAAACUCCGCACUUAAGUGUGCUUCAGCGAGAGUAGUACUCAUAUGGGUGACCUCAUGGGAAGUCCUCGUGUUGCACCCA
>RF00001;5S_rRNA;ABIM01038706.1/191-306   3649:Carica papaya (papaya)
GAGUGCGAUCAUAAUAGCACUAAUUCACUAGAUCCCAUCAUAACUCUGUUAAGCAUGCUAGAGCGAGAGCAGUACUAGGAUGGGUGUCCUCCUUAGAAGUCCUCGUUUUGCACCCU
>RF00001;5S_rRNA;ABIM01036813.1/181-299   3649:Carica papaya (papaya)
AGGUGCGAUCAUACCAGAACGAAUGCACCGGAUCCCAUCAGAACUCCACAUUUAAGUGUACUUGGGCGAAAGUAGCACUAGGAUGGGUGACCUCCAGGGAAGCACUUGUGUUGUACCCA
>RF00001;5S_rRNA;ABIM01033788.1/1109-1226   3649:Carica papaya (papaya)
GGGUGCGAUCAUACCAGCACUAAUUCACCGGAUCCUAUCAGAACUCGCAUUUAAGUGUACUUGGGCGAGAGUAGUAAUAAGAUGGGUGACCUCCUAGGAAAUUCUCAUAUUGCACUUA
>RF00001;5S_rRNA;ABIM01028204.1/13859-13977   3649:Carica papaya (papaya)
GGGUGCGAUCAUAUCAGCACUAGUUCACUGGAACCCAUCAGAACUCCGAAGUUAAGCGUGUUUGCGAGAGAGUAGUACUAGGAUGGGUGACCUCCUGGGAAGUUCUUAUGUCGCAUAAG
>RF00001;5S_rRNA;ABIM01033140.1/2070-2188   3649:Carica papaya (papaya)
AUGUGCGAUCAGACCAGCACAAAUGCACCGGAUCCCAUCAGAACUUUGCAGUUAAGUGUGCUUUGGUGAAAGUAGUACAAUGAUGGGUUACCUCGUGGGAAGUUCUUGUAUUGCACCCA
>RF00001;5S_rRNA;ABIM01041264.1/1548-1672   3649:Carica papaya (papaya)
GGGUGCGAUCAUACCAGUACAAAUUCACCGGAUCCCAUCAGAACUCUACAGUAAAGCGUGCUUGGACGAGAGUAGUACUAGGAUGGGUGAUCUCCUGGCAACCAUCUUAGUACUAAUCUCACUCA
>RF00001;5S_rRNA;ABIM01037436.1/2166-2280   3649:Carica papaya (papaya)
GGAUUAAAUCAUGCUCACACUAAUGCAUUGAAUCCCAUCAAAAUUCCGCCGUCAAGCAUGCUUGGGCGAGAAUAAGACUAGGAUGGGUGACCUCUUGGGAAGUCUUUAUGGUGCA
>RF00001;5S_rRNA;ABIM01040672.1/776-894   3649:Carica papaya (papaya)
AGGUGCGAUCAUACCAGAACUAAUGCACCGGAUCCAAUCAUAACUUCGCAUUUAAGUUUGGUUGGGCGAGAGUAAUACUAGGAUGGGUGACCUCCCCAGAAGUACUCGUGUUGCACCCA
>RF00001;5S_rRNA;ABIM01041354.1/271-389   3649:Carica papaya (papaya)
AGGUGCGGUCACACCAACAUUAAUGCAUCGGAUCCCAUCAUAACUCCGCAGUUAAGUGUGCUUUGGCUAAAGUAUUACAAUGAUGGGUUACCUCCUGGGAAGUUCUCGUGUUGCUUCAA
>RF00001;5S_rRNA;ABIM01042033.1/963-1081   3649:Carica papaya (papaya)
GGGUGCGAUUAUACCAGCACUAAUUCACCGGAUCCCAUCAUAACUCCGCAGUUAAGUGUUUUUGGGUGAGAGUAGUACUAAGAUGGUUGACCUCUUAGAAAGUCCGCAUGUUGCACCCU
>RF00001;5S_rRNA;ABIM01031010.1/842-959   3649:Carica papaya (papaya)
GGGUGUGAUCAUACCAAUUAUAUUGCACCUGAUCCCAUCAGAACUCCGCAGUUAAGUGUGCUUAGGCGAGAUUAGUAAUCGGAUGGUGACCUCCUGGGAAGUCCUCGUGUCGCACCAA
>RF00001;5S_rRNA;ABIM01034556.1/371-489   3649:Carica papaya (papaya)
AGGUGCGAUCAUACCAGCACUAAUGCCCCGGAUCCCAUCAAAACUCAGUAGUUAUGUGUGCUUGAGCGAGAGUAGAAUUCGGAUGGGUGACCUCUUGGGAAGUCCUCUUGUCUAACUAA
>RF00001;5S_rRNA;ABIM01043685.1/1206-1327   3649:Carica papaya (papaya)
AAUUGUCAUCAUUCCAGAACUAAUGCACCGGAUCCCAUCAGAACUCCGCAGUUAAGUGUGCUUGGGCGAGACUAGUACUCGGAUGGGUGACCUCUUAGGAAGUCCUCGUGUCACACCAAUUU
>RF00001;5S_rRNA;ABIM01032931.1/2018-2133   3649:Carica papaya (papaya)
UGCGAUCAUACCAGCACUAAUGCACUGGAUCCCAUCAGAACUCUGCAAUUAAGCGUGCUUGGGCGAUAGUGGCACUCGGAUGGAUGACCUCUUGGGAAGUCCUCGUAUCGCAACAA
>RF00001;5S_rRNA;ABIM01032291.1/4019-4130   3649:Carica papaya (papaya)
AGGUGCGAUCAUACCAGCACUAAAGCUCCGGAUCCCAUCAGAACUCCGCAGUUAAGUGUGCUUGGGCGAGAGUAGUACUCGGAUGGGUCACCACCCCCUCGUGUUGCACCUA
>RF00001;5S_rRNA;ABIM01042011.1/1063-1182   3649:Carica papaya (papaya)
GGGUACGACCAUACCAACACUAAUGUACUAGAUCCCAUCAGAACUCCCUAGUUAAGUGUGAUUGUGCGAGAGUAGUAUCAUGAUUGGGGGAUCUCUUGGGAAAUGCUCGUGUUGCACCCA
>RF00001;5S_rRNA;ABIM01041862.1/598-716   3649:Carica papaya (papaya)
AGGUGCGAUCAUACCAGUGCUAAUACACCAGAUCCAAUUAGGACUCCGCAAUUAAGUGUGCUUGGGUGAGAGUAGUACUAGGAUGGGUGAUCUCCUAGAAAGUUCUCAUUUUACACCCU
>RF00001;5S_rRNA;ABIM01041930.1/1202-1302   3649:Carica papaya (papaya)
GGGUGCGAUCAUACCAGCAGCAGCUCGCCAUAUCCCAUCAGAACUCAACGAGAGUAGUACUAGGAUUGGUGACCUCUUGGAAAGUACUCGUGUUGCACCCU
>RF00001;5S_rRNA;ABIM01034618.1/3284-3398   3649:Carica papaya (papaya)
AGGUGCGAUCAUACCAGCACUAAUGCAACGGAUUCUAUUAGAACUCCGUAGGUAAGGGUGUUUGGGCGAGUGUAGUUCUAGCAUGGGUCCGCUGGUUUAUACGAAAAUGUGAGUC
>RF00001;5S_rRNA;ABIM01039572.1/583-701   3649:Carica papaya (papaya)
AGGUGCGAUCAUACCAGCCCAAGUGCACUGGAUCCCAUUAGAACUCCGCAGUUAAGUGUGUUUUGGAUAAAGUAGUACAUGGAUGGGUUACCUCCUUGGAAGUUUUCGUGUUGCACCCA
>RF00001;5S_rRNA;ABIM01032080.1/734-852   3649:Carica papaya (papaya)
GGGUGCGAUCAUACUAGCACUAAUUCACUGGAUCCCAUCAGAACUCUGCAGUUAAGCAUUUUUGGGCGAGAGUAGUACUAAGAUGGUUGAACUCUUGAAAAGUCCUUGUGUUGCACCAU
>RF00001;5S_rRNA;ABIM01028677.1/1711-1829   3649:Carica papaya (papaya)
GGGUGCGAUCAUACCAGCACUAAUGCAAUGAAUCCGAUAAGAACUCUGCAGUUAAGUGUCCUUUAGUGAGAGUAGUACUAAGAUGGUUGACAUGGUGGAAAGUCCUCUUAUUGCACUUG
>RF00001;5S_rRNA;ABIM01034282.1/1025-1144   3649:Carica papaya (papaya)
AUGAGGGAUCAUACCAGCACUAAUGCAACGGAUUCUAUCAGAACUCCACAGUUAAGGGUGCUUGGGGGAGAGUAGUACUUCGGAUGGGUGACCACUUGGGAAGUUCUCGUGUUGCACCCA
>RF00001;5S_rRNA;ABIM01035578.1/1710-1807   3649:Carica papaya (papaya)
AAGUGCGAUCAUACCAGCACUAAUUCAACGGAUUCUAUCAGAACUCCGUAUUAGUACUCGGAUGUGUGACCACCUGGGAAGUCCUCGUGUCGCACCAA
>RF00001;5S_rRNA;ABIM01028204.1/5593-5711   3649:Carica papaya (papaya)
GAUUGUGAGCAUAGCAAUACUAACAAACUAAAUCCCAUCAGAACUCCGCAUGUAAGUGUACUUGGACUAGAGUAAUACUAGGAUGGGUGACCUCCUGGGAAGUUCUCGUGUUGCGCCUA
>RF00001;5S_rRNA;ABIM01037703.1/104-221   3649:Carica papaya (papaya)
UGGAUCGAUGAUACCAUCACUUUGCAUCGGAUCCUAUCAUAACUUUGCAGUUAAAUGUGCUUGGGCGAAAGACGUACUAGGAUGGGGGGCCUCCUUGGAAGUCGUCGUGUUGCACCCA
>RF00001;5S_rRNA;ABIM01040268.1/1480-1599   3649:Carica papaya (papaya)
AGGUGCGAUCAUACUAGCACUAAUGCAAUGGAUUAUAUCAGAACUUCACAGGUUAAGGGUGCUUGGGCGAGAGUAGUACUAGGAUGGGUGACCUCUAGCGAAGUCCUUAUAUUUUACCCA
>RF00001;5S_rRNA;ABIM01032867.1/4056-4174   3649:Carica papaya (papaya)
GGGUGCGAUUAUACCAGCACAGAUGCACCGGAUCCCAUCAGAACUCCGCAGUUAAUUGUGCUUUGGCGAAAGUAGUUUAAGGAUGGGUUUCCUCCUGGGAAGUUCUCAUGUUGCACCCA
>RF00001;5S_rRNA;ABIM01029232.1/796-914   3649:Carica papaya (papaya)
GAGUGCGAUCAUACCAGCACUAGUUAACCGGAUCCCAUCAGAACUCCGUAGUCAAGCAUGCUUGGACGAGAGUAGAACUAUGAUGGGUGAUCUCCUUGAAAGUCCUUAUGUUGCACCCU
>RF00001;5S_rRNA;ABIM01046591.1/610-721   3649:Carica papaya (papaya)
AUGAGGGAUCAUACCAGCACUAAUGCAACGGAUUCUAUCAGAACUCCACAGUUAAGGGUGCUUGGGCAUUUUACUUGAUAUUAGAAUGAGAAUGGGAGGUGCAGUGCGCACG
>RF00001;5S_rRNA;ABIM01035104.1/513-631   3649:Carica papaya (papaya)
GGGUGCAAUCAUACCAGCACUAGUUUACCGGAUCCUAUCAGAACUCUGCAGUAAAGAGUGCUUGGGCAAGAGUAGUACUAGGAUUGGUGACCUCCUGGACGGACCUCGUGUUGCACCCU
>RF00001;5S_rRNA;ABIM01038470.1/1216-1334   3649:Carica papaya (papaya)
GGGAGCGAUCAUACCACCAUUAGUUCACCAGAUCCCAUCAGAACUCCGUAGUUAAGUGUACUUGGGUGGGAGUAGUACUAGAAUGGUUGACCUCUUAGGAAGUCCUCGUGUUGCACCCU
>RF00001;5S_rRNA;ABIM01040813.1/641-759   3649:Carica papaya (papaya)
GGGUGUGAUAAAACUAGCACUAAUAUACCGAAUUCCAUCAGAACUCCACAAUUAAGCAUACUUUGUCGAGAGUAGUACUAGGAUGGGUGACCUCUUGAAGAGUACUCGUGUUGCACCCA
>RF00001;5S_rRNA;ABIM01018011.1/309-426   3649:Carica papaya (papaya)
GGGUGCUAUCAGACCAGCACUAAUGAAUUGAAUCCCAUAAGAACUCUGUAGUUAAGUAUCCUUGGGUGUGAGUAAUCUAAGAUGGUUGACCUCUAGGAAAGUUCUUGUGUUACACCUA
>RF00001;5S_rRNA;ABIM01001751.1/6473-6591   3649:Carica papaya (papaya)
GGGUGCCAUCAGACCAACACUAAUGCACCAAAUCCCAUAAGAACUAUACAGUUAAAUGCCCUUUGGUGAGAGUAGUACUAAGAUGGCUAACCUCUUGGAAAGUCCUCGUGUUACACUUU
>RF00001;5S_rRNA;ABIM01036316.1/2048-2166   3649:Carica papaya (papaya)
AGGUGCCAUCAUACCAUCACUAAUUCACCCGAUCCCAUCGUAACUCCGCAGUUAAAUGUGUUUAGGCGAGUGUUGUACUAGGAGUGGUGACCUCCUGGGAAGUCCUUGUGUUUCAUCUA
>RF00001;5S_rRNA;ABIM01045049.1/306-424   3649:Carica papaya (papaya)
AGGUGCGAUCAUACCAGCACUAACGCACCGGAUCCCAUCUUAACUCCGUAGUUAAGUGUGCUUGGGCGAGAGUAGUACUCGGAUGAGUGACCUCUAGGGAAGUCCUAGUGUCGGACGAA
>RF00001;5S_rRNA;ABIM01039486.1/1676-1794   3649:Carica papaya (papaya)
AGGUGCGAUCAUACUAGCACUAAUGCACCGGAUCCCAUCAGAUCUCCGCAGUUAAAAGUCCUUGGGUGAGAGUUGUACUCGGAUGGGUGACCUUCUGGGAAGUCCUCGUGUCGCACCAA
>RF00001;5S_rRNA;ABIM01039473.1/816-931   3649:Carica papaya (papaya)
AUGAGCGAUCAUACCAGCAUUAAUGCAACGGAUUCUAAAAGAACUCCGCAAGUUAAGGGUGCAUGGGCGAUAGUAGAAUGGGUAACCUCCUGCGAAGUCCUUAUAUUUCACCCAUU
>RF00001;5S_rRNA;ABIM01031732.1/745-832   3649:Carica papaya (papaya)
UGAGCGAUCUUACCAGCACUAAUGCAACGGAUUCUAUCAGAACUCCGCAAGUUAAGGGUGCUUUGGCAAGUGUAUGUAUUUGCAGCAC
>RF00001;5S_rRNA;ABIM01037160.1/1100-1218   3649:Carica papaya (papaya)
AUGAGCGAUCAUACCAGCACUAAUGCAACGGAUUCUAUCAGAACUCCGCAGGUAAUCGUACUUGGUCGAGAGUAGCACGAGGAUGGGUGACCUCCUGCGAAGUCCUUGUAUUUCACCAA
>RF00001;5S_rRNA;ABIM01033092.1/1611-1729   3649:Carica papaya (papaya)
AUGUGCGAUCAUACCAGCACUAUUUUCCUGGAUCAUGUCAGAGCUUCGCAGUUAAGCAUGUUUGGCGGAGAGUAGUACUAAGGUGAGUGACCUUCUGGGAAGUCCUCGUGUUACACCAU
>RF00001;5S_rRNA;ABIM01028204.1/2186-2304   3649:Carica papaya (papaya)
UGAUGCGAUCAUACCAGCACUAAUUCACCAGAUCCCAUCAGAACUCCACAGUUAAGCAUUUUUUAGCGAGAGUAGUACUAGGAUGGGUGAUCUCUUGGGAAGUUCUCAUGUUGCACCCU
>RF00001;5S_rRNA;ABIM01038386.1/1008-1125   3649:Carica papaya (papaya)
GAGUGCGAUCAUACUAGCACUAAUUCACCGAAUCCCAUCAAAACUCUGAAUUUAAGCGUGUUUGGGUGAGAGUAGUACUAGGAUGGGUGACCUCUUAGGAAAUCUUGUGUUGCACCCU
>RF00001;5S_rRNA;ABIM01029851.1/2439-2557   3649:Carica papaya (papaya)
ACGUGCGAUCAUACUAGCACUAAUUCUCCGAAUCCCAUCAGAAGUUCGCAGUUAAGCUUUUUUGGGCAAAAGUAGCUCUAGGAUGGGUGACUUCCUGGGAAGUCCUUGUGUUGUACCCU
>RF00001;5S_rRNA;ABIM01035992.1/827-948   3649:Carica papaya (papaya)
AUCGGUUGAGAUCAUACCAGUAAUAGUUUAUCGGAUCCCAUCAGAACUCCGCAGUUAAGUCUGGUUGAGCAAGAGUAGUACUAGGAUGGAUGACCUCCUGGGAAGUUCUAGUGUUGCCCAUU
>RF00001;5S_rRNA;ABIM01039704.1/1762-1880   3649:Carica papaya (papaya)
GACUGCGAUCACACCAGCACUAAUUCAUCGGAUCCCAUCAGAACUCCGCAGUUAAGUGUUCUUUGGCGAGAGUAGUAUUAAGAUGGGUGACCUACUGAGAAGUCCUCGUGUUGCCCUUU
>RF00001;5S_rRNA;ABIM01044923.1/22-144   3649:Carica papaya (papaya)
GGGUGCGAUCAUACCAGCACUAUUGCACCGGGAUCUCAUCAAAACUCCGCAGUUAAGUGUGUUUUGGCCGAGUGUAGUACUCGGAUGGGGUGACCUCUUGGGGAGGUUCUCGUGUCGCACUAA
>RF00001;5S_rRNA;ABIM01038264.1/2143-2260   3649:Carica papaya (papaya)
GGGUGCGAUCAUACCAGCACUAAUGCACCGGUUCCCAUCGAACUAUGCAGUUAAGCAUGCUUGAGCGAAACUAGUACUAAGAUCAGUAAACUCCUGAGAAAUCCUCGUGUUACACUAU
>RF00001;5S_rRNA;ABIM01032342.1/4690-4808   3649:Carica papaya (papaya)
AAGUGGCAUCAUACCAGCAUUACUGCACUAGAUCCCAUCAUAACUCUGCAGUUAAGUGUGCUUGGGCGAGAGUAGUAUUCGGAUGGGUGACUUCCUGGGAAGUCCUGGUAUCCAACCAA
>RF00001;5S_rRNA;ABIM01036242.1/1800-1918   3649:Carica papaya (papaya)
AGGUGCGAUCAUACCAGCCCUAAUGCAACGGAUUCUAUCAGAACUACGUAGGUAAGGGUGCUUAGGCGACAGUAGUACUAGCAUGGGUUACCUCCUGCGAAGUCCUUAUAUUUCACCCA
>RF00001;5S_rRNA;ABIM01039415.1/1455-1572   3649:Carica papaya (papaya)
AGGUAGGAUCAUACUAACACUAAUGCAUCGUAUCGCAUCAUAACUCUGCAGUUAAGCGUGUUUCGGUGAGAGUAGUACUAGAUGAGUGACCUCCUGGAAAGUGCUCCUGUUGCACCUA
>RF00001;5S_rRNA;ABIM01030596.1/1055-1173   3649:Carica papaya (papaya)
GAGUGCCAUCAUACCAGCACUAAUGCACCAGAUCCCAUCAUAACUCCGCUGUUAAGUGUGUUUGGAUGAGAGUAGUACUAUUAUGGGUGACUUCCUAGGAAGUCCUCUUGUUGCACCCC
>RF00001;5S_rRNA;ABIM01029735.1/5384-5496   3649:Carica papaya (papaya)
GGAUGUGAACAAGCACUAAUUCACCGAAUCCCAUCAGAACUCUGCAAUUAAGCGCUUUUGCGAGAAUAGUAAUAGGAUGGGUGACUUCCUGGGAAGUCCUCAUGUUGCACCCU
>RF00001;5S_rRNA;ABIM01040170.1/373-491   3649:Carica papaya (papaya)
AGGUGCGAUCAUAAAAGCACUAAUGCACAAGAUCCCAUCAGAACUCCGCAGUUAAGUGUGCUUGGGCGUGAGUAGUACUUGGAUGGGAGAUCUCCUGGGAAGUCCUCGUGUUACACCCA
>RF00001;5S_rRNA;ABIM01043623.1/1141-1259   3649:Carica papaya (papaya)
AGGUGUGAUCAUACCAGCACUUAUGCACCGGAUCCAAUUAGAACUCCGCAGUUAAGUGUGCUUGGGUGAGAGUAGUACUCAGAUGGGUGACCUCCUGAGAAGUUUUUGUGUUGCACCCA
>RF00001;5S_rRNA;ABIM01040368.1/667-785   3649:Carica papaya (papaya)
GGGUGCGAUCAUACCAACACUAAUGCAACGGAUCCCAUCAUAACUCUGUAGUUAAGUGUGCUUGGGCGAGAGUAGUACUCAGAUGGGUGACCUCCUGGGAAAUUCUCAUGUCGCACAAA
>RF00001;5S_rRNA;ABIM01040120.1/215-331   3649:Carica papaya (papaya)
GGGUGCCAUAAUACCAGCACUAAUGCACCGGAUCCUAUCAGAAUUGCAUAGUUAAUCGUACUUGGGCGAGAGUAGUACUAGGAUGAGUGAUCUUGGAAAUUCCUCAUGUUACACCCG
>RF00001;5S_rRNA;ABIM01036251.1/971-1090   3649:Carica papaya (papaya)
AGGUGGGAUCACACCUGCACAAAUACGCCGGAUCACAUCCCAACUCCGCAGUUAAGCGUGCUUUGGCGAAAGGCCUACAAGGAUGGGUUACCUCCUGGGAAUUUCUCGUGCUGCAACCUU
>RF00001;5S_rRNA;ABIM01035979.1/313-431   3649:Carica papaya (papaya)
AGGUGUGAUUACACCAGCACUAAUGCACUGGAUCCCAUCAGAACUCUGUAGUUAAGCGUGCUUGGGAGAAAAUAGUUCUCGGAUGGGUGACCUCUUGGGAAGUCCUCGUAUCGCAACAA
>RF00001;5S_rRNA;ABIM01035119.1/17-133   3649:Carica papaya (papaya)
AGGUGCAAUCGUACCAGCAUUAAUGCACUGGAUCCCAUCAAAACUCCCAGUUAUGUGUGCUGGGCGAGAGUAGUACUAGGAUGGUUGACCUCCUGGGAAGUACUCAUGUUGCACCCA
>RF00001;5S_rRNA;ABIM01041051.1/906-1024   3649:Carica papaya (papaya)
GGCUGCGAUCAUACUAGCAUUAGUUCACCGGAUCCUAUCAAAACUCCGCAGUUAAGCAUGCUUUGGUGGGAGCAGUUCUAGGAUCGGUGACCUUUUGGGAAAUACUCAUGUUGAACCCU
>RF00001;5S_rRNA;ABIM01030898.1/1391-1519   3649:Carica papaya (papaya)
AGGUGCGAUCAUACCAGCACUAAUGCACCGAAUUCCAUCAGAGCUCCGCAGUUAAGUGUGCUAGGGUGAAAGUAGUACUCGGAUGGGUCGUUCGACGUUACGCAUGAAUGGAAUUAUGAACCGCUGGUU
>RF00001;5S_rRNA;ABIM01044369.1/687-805   3649:Carica papaya (papaya)
AGGUGCCAUUAUACCAUUACUAAUUAACCGGAUUCAAACAGAACUCCGUAGUUAAAUGUGCUUGGGCGAGUGUAGUACUAGGUGUGGUGACCUCUUGGGAAGUUCUCGUGUUGCACCCA
>RF00001;5S_rRNA;ABIM01044920.1/311-429   3649:Carica papaya (papaya)
GGGUGCAAUCAUACUAACACUAGUUCACCAGAUCCCAUCAGAACUUUGUAGCUAAGUGUGCUUGGGUGAGAGUAGUACUAGGAUGGAUGAUCUCCUGGGAAGCCUUCGUGUUGCAAUCU
>RF00001;5S_rRNA;ABIM01031394.1/903-1021   3649:Carica papaya (papaya)
UGGUGCGAUCAAACCAACACUAAAGGUCCAGAUCCCAUCAGAACUCCGUAGUUAAGUGUGCUUGGGCGAGAGUAGUACUUGGAUGGGUCACCACCUGAGAAGUCCUCGUGUUGCACCUA
>RF00001;5S_rRNA;ABIM01034307.1/994-1109   3649:Carica papaya (papaya)
GAAUGUGAUCAUACCAGCACUAAUUCAACAGAUCUCAUCAGAACUCCGCAGCUAAGCAUUUUUGGGCGAGAGUAGUACUAGGAUGGGUUACCUCCUAGGAAGUCCCGUGUUGCACC
>RF00001;5S_rRNA;ABIM01035043.1/3291-3385   3649:Carica papaya (papaya)
AGGUGCGAUCAUACCAGCACUAAUGCACCGGAUCCCAUCAGAACUCUACAGUUAAAUGCGCUUUGGCGAAGUAGUACAAAGAUGGGUUACAUCCU
>RF00001;5S_rRNA;ABIM01032380.1/4772-4890   3649:Carica papaya (papaya)
AUGAGCGAUCAUACCAGCAUUAAUGCACCGAAUCCCAUCAGAACUUCGUAGUUAAGUGUGCUUGGGCGAGAGUAGUACUCGGAUGGGUAACCUCCUAAGGAGUCCUCGUGUUUCACCAA
>RF00001;5S_rRNA;ABIM01045227.1/228-345   3649:Carica papaya (papaya)
GGGUGCGAUCAUACCAGUACUAGUUCACUGGAUCCAUCAAAACUCUGCAGUUAAGUGUGCUUGGACGAGAGUAGUACUAUGAUGGGUGACCUCUUAGGAAGCACUCGUGUUGCACCCU
>RF00001;5S_rRNA;ABIM01031605.1/2076-2190   3649:Carica papaya (papaya)
AUGAGCGAUCAUACAAGCACUAAUGCAACGAAUUCUAUAAGAACUCUGCAGUUAAGGGUGCUUGGGCGAGAGUAGUACUAGGAUGGGUGACUCUUGUGAAGUCUUAUAUUUCACC
>RF00001;5S_rRNA;ABIM01036832.1/1531-1647   3649:Carica papaya (papaya)
GACUACGAUCACACCAGCACUAAUUCACCGAAUCCCAUCAGAACUCCGCAGUUAAGCAUUCUUUGGCGAGAGUAGUAUUAGGAUGGAUGACCUUCUGGGAAGUCCUCAUGUUACACC
>RF00001;5S_rRNA;ABIM01036364.1/2565-2683   3649:Carica papaya (papaya)
AGGUUUGAUCAUACCAGCACUAAUUUACUGGAUCCCAUCAAAACUCUGCAGUUAAGCGUUCUUCGGCAGGAGUAGUACUAGGAUGGGUGAACUCUUAGGAAGUCCUCAUGUUGCACCCU
>RF00001;5S_rRNA;ABIM01040191.1/34-156   3649:Carica papaya (papaya)
AUGAGCAAUCAUACUAUCACCAAUGCAACGGAUUCUAUCACAACUCCGCAAGUUCAGGGUGGGGGGGGUGAAAGUAACCCCCCGCCAUGGGUGACCUCCUGAGAAUUCCUUAAAUUUCACCUC
>RF00001;5S_rRNA;ABIM01039996.1/794-912   3649:Carica papaya (papaya)
AGGUGCGAUCAAACCAGCAUUAAUGCACUGGAUCCCAUCAGAACUCCGCAGUUGAGUGUGCUUGGGCGAGAGUAGUACUAGGAUAGGUGAGCUCCUGCGAAGUCCUUAUAUUUCACCCA
>RF00001;5S_rRNA;ABIM01042358.1/93-211   3649:Carica papaya (papaya)
AAAUACGAUCAUACCACCACUAAUGCACCGGAUCCCAUCAUAACUCCGUAGUUAAGUGUGCUUGGCCGAAAGUAGUACUCGGAUGGGUGACCUCCUGGGAAGUCCUAGUGUCGUACCAA
>RF00001;5S_rRNA;ABIM01044897.1/616-735   3649:Carica papaya (papaya)
AUGAGCGAUCAUACCAGAACUUAUGCAACGAAUUCUAUCAGAACUCCCCAAGUUAAGGGCGCUUGGGCGAGAGUAGUACUAGGAUGGGUGACCUCCUAUGAAGUCCUUAUAUUUCACAAA
>RF00001;5S_rRNA;ABIM01034564.1/481-599   3649:Carica papaya (papaya)
GGAUGCGAUCACACUAGCACUAGUGAAUUGCGUCCCAUCAGAACACCGCAGUCAAGCAUGCUUGGGCGGGAGUAGUACUAGGAUGAGUAAACUCCUGGGAAGUCCUCCUAUUGCACCCA
>RF00001;5S_rRNA;FJ429369.1/130997-131114   3649:Carica papaya (papaya)
GAGUGAGAUCAUAACGGCACUAACGCACUAAAUCCAAUUAGAACUUGCAGCUAAACGUGCUUAAGCGAGUGUAGUAUUAAGCUAGGUGACUUCUUGGGAAGUCCUCGUGUUGCACCCG
>RF00001;5S_rRNA;ABIM01044351.1/1307-1402   3649:Carica papaya (papaya)
CAGCACUAAUGCACCAGAUGACAUUAGAACUUAGUAAUUAAGCAUGCUUCGGCGAGAUUAGUAAUAAGAUGGGUGACCUCCUGAGAAAUUCUCAUC
>RF00001;5S_rRNA;ABIM01044949.1/601-719   3649:Carica papaya (papaya)
ACGUGCGAUCAUACAAGCACUAAAUCAUUGGAUCCCAUCAGAACUCCGCAGUUAAGUGUGCUUGGGCGAUAGUAGUGUUAGGAUGGGUGACCACCUAGAAAGUUCUCGUAUUUCACCCA
>RF00001;5S_rRNA;ABIM01036776.1/1204-1322   3649:Carica papaya (papaya)
AUGAGGGAUCAUACUAGCACUAAUGCAAUGGAUUCUAUCAGAACUCCGCAGUUAAGGGUGCUUGGGCGAGAAAAGUACUCAGAUGGGUGACCUCCUGGGAAGUCCUCGUGUCGCACUAA
>RF00001;5S_rRNA;ABIM01034320.1/1638-1756   3649:Carica papaya (papaya)
CAGUUCGAUCAUACCAGCACCAUUGCACCGGAUCCCGUCAGAACUCUGUUGUUAAGUGUGCUUUGGCGAGAGUAGUACUCGGAUGGGUGACCUCCUGGGAUGCCCUUGUGUUGCACUCA
>RF00001;5S_rRNA;ABIM01038296.1/518-639   3649:Carica papaya (papaya)
GGGUGCGAUCAUACCAACACUAAUUUACCAAAUCCCAUCAGAACUCCCGUAAUUGAGCGUGUUUUGGCGAGAGUAGUACUAAGAUGGGUGACCUCCCUAGAAAAGUCCAUAUGUUGCACCCU
>RF00001;5S_rRNA;ABIM01036832.1/135-253   3649:Carica papaya (papaya)
AGGUGCGAUUAGACCAGCACUAGUUCACCGGAUCCAAUCAGAACUCUGCAGAAAAACGUGUUUGGGCGUGAGUAGUACUAGGAUGGGUGACCUCCUGGGAAGUCAUCGUGUUGCACCAU
>RF00001;5S_rRNA;ABIM01038009.1/2059-2177   3649:Carica papaya (papaya)
AGGUGCUAUCAUACCAACACUAAUGCACCGGAUCCAAUCAGAACUCCGCAUUUAAGUGAGCUUGGGUGAGAGUAGUAUUAGGAUGGGUGACCUCCUAGGAAGUACUCGUGUUGCACCCU
>RF00001;5S_rRNA;ABIM01027339.1/1116-1234   3649:Carica papaya (papaya)
GGGUGCGAUCAUACCAGCACUAAUUCACCGGAUCCCAUCAGAAUUUCACAGCUAAGCGUAUUUGGGCGAAAGUAGUGUUAGGAUGGGUGAUCUCCUGGGAAGUACUCGUGUUGCACCAU
>RF00001;5S_rRNA;ABIM01041418.1/380-498   3649:Carica papaya (papaya)
GGGUGCGAUUAUACCAGUACUAAUGCACCGAAUCACAUCAGAACUCCAUAGUUAAGCGUGUUUGGGCAAGAGUAGUACUUAGAUAGGUGACCUACUUGGAAGUCCUCAUGUUGUACCCA
>RF00001;5S_rRNA;ABIM01038487.1/675-793   3649:Carica papaya (papaya)
AGGUGCGAUCAUACCAGCACUAAUGUACCGUAUCCCAUCUGAACCCCGCAGUUAAUUGUGCUUGGGCGAGAGUUGUACUCGGAUGGGUGACCUCUUGAGAAGUCCUCGUGUCGCAUUAA
>RF00001;5S_rRNA;ABIM01037390.1/13-130   3649:Carica papaya (papaya)
AGGUGCGAUCAUACAAGCACUAAUGCACCGGACCCCAUCAGAACUCCGCAGUAACCAUGCUUGGGCGAGAGUAAUUCUAGGAUGGGUGACCUUCUCAGUAGGCCUCCUGACCCGUCUU
>RF00001;5S_rRNA;ABIM01036533.1/1782-1899   3649:Carica papaya (papaya)
GGGUGCAAUCAUACCAGCACUAAUGUACCAGAUCCCAUCAAACUAUGCAGUUAAGCAUGCUUGGGCGAGAGUAGUAUUAAGAUCGGUAACCUCUUGAGAAGUCCUCCUGUUGCACUGU
>RF00001;5S_rRNA;ABIM01042237.1/707-826   3649:Carica papaya (papaya)
GGGUGCGAUCAUAUCAGCACUAAUUUACUAGAUCCCACCAGAAAUCUGCAGUUAAGCGUUUUUGGGGCUAGAGUAGUACUAGGAUGGAUGACUUACAGGGAAAUUAUCGUGUUGCACCCU
>RF00001;5S_rRNA;ABIM01039323.1/1204-1322   3649:Carica papaya (papaya)
GGGUGCGAUCACACCAGUACUAAUUCACCAGAUUCCAUCAGAACUCCGCAGUUAAGCAUUUUUGGGUAAGAGUAGUAUUAGGAUAGGUGACCUCUUGGGAAGUCCUCAUGUUAUGCCCU
>RF00001;5S_rRNA;ABIM01046392.1/431-549   3649:Carica papaya (papaya)
AGGUGCAAUCAUACCAGCACUAAUGCACCGGCUCCCAUCAGAACUGCGCAGUUAAGUGUGCUUAGGCGAGAGUAGUACUCAGAUGGGUGUCCUCAUGGGAAGUCCUCGUGUUGCAUCAA
>RF00001;5S_rRNA;ABIM01044801.1/993-1111   3649:Carica papaya (papaya)
AUGUGCGAUCAUACCAGCACUAGAUCACCAUAUCCCAUCAAAAUUACAUAGUUUAACGUGCUUGGGCGGGAGUAGUGCUAGGAAGGGUAACCUCUUAGGAAGUCCUCGCAUUGCACCCU
>RF00001;5S_rRNA;ABIM01028925.1/10481-10601   3649:Carica papaya (papaya)
AUGAGCAAUCAUACCAGCACGAAAUGCAACGAAUUUUAUCAGAACUCCGCAAGUUAAGGGUGUUUGGGCGAGAGUAGCACUAGGAUGGGUGACUUCCUGCGAAGUCUUUAAAUUUCACCCA
>RF00001;5S_rRNA;ABIM01034893.1/2590-2705   3649:Carica papaya (papaya)
AUAUGUUAUUAAUAUAUUUGAAUGCACUAGAUCUCAUCAGAAUUCUGUAGUUAAACGUAUUUGAACGAGAGUAGUAAUGGAAUGGGUGAUUUUGUGAGAAGUUUGUGUUGCAUAUU
>RF00001;5S_rRNA;ABIM01028678.1/127-229   3649:Carica papaya (papaya)
GGGUGUGAUCAUACCGGCACUAAUUCACCAGGUCCCAUUAGCAUUUUUGGGUGAGAAUAGCACUAGGAUGGGUGACUCCUGAGAAGUCAUUGUGUUGCACCCU
>RF00001;5S_rRNA;ABIM01033138.1/568-686   3649:Carica papaya (papaya)
GGGUGCGAUCAUACCACAACUAAUGCACCGGAUCCCAUCAGAACUCCAGAGUUAAGUGUGCUUGGGCAAGAGUAGUACUCGGAUGGGUGACCUCCUGGGAAGUCCUUAUGUCGCAACAA
>RF00001;5S_rRNA;ABIM01014355.1/1057-1175   3649:Carica papaya (papaya)
GGGUGUGAUUAUACCAGCACUAAUAUACCGGAUCCCAUCAGAACUCUGCAGUUAAGCGUGCUUUGGCUAGAGUAAUACUAGGAUGGGUGACCUCCUUGGAAGUUCUUGUGUUGCACUCA
>RF00001;5S_rRNA;ABIM01034980.1/482-599   3649:Carica papaya (papaya)
UGGUGCGAUCAUACUAGCACUAGUUCACCGAAUCCCAUCAGAACUCCGCAGUUAAGUGUGUUUGGGCAAGAGUAGAACUAGGAUGGGUGGUUCCUCAGAAGUUCUCAUGUUACACCCU
>RF00001;5S_rRNA;ABIM01042682.1/1-115   3649:Carica papaya (papaya)
GCGAUCAUACAAGCACUAAUGCACCGAAUCCCAUCAGAAGUCCGUAGUUAAGUGUGCUUAGGCGAAAGUAAAACAAGGAUGGGUUACCUCUUGGGAAGUUCUCGUGUUGCACAAA
>RF00001;5S_rRNA;ABIM01042322.1/1368-1486   3649:Carica papaya (papaya)
UGGUGUGAUCGUACCAGCAUUAAUGCACCGGAUCCCAUCAAAACUCAGCAGUUAAGUGUGCUUGGGCGAGAGUAGUACUCGGAUGGGUGACCUCUUGGGAAGUUCUCUUGUCGAACCAA
>RF00001;5S_rRNA;ABIM01037170.1/1736-1854   3649:Carica papaya (papaya)
AGGUGCAAUCAUACUAGCACUAAUGCACCGGAUCUCAUCAGAACUCCGUAUAUAAGUGUGCUUGGGCGAGAGUAGUACUCGGAUGGGUGACUUCCUGGGAAGUCUUCAUGUUGCACCCA
>RF00001;5S_rRNA;ABIM01018013.1/3921-4039   3649:Carica papaya (papaya)
GGAUGCGAUCAUACCAACACUAAUGCACCAGAUCCCAUCAGAAUUCCGCAACUAAGCGUGCUUGGGUGAGAGUAGUACUAAGAUGGCUGACCUCCUGGGAAAUCCUCGUGUUGUACCUA
>RF00001;5S_rRNA;ABIM01038380.1/1688-1807   3649:Carica papaya (papaya)
CGGUGCGAUCAUACCAGCACAAAUGCACCGGAUCCCAUCAGAACUCCGCAGUUAAGUGUGCUUUGGCGAAAAGUAGUACAAUGAUGGGGUACCUCCUGGGAGGGUCUUGUGUUGCACCCA
>RF00001;5S_rRNA;ABIM01045531.1/1000-1091   3649:Carica papaya (papaya)
AUGUGCGAUCAUACCAGCACUAAUGCACUGGAUCCCAUCAGAACUCUGCAGUUAAGUGUGCUUCGUCACGAGUAGUCCUCAUGUUGCACCAA
>RF00001;5S_rRNA;ABIM01030453.1/25-144   3649:Carica papaya (papaya)
AGGUGCGACCAUACCAGCACGAAUGCACCGGAUCCCAUUAAAAACUUCGCAGUUAAGUGUGCUUGGGCGAGAGUAGUACUCAGAUGGGUGACCUCCUGGGAAGUCCUCCUGACGCACUAU
>RF00001;5S_rRNA;ABIM01045799.1/604-722   3649:Carica papaya (papaya)
AGGUGCGGUCACACCAGCACAAAUGCACCGGAUCCCAUCAAAACUCCGCAGUUAAGUGUGCUUUGGCGAGAGUAGCUCUAGGAUGGGUGACCUCCUACGAAGUCCUUAUAUUUCACCCA
>RF00001;5S_rRNA;ABIM01041471.1/1113-1232   3649:Carica papaya (papaya)
GGGUGCGAUCAUACCAGCACUAAUUCACUGGAUCCCACCAGAACUCAGCAGUUAAGAAUUUUUGGGACAAGAGUAGUACUAGGAUGGAUGACCUCCUGGGAAAUUAACGUGUUGCACCCU
>RF00001;5S_rRNA;ABIM01037026.1/49-165   3649:Carica papaya (papaya)
AUGAGGGAUCAUACCAGCAUUAAUGCAACGGAUUCUAUCAGAACUCCGCAGUUAAGGGUGCUUGGGCGAGAAAAGUAGUCGGAUGGGUGACCUCCUGCGUAGUCGGUAUAUCUCACC
>RF00001;5S_rRNA;ABIM01021247.1/78-196   3649:Carica papaya (papaya)
AGAUGCGAUCAUCCCAGCACUAAUGCAGAGAGUUCCUGUCGGAGCCCCGUAGGUAAAGGUGCAGAGCGAGAGUAGUACUAGCAUGGGGUACCUCCUGCGAUGUCCUUAUAUUUCACCCG
>RF00001;5S_rRNA;ABIM01044158.1/1185-1302   3649:Carica papaya (papaya)
AUGAUGGAUCAUUCCAGAACUAAUGCAACGGAUUCUAUCAGAACUCCGCAAGUUAAGGGUGUUUGGGCGAGAGUAGUACUAGAAUAGGUGAGCUCCUGCGAAGUCCUUAUAUUUCAAC
>RF00001;5S_rRNA;ABIM01030410.1/14-132   3649:Carica papaya (papaya)
GAGUGCGAUCAUACCAGCAUUAAUUCACAGAAUCCCAUCAGAACUCUGCAGUUAAGCGUGCUAGGGCAAGAGUAGUACUAAAGUGGGUGACUUCCUUGGAAGUUCUCGUGUUGCACCUA
>RF00001;5S_rRNA;ABIM01029232.1/4690-4808   3649:Carica papaya (papaya)
GGAUGCAAUCUUACUAGCACUAAUUCACCGGAUCCCAUUAGAACUCUAUAGUUAAGCAUUUUUGGGCAAGAGUAGUACUAGGAUGGGUGAUUUAUUUGGAAGUCCUCAUGUUGCACCCU
>RF00001;5S_rRNA;ABIM01030925.1/7794-7912   3649:Carica papaya (papaya)
AUGUGGGAUCAUACCUGCACAAAUGCACCGUAUCCCAUCAGAACUCCGCAGUUAAGUGUACUUUGGCGAGAAUAGUACUAGGUUGGUUGACCUCCUGGGAAGUCCUCAUGUUGCACCCU
>RF00001;5S_rRNA;ABIM01034996.1/887-1005   3649:Carica papaya (papaya)
GGGUGCGAUCAAACCAGCACUAAUGCACUGAAUCCCAUAAGAACUAUGUAGUUAAGUGUCCUUUGGUGAGAGUAGUACUAAGAUGGCUGACCUUUUGGAAAGUCCUUGUGUUAAACAUU
>RF00001;5S_rRNA;ABIM01039419.1/1278-1396   3649:Carica papaya (papaya)
AAAUGUGAUCAUACUAGCACUAAUUCACCGGAUCCUAUUAGAACUCUAUAGUUAAACAUUUUUGGGCGAGAGUAGUACUGGGAUGGGUGACCUCUUUGGAAGUUCUUGUGCUACACCCU
>RF00001;5S_rRNA;ABIM01038096.1/958-1074   3649:Carica papaya (papaya)
AUGAUCAAUCAUACCAGCACCAUGUCAACGGAUUCUAUCAGAACUCUGCUAGUCUUGGGUGCAUGGUCGAGAGUACCUAUAGGAUGGGUGACCUCCGGCGAUUUGGUAUAUUUCACC
>RF00001;5S_rRNA;ABIM01038882.1/2010-2126   3649:Carica papaya (papaya)
GGAUGUGAUCAUACUAGCACUAAUUCACCAAAUCCCAUCAAAACUCUGUAGUUAAAAAUUUUUGAGCGAGAAUAGUAGCAUGAUGGGUGACCUCUUAGGAAGUCCUUGUGUUGCACA
>RF00001;5S_rRNA;ABIM01037924.1/1596-1713   3649:Carica papaya (papaya)
GGGUGCGAUCAUACCAGCACUAAUGCGCCGGAUCCCUUCAGAACUCCGCAGUUAAGUGUGCUUGGGCGAGAGUAGUACUCGGAUGGGUAACUCCUAGGAAGUCCUCGUGUCGCACCAA
>RF00001;5S_rRNA;ABIM01025017.1/4374-4466   3649:Carica papaya (papaya)
AGGUGCGAUCAUACCAGCACUAAAGCUCCGGAUCCCAUCAGAACUCCACAGUUAUGCCUUCACCGAGCUUCUCUCUCCAUUCGCUCGCCUCUA
>RF00001;5S_rRNA;ABIM01037103.1/818-936   3649:Carica papaya (papaya)
GGGUGCGAUCAUAUCAAGACUAAUUCACCGGAUCCCAUCAAAACUCCACAGUUAAGUGUUUUUGGGUGAGAGUAGUACAAGGACGGGUGACCUCCUGGGAAGUCCUCCUGUUGCACCCC
>RF00001;5S_rRNA;ABIM01031075.1/7355-7471   3649:Carica papaya (papaya)
GUGCACACGAGGAAAUAAAUAUUACGCACUGAAUCCCAUAAGAACUCUGCAAUUAAGCAUUUUUAGGCAAGAGUAGUACUAGGAUGGGUGACUCUUGAGAAGUCUUCAUGUUGCACC
>RF00001;5S_rRNA;ABIM01039482.1/1519-1638   3649:Carica papaya (papaya)
AUGAGCAAUCAUACCAGCAAUAAUGCAAGGGAUUUUAUCAGAACUCCGCAAGUUAACGGUGCUUGGGCGAGAGUAGCACUAGGAUGGGUGACUUCCUGCGAAGUCCUUUUAUUUCACCCA
>RF00001;5S_rRNA;ABIM01031087.1/5639-5757   3649:Carica papaya (papaya)
AGGUUCCAUUAUACCAUCACUAAUUCACCGGAUCCCAUCAGAACUCUGCAGUUAAAUGUGCUUGGGUGAGUAUAGUACUAGGAGUGGUUACCUCCUGGGUAGUUCUCGUGUUGCACCUA
>RF00001;5S_rRNA;ABIM01028678.1/1875-1993   3649:Carica papaya (papaya)
GAGUGCGAUCAUACCAGCACUAAUGCACCGGAUCCCAUUAGAACUCAGCAGUUAAGUGUGCUUGGGCAAGAGUAGUACUAGGAUUAGUGACCUCCUGGUAAGUCUUUGUGUUGCACCAA
>RF00001;5S_rRNA;ABIM01031049.1/8540-8658   3649:Carica papaya (papaya)
AGGUGCCAUUAUACCAUCACUAAUUCACCGGAUCCCAUCAGAACUCCGCAGUUAAAUGUGCUUGGGGGAGUGUAGUACUAGGAGAUGUGACCUCCUGGGAAGUCCUCGUGUUGCACCUA
>RF00001;5S_rRNA;ABIM01037208.1/1808-1925   3649:Carica papaya (papaya)
GGGUGCAAUCAUACCAGCACUAAUACACCGGAUCCCAUCAGAACUCGCAGCUAAGCGUGCUUAGGUAAGAAUAGAACUAAGAUGGGUGAUCUCUUGGGAAGUCCUCAUGUUGUACCCA
>RF00001;5S_rRNA;ABIM01038751.1/82-200   3649:Carica papaya (papaya)
GGGUGUGAUCAUACCAGCAGUAACGCAUCGGAUCCCAUCAGAACUCUGUAGUUAAGUGUGCUUCGGCAAGAAUAGUACUAGGAUGGAUGACCUCCUGGGAAGUCCUCUUGUUGUACCCA
>RF00001;5S_rRNA;ABIM01045877.1/367-491   3649:Carica papaya (papaya)
GGGUGCGAUCAUGCCAGUACUAGUUCACCGGAUCUCGAUCCCAUCAGAACUCUGCAAAAAAACGUUCUUGGGCGUGAGUAGUAAAAGGAUGGGUAACCUCCUAGGAAGUCCUCGUGUUGCACCCU
>RF00001;5S_rRNA;ABIM01039268.1/932-1033   3649:Carica papaya (papaya)
UGGUGCAAUCAUACCAGCACUAAUUCACAAGAUCCCAUCAGAAGUUUGCAGUUAAGUGUACUUGGAUGGGUGAUCUCCUAAAAAGGCCUCGUGUUGUACCCG
>RF00001;5S_rRNA;ABIM01039416.1/644-765   3649:Carica papaya (papaya)
AUUAGCAAUCAUACCAGCACCAAUGCAACGGAUUCUGUUAGAACUCCGCAUGUUAAGGGUGUUUGGGCGAGAGUAGCAGUAGGAUGGGUGACCUCCUGCGAAGUCCUUAUAUUUCACCAAUU
>RF00001;5S_rRNA;ABIM01025195.1/5901-6019   3649:Carica papaya (papaya)
CAGUGAGAUCAUAUUAGUAUUAAUGCACCAGAUCUCAUCAAAACUCUGUAGUUAAGUGUGCUUGGAUGAGAGUAGUACUAUGAUGGAUGACUACCUGAAAAGUUCUCGUGUUGCACCCU
>RF00001;5S_rRNA;ABIM01040682.1/1540-1658   3649:Carica papaya (papaya)
CGGUGUGAUCAUACCAGCACAAAUGCAUCAGAUCCCAUCAGAACUCCACAGUUAAGUGUGCUUUGGUAAAAGUAGUACAAGGAUGGGUCACCUCCUGGGAAGUUCUCCUCUUGCACUAA
>RF00001;5S_rRNA;ABIM01044751.1/1126-1244   3649:Carica papaya (papaya)
AGGUGCGAUCAUACCAGCACUAAUGCACCGGAUCCCAUCAGAACUCCGCAGUUAAGUGUUCUUGGGUGAGAGUAGAACUCGGAUGGGGGACUUUAUGGGAAUUCGUCAUAUUUCACCCG
>RF00001;5S_rRNA;ABIM01032968.1/111-229   3649:Carica papaya (papaya)
GGGUUCAAUAAUACCAUCAUUAAUACACCGAUUCCCAUUAGAACUCUGCAGUUAAGUGUCGUUGGGUGAGAGUAGUACUAAGAUUGUUGACCUCUUGGAAAGUCAUCGUGUUGCACCUA
>RF00001;5S_rRNA;ABIM01038009.1/83-201   3649:Carica papaya (papaya)
AAGUGUGAUCAUACUAGCACUAAUGCACCGGGUACCAUUAGAACUCCGCAGUUAAGUGUGUUUGGGCGGGAGUAGUACUAGGAUGGGUGACAUCUUGGGAAGUCUUUAUGUUGCACCCA
>RF00001;5S_rRNA;ABIM01033844.1/698-816   3649:Carica papaya (papaya)
AGGUGCGAUCAUACCAGCAAUAAUAAACCCGCUCCCAUUAGAACUCCACAGUUAAGUGCGCUUGGGCGAGAGUAGUACUCGGAUGGGUUUCCUCGUGGGAAGUCCUCGUGUUGCACUCA
>RF00001;5S_rRNA;ABIM01032342.1/531-650   3649:Carica papaya (papaya)
AUAGGGAUCAUACCAGCACUAAUGCAACGGAUUCUAUCAGACCUCCGCAGUUAAGGGUGCUUGGGCGAGAAAAGUACUCGGAUGGGUGACCUUCUGCGAAGUCCUUAUAUUUCACCCAUU
>RF00001;5S_rRNA;ABIM01047249.1/299-417   3649:Carica papaya (papaya)
AGGUACGAUCAUACCAGCAUUAAUAUACUUGAUUCCAUCAGAACUCCGUAAUUAAGUAUGCUUGGGAGAGAUGAGUACUAGGAUGGGUGACCUCUUGGGAAGUCCUCGUGUUGUAUCCA
>RF00001;5S_rRNA;ABIM01032599.1/346-464   3649:Carica papaya (papaya)
AGGUGCGAUUAUGCCAGCACUAAUGCACUGGAUCCCAAUAGAACUCCGUAGUUAAAUGUUCUUAGGCGAGAGUAUUACUAGGAUGGAUGACCUCCUGGGAAGUCCUCUUGUUGAACCUA
>RF00001;5S_rRNA;ABIM01031605.1/1751-1871   3649:Carica papaya (papaya)
GUGUAUGUACAUACCAGCAUUAAUGCACCAGAUCCCAUCAGAUCUCCGUACUUAAGUGUGUUUCGGCAAGAGCAGUACUCGGAUAGGUGACCUCCUGAGAUGUCCUCGUGUUGCACCCGUA
>RF00001;5S_rRNA;ABIM01031860.1/7008-7106   3649:Carica papaya (papaya)
CAUACCAACACUAAUGCACCGGAUCCCACCGAACUGUGCAGUUAUGCAUGCUUGGGUGAGAGCAGUACUAGGAUCGGUUAACUCCUGAGAAGUCCUCGU
>RF00001;5S_rRNA;ABIM01034569.1/2882-3000   3649:Carica papaya (papaya)
AGGUGCGAUCAUACCAGCACUAAAGUCCCGGAUCCCAUCAGAACUCCGCAGUUAAGUGUGCUUGGGCGAGAUUAGUGCUCGGAUGGUUAACCUUCUGGGAAAUCCUCGUGUCGCACCAA
>RF00001;5S_rRNA;ABIM01035935.1/1498-1616   3649:Carica papaya (papaya)
AGGUGCGAUCUUACCAGCACUAAAGCUCCGGAUCCCAUCAGAACUCCGCAGUUAAUUGUGCUUGGGCGAGCGCAGUACUCGAAUGUGUGACAACUUGGGAAGCCCUAGUGUUGCACCUA
>RF00001;5S_rRNA;ABIM01034423.1/2719-2836   3649:Carica papaya (papaya)
GGGAGCGAUCAUACCAGCACUAGUUCACGGAUCCCAUCAGAACUCCGCAGUUAAGUGUGCUUGGGCGAAAGUAGUACUAGAAUUAUCAACCUCUUAGGAAGUCCUCGUGUUGCACCCU
>RF00001;5S_rRNA;ABIM01040528.1/450-571   3649:Carica papaya (papaya)
AGGUGCGAUCAUACCAGCACUAAUGCACCGGAUCCCAUCAGAACUCCGCAGUUAAGUGUGCUUGGGCGAGAGUAGUACUUGGAUGGGUGUCCUCCUGGGAAGUCAUCGUGUAAACUCAUUUU
>RF00001;5S_rRNA;ABIM01034152.1/3216-3334   3649:Carica papaya (papaya)
GGGUUUGAUCAUAUCAACACUAGUGCACCGGAUCCCAUAAGAAUUCUGCAGUUAAGCGUGCUUCAACGAGAGUAGUACUCCAAUGGGUGACCUCCUUAGAAGUCCUUGUGAUGCACCCG
>RF00001;5S_rRNA;ABIM01038882.1/136-254   3649:Carica papaya (papaya)
GAGUGCGAUCAGACCAGCACUAAUGCACCGAAUCCCAUAGGAACUAUGCAGUUAAGUGUCCUUGGGUGAGAGUAGUACUAAGAUUAUUGACCUUCUUAGAAGUCCUCGUGUUGUAUCUG
>RF00001;5S_rRNA;ABIM01032758.1/1053-1170   3649:Carica papaya (papaya)
AUGUGCGAUCAUACUAUUACUAAUGCACCGGAUCCCAUCGAACUCCGUAGUUGAACGUGUUUUGGCGCGAGUAGUAGUAGGAUGGGUGAUCUUUUGGGAAGUCCUCGUGUUGCGCUCG
>RF00001;5S_rRNA;ABIM01037526.1/299-417   3649:Carica papaya (papaya)
AGGUGCGAUCAUACCAGCACUAAUGCAUUGGAUCCUAUUAGAACUCUGCAAUUAAGUUUGGUUGGGAGAGAGUAUCACUCGGAUGGGUGACCUCCUGGGAAGUCCUCGUGAUGCACCCA
>RF00001;5S_rRNA;ABIM01034117.1/294-412   3649:Carica papaya (papaya)
AGACGCUAUUAUACCAGCACUAGUUCACUAGAUCCAAUCAGAACUCCGCAGUUAAGCGUGCUUGGACGAGACAAGUACUAGGAUGGGUGAGCUCCUAGGAAGUCCUCGUGUUACACCCU
>RF00001;5S_rRNA;ABIM01042011.1/596-714   3649:Carica papaya (papaya)
GGGUCGGAUCAUGCCAGCACUAAUACACUAGAUCCCAUCAAAACUCUGUAGUUAAGCGUGCUUGGGCGAGAGUAGUUCUAGGAUGGGAGACCUACUUUGAAGUCUUUGUGUUGCACCCU
>RF00001;5S_rRNA;ABIM01039688.1/715-833   3649:Carica papaya (papaya)
AGGUGCGAUCAUACCAGCACUAGUGCUCCGGAUCCCAUCAAAACUCCGCAGUUAUGUGUGUUUGGACGAGAGUAGAACUAGGAUUGGUGACCUCCUGGGAAGUACUCUUGUUGCACCCA
>RF00001;5S_rRNA;ABIM01044369.1/1010-1126   3649:Carica papaya (papaya)
AGGUGCGAUCAUACCAGUACUAAUGCACCGCACCCAUCAGAAAUACGCAUUUAAUAAGCUUGGGCAAGAGUUCUACUAGGAUGGGUGACCUCUUGGGAAGUACUCGUGUUACACCCA
>RF00001;5S_rRNA;ABIM01040468.1/655-773   3649:Carica papaya (papaya)
AGGUGCGAUCAUACCAGCACUAAUGCAUCGGAUUCUAUCAGAACUCCGUAGGUAAGGGUGCUUGGGCGAGAGUAGUACUAGCAUGGGAUACCUCCUGCGAAGUUCUUUAUUCACCCAUU
>RF00001;5S_rRNA;ABIM01031426.1/718-836   3649:Carica papaya (papaya)
AGGUUCGAUCAGACCAGCACUAAUUCACCGAAUCCCAUUAUAACUCCGCAGUUAAGCAUUUUUGGGCGAGAGUAGCACUAGGAUGAGUGACUUCCUAGGAAGUCCUCGUGUUGCACCCU
>RF00001;5S_rRNA;ABIM01032368.1/2502-2620   3649:Carica papaya (papaya)
GGUUAUGAUCAUACUAAUUUUAAUGCACUGGAUCCCAUCAGAACUCCACAGUUAAGUGUUCUUCGGCAACAGUAGUACUAUUAUGGGUGACCUCUUGGGAAGUCCUCGUGUUGCACCCA
>RF00001;5S_rRNA;ABIM01035202.1/107-225   3649:Carica papaya (papaya)
AGAUGCGAUCACAGUAGCAGUAAUGCACCAGAUCCCAUUAGAUCUCCGCAGUUAAGUGUGCUUUGUUGAGAGUAGUACUAGGAUUGGUGGCCUCUUGGGAAGUCCUCGUGUUGCAUUUA
>RF00001;5S_rRNA;ABIM01035622.1/150-268   3649:Carica papaya (papaya)
AGGUGCGAUUAUACCAUCACUAAUGCACCAGAUCCCAUUAGAACUCUGCAGUUUAGUGUGCUUGGGUGAGAGUAGUACUAGGAUUAAUGACCUCCUUGGAAGUCUUCGUGUUGUGCUGA
>RF00001;5S_rRNA;ABIM01035449.1/2164-2281   3649:Carica papaya (papaya)
GGUUGCGAUCAUACCAACACUAAUGCACUGGAUCCUAUCGAACUCCGCAGUUAAGCGUGUUUGGGUAAAAGUAGUACUAUGACGGAUGACCUCCUCGGAAGUCCUCGUGUUCCACCCA
>RF00001;5S_rRNA;ABIM01035589.1/609-727   3649:Carica papaya (papaya)
AGGUGCGAUCAAACUAGCACUAAUACACCAGAUCCCAUCAGAACUCCGCAGUCAAGUGUGCUUGGGCGAGAGUAGUACUCGGAUUGGUGACCUCUUGGGAAUUCCUUGGGUUGUACCCA
>RF00001;5S_rRNA;ABIM01040488.1/17-109   3649:Carica papaya (papaya)
GGUUACGAUCAUACCAGCAUUAGUUCACCGGAUCCCAUCAGAACUCCACAGUCAAGCAUGCUUGGACGAGAGUAGUACUAGGAUGCGUGACCU
>RF00001;5S_rRNA;ABIM01042873.1/590-708   3649:Carica papaya (papaya)
AUGUGCGAUCAUACCAACACUAGUUCACCGGAUCCCAUUAGAACUCUGCAGUUAUGCGUGCUUGGGCGAGAGUAGUACUAGGAUGGGUUACCUCCUGGGAAGCUCUCGACUCUCGUGUU
>RF00001;5S_rRNA;ABIM01033226.1/4596-4714   3649:Carica papaya (papaya)
AUGUGCGAUCAUACCAGCACUAAUGCACCGGAUCCCAUCAGAACUCUGUAGUUAGGUUUGCUUGGGCGAGAGUAAUACUAGGACGGGUGACCUCCUUAUAAGUCCUCGUGUUGCACCCU
>RF00001;5S_rRNA;ABIM01045052.1/672-790   3649:Carica papaya (papaya)
GGGUGCAAUCAUACCAGCACUAGUUCUCCAGAUCCCAUCAUAACUCAAAAAUUAACCGUACAUUGGCGAGAGUAGCACUAGGAUGGGUGACCUCUUGGGAAGUCCUCCUGUUACACCAU
>RF00001;5S_rRNA;ABIM01042500.1/1174-1292   3649:Carica papaya (papaya)
UAGUGUGAUCAUACCAGCACUAAUUCACUAGAUCCCAUCAAAACUCCACAAUUAAGCUUGCUUGGGCAGGAAUAGUACUUGUAUGGAUGACCUCUUGGGAAAUUCUCGUGUUGCAUCCU
>RF00001;5S_rRNA;ABIM01039258.1/89-207   3649:Carica papaya (papaya)
AGGUGCAAUCAUACCAGCACUAAUACACCGGAUCCCAUCAAAACUAUGCAUUAAAGUGUGUUUGGGCAAGAGUAGUACUAGGAUGGGUGACCUCCUCGGAAGUACUCAUGUUUCACCCA
>RF00001;5S_rRNA;ABIM01039226.1/295-413   3649:Carica papaya (papaya)
GGGUGCGAUCAUACCAUCACUAAUUCACCGGAUCCCAUUAGAACUCCGCAGUUAAGUGUGCUUGGGCAAGAGUAGUACUUGGAUUGGUGACCUCUUGGGAAGUCCUCGUGUUGCACUCA
>RF00001;5S_rRNA;ABIM01033285.1/765-886   3649:Carica papaya (papaya)
GACUGAGAUCAUACCAGAACUAGUUCACCGGAUCCCAUCAGAACUCUGCAGUUAAGCGUGCUUGGGCGAGAGUAGUACUAGGAUAGGUGACCUCCUUAGAAGUUUUUGUGUUGUACCAUUCU
>RF00001;5S_rRNA;ABIM01042028.1/747-865   3649:Carica papaya (papaya)
AGGUGCGAUCAUACCAGCACUAAUGCACCGGAUCCUGUCAGAACUCCGCAGUUAAGUGUGCUUGGGCGAGAGUAAAGCUCGGAUGGGUGACCUCUUGGGAAGUACUCGUGUUGUACCCA
>RF00001;5S_rRNA;ABIM01037337.1/547-665   3649:Carica papaya (papaya)
AGUGGCAUCAUACCAGCAUUAAUGCAUUGGAUCCUUUCAGAACUCUGCAGUUAAGUAUGCUUUGGCGAGAGUAGUACUCGGAUGCGUGACCUCUUGGGGAAGUCCUCGUAUCGCAACAA
>RF00001;5S_rRNA;ABIM01041006.1/1088-1206   3649:Carica papaya (papaya)
UGGAGCUAUCAUACCAGUACUAACGAACCAGAUCCCAUCAGAAUUUCGCAGUUAAGUUUGCUUGGGUGAGAGUAGUACUAAGAUGGGUGACCUUCUGGGAAGUCCUUAUGUUGCACCCA
>RF00001;5S_rRNA;ABIM01040536.1/259-374   3649:Carica papaya (papaya)
UUGAGCUAUCAUACCAGUACUAAUGCUACGGAUUCUAUCAGAACUCCACAGUUAAGGGUGCUUAGGCGAGAGUUGUACUAGGAUGGGUGACCUCCUGCGAAGUCCUUAUAUUUAAC
>RF00001;5S_rRNA;ABIM01034072.1/63-181   3649:Carica papaya (papaya)
GUGUGUGAUCAUUCCCAACACUAAUUCACCGAAUCCCCAUCAGAACCCGCAGUUAAGCAUUUUGGGCAAGAGUAGUAUUAAGAUGGCUGACCUCUUGGAAAGUCCUCGUGUUGCACCCU
>RF00001;5S_rRNA;ABIM01032491.1/620-738   3649:Carica papaya (papaya)
UUAUGCGAUCAUACCAGCACUAAUGCACUGGAUCCCAUCAGAACACCGCAGUUAAGUGUGCUUGGGCGAGAGUUGUACUCGAAUGGGUGACCUCCUAGGAAGUCCUCGUGUCGCACCAA
>RF00001;5S_rRNA;ABIM01039299.1/1519-1637   3649:Carica papaya (papaya)
GGGUGCGAUCAUACCAACAUUAAUGCACCGGAUCCCCUCAGAACUCCGCAGUUAAGUGUGCUUGGGCGAGAGUAGUACAAUGAUGGGUUACCUCCUGGGAAGUUCUCGUGUUGCCCCAU
>RF00001;5S_rRNA;ABIM01034792.1/207-324   3649:Carica papaya (papaya)
GUCCGAUUAUACCAGCACUAAAGCACCAGAUCCAAUUAGAACAUCGCAAUUACGUGUGCUUGGGUUAGAGUAAUACUAGGAUGGGUUUUUGUGGAUGGGGAGUUAAAUUUUACGUGCG
>RF00001;5S_rRNA;ABIM01033470.1/970-1088   3649:Carica papaya (papaya)
AGGUGCCAUUAUACCAUCACUAAUGAACCGGAUCCCAUCACAACUCUGCAGUUAAAUGUGCUUGGGUGAGUGAAGUACUAGAAGUGGUGACCUCCUAGGAAGUCCUAAUGUUGAACUUA
>RF00001;5S_rRNA;ABIM01033883.1/6-83   3649:Carica papaya (papaya)
AUGUGCGAUAACACUCAUGCUUGUGCGAGAGUAGUACUAGGAUGGGUGAUCUCUUAGGAAGUUCUCAUGUUGCACCCU
>RF00001;5S_rRNA;ABIM01035404.1/3038-3156   3649:Carica papaya (papaya)
AGGUGCGAUCAUAGCAGCACUAAAGCUCCGGAUCUUAUCUGAACUCUGCAGUUAAGUGUGCUUGGAUGAGAGUAGUACUCAGAUGGGUGACCACCUGGGAAGUCUUCGUGUAGCUCCUA
>RF00001;5S_rRNA;ABIM01043266.1/59-175   3649:Carica papaya (papaya)
GUGUGCUAUCAUUCCAGCAGUAUCGCACCGGAUCCCAUCAGAACUCCGUAGUUAAGUGUGCUUGGGCGAGAGUAGUACUCAGAUGGGUGACCUUUGGGGAAGUCCUCGUCGCACCAA
>RF00001;5S_rRNA;ABIM01037596.1/2020-2138   3649:Carica papaya (papaya)
AGGUGCGAUCAUACCAGCAUUAAUGCACCGGCUCCCAUCAGAACUCCGCAGUUAAGUGUGCUUGGGCGAGAGUAGUACUCGAAUGGGUUUCUUCGUGGGAAGUGCUCGUGUCGCACCAA
>RF00001;5S_rRNA;ABIM01041102.1/324-442   3649:Carica papaya (papaya)
AGGUGCGAUCAUAGUAGCACUAAUGCACCAGAUCCCAUCAGAAUUCCGCAGUUAAGUUUGCUUGGGCAGGAGUAGUGCUCGGAUGGGUGACCUCCUGGGAUGUCCUCGUGUCGGACCAA
>RF00001;5S_rRNA;ABIM01030413.1/618-738   3649:Carica papaya (papaya)
GGAUGCGAUCAUACUAGCACUAAUUCACUGGAUCCCAUUAGAACUUUAUAGUUAAGCAUUUUUGGGCAAGAGUAGUACUAGGAUGGGUGACCUCUUUGGAAGUUCUCAUGUAACACACUUC
>RF00001;5S_rRNA;ABIM01035646.1/2707-2827   3649:Carica papaya (papaya)
AGGUGCAAUCACACCAGCACUAAAGCUCCGGAUCCCAUCAGAACUCCGCAGUUAAGUGUGCUUGGGCGAGAGUACUACUCGGGAUGGGGGAGGGGGUUGAGAAGCCCUCGUGUUGCACCUA
>RF00001;5S_rRNA;ABIM01040205.1/1435-1553   3649:Carica papaya (papaya)
GGGUGGGAUCAUACUAGCACUAAUGCACCGGAUCCCAUUAGAACUACGCAGUUAAGUGUGUUUGGGCGAGUGUAGUACUAGGAUGGGUGACCUCCUAUGAAGUAGUCGUGUUGCACCCA
>RF00001;5S_rRNA;ABIM01032905.1/1976-2094   3649:Carica papaya (papaya)
GGGUGUGAUCAUACCAGCACUAAUUCACCGGAUCCCAUCAGAAUUCCAAGGUUGAGCGUGUUUGGGCAAGAAUAGUACUAGAAUGGGUGACCUCCAAGGAAGUCCCCAUGUUGCACCCU
>RF00001;5S_rRNA;ABIM01033350.1/2729-2846   3649:Carica papaya (papaya)
AUGAACGAUCAUACCAGCACUAAUGCAACAGAUUCUAUCAGAACUCCGCAAGUUAAGGGUGUUUGGGCGAGAGUAAUACUAGGAUGGGCGACCUCCUGCGAAGUCCUUAUAUUUCAUC
>RF00001;5S_rRNA;ABIM01038386.1/111-230   3649:Carica papaya (papaya)
GAGUGCAAUCAUACUAGCACUAAUUCACCAAAUCCCAUCAGUAUUUUAUAGCUAAGCGUGUUUGGGGCAAGAGUAGUAAUAGGAUUGGUGACUUUCUAGGAAGUCCUCGUGUUGCACCAU
>RF00001;5S_rRNA;ABIM01033437.1/1898-2016   3649:Carica papaya (papaya)
AGGUGCGAUAACACCAGCACUAAUUCACCAGAUCCCAUCAGAAUUCCGCAGUUAAGUGUGUUUGGGCGAGAGUAGUACUCAGAUGGGUGACCUCCUGAGAAGUUCUCGUGUUGCACCCA
>RF00001;5S_rRNA;ABIM01041780.1/55-176   3649:Carica papaya (papaya)
AUGAGGGAUCAUACCAACACUAAUGCAACGGAUUCUAUCAGAACUCCGCAGCUAAGGGUGGUUGGGCGAGAAAAGUACUCGGAUGGGUGACCUCCUGCGAAUUCCUUAUUUUGUCUUCCAUU
>RF00001;5S_rRNA;ABIM01036178.1/1781-1896   3649:Carica papaya (papaya)
UCUGAAGAUCAUACUAGCAUUAAUUCACCAGAUUCCAUCAGAACUCCGGAAUUAAGUGUGCUUUGGCAAGAGUAGUACUAGCAAGGGUGACCACCUAGGAAGUCCUCGUGUUGCAC
>RF00001;5S_rRNA;ABIM01034640.1/1316-1434   3649:Carica papaya (papaya)
AGGUGCGAUCAUACUAGCACUAAUGCAGCGGAUCGCAUCAGAACUCCGCAGUUAAGUGUGCUUUGGCGAAAGUAGCACAAGGAUGGGUUACCUCCUGGGAUGUUCUUAUAUUUCAAUCA
>RF00001;5S_rRNA;ABIM01030925.1/4165-4283   3649:Carica papaya (papaya)
AAGUGCGAUAAUACCGGCACUAAUUCACUAGAUCCCAUCAAAAUUCUGCAGUUAAGUGUGCUUGGGCGAGAGUAGUUCUAAGAUGGGUGAUUUCCUUGGAAGUUCUCAUGUUGCACCCA
>RF00001;5S_rRNA;ABIM01033513.1/2716-2834   3649:Carica papaya (papaya)
GGGUGCGAUCAUACCAGCACUAAUGCAUUGGAUCCCAUCAGAACUCCAUAGGUAAGUGCGUUUAGGCGAGAGUAGUAUUAGGAUGGGUGACCUCUUGGGAAAUCCUUGUGUUGCACCCA
>RF00001;5S_rRNA;ABIM01033077.1/1190-1308   3649:Carica papaya (papaya)
AGGUGUGAUCAUACCAGCACAAAUGUACCAGAUCCCAUCAGAACUCCGCAGUUAAGUGUGCUUUGGCGAAACUAGUACAAGGAUGAGUUACCUCUCAGGAAGUUCUCGUGUUGCAACCA
>RF00001;5S_rRNA;ABIM01033699.1/2529-2647   3649:Carica papaya (papaya)
GGUUGCAAUCAUACCAGCAAUAAUUCACCGGAUCCAUUCAGAACUCCGCACUUAUGCGUGCUUGGGCAAGAGUAGUACUAGGACGGUUGACCUCCUAGGAAGUCCUUGUUUUGCACCAU
>RF00001;5S_rRNA;ABIM01036015.1/1300-1421   3649:Carica papaya (papaya)
AGUUUAUGUAUUUGCAGCGCUAAUGCACCGGAUCCCAUCAGAACUCCGCAGUUAAGUGUGCUUGGGUGAGAGUAGUACUUGGAUGGGUGACCUCCUGGGAAGUCCUCGUGUCGCAUUAAUUU
>RF00001;5S_rRNA;ABIM01045526.1/122-241   3649:Carica papaya (papaya)
GGUUACGAUCAUACCAGCAUUAGUUCACCGGAUCCCAUCAGAACUCCACAGUCAAGCAUGCUUGGACGAGAGUAGUACUAGGGAUGCGUGACCUCUUGUGAAGUUCUCGUGUUGCACCCU
>RF00001;5S_rRNA;ABIM01032125.1/1666-1774   3649:Carica papaya (papaya)
UUGUAUGAUCCAUUUCACCGGAUCCCAUGAGAACUCCGUAGUUAAGUGUUUAUGGGUGAGAGUAGUACUAAGAUGGUUGACCUCUUGAAAAGUCCUCGUGUUGCACCCU
>RF00001;5S_rRNA;ABIM01028678.1/2198-2316   3649:Carica papaya (papaya)
AGGUGCAAUCAUAUCGGCACUAAUGCACCAGAUCCCAUCAGAACUCCAUAGUUAAGUGUGCUUGGGUGAGAGUAGUACUAGGAUGGAUGACCUCCUAGGAAGUCCUCAUGUUGCACUCA
>RF00001;5S_rRNA;ABIM01032090.1/868-986   3649:Carica papaya (papaya)
AAAUACGAUAAUACCAGUACUAAUGCAUCAUAUCCUAUCAGAACUCUGUAGUUAAGCAUGUUUUGGCGAAUGCAAUACUAGGAUGGGUGACCUCUUGGGAAGUACUCGUUUUGCACCCA
>RF00001;5S_rRNA;ABIM01033777.1/1616-1734   3649:Carica papaya (papaya)
GGGUGUGAUCAUACCAACAAUAAUUCACUGGUUCCCAUCAAAACUCCGUAGUUAAGCGUGCUUGGGUGAGAGUAGUUCUAGGAUGGGUGAUCUCCUAGGAAGUUUUCGUGUUGCACCCU
>RF00001;5S_rRNA;ABIM01030412.1/1205-1316   3649:Carica papaya (papaya)
GGCUGCGAUCACACCAGCACUAAUUCACCGGAUCCCAUCAGAACUCCGCAGUGAUAAUAGUGUUAUUAGGAGUAUCUUACAUAGUAGAACAACAAAAACAGAGUUGCGGCGG
>RF00001;5S_rRNA;ABIM01040009.1/85-205   3649:Carica papaya (papaya)
AGGUGUGAUCAUACCAGCACAAAUGCACCGGGAUCCCGUCAGAACUCCGCACUUAAGUGUGCUCUGGCGAAAGUAGUACAAUGAUGCGUUACAUCCUUGGGAAGUUUUCGUGUUGCACCCA
>RF00001;5S_rRNA;ABIM01044924.1/323-441   3649:Carica papaya (papaya)
AGGUGCGAUCAUACCAUCACUAAUUCACCGGAUCCCAUCAGAACUCUGUAGUUAAGUGUGUUUGGGCAAGACUUGUACUAGGAUUGGUGACCUCCUGGGAAGUCCUCGUGUUAAACUUA
>RF00001;5S_rRNA;ABIM01041014.1/933-1054   3649:Carica papaya (papaya)
AGGUGCCAUCAUACCAGCACUAAUGCACUGGAUCCCAUACAGAACUCUGCAGUUAAGUGUGCUUGGGCGAGAGUAGUACUGAAAUGGGAUGACCUCUUAGGAAGUCCUGCGUGUUGCACCCA
>RF00001;5S_rRNA;ABIM01018010.1/1898-2016   3649:Carica papaya (papaya)
UGGUACGAUCAUGCCGAUACUAAUUUACUGGAUUCCAUCAGAACUCCGCAGUUAAGCGUGCUUGAGUGAGAGUAGUACUAGGAUGGGUGACCUUUUGAGAAGUCCUCGUGUUGCACUUU
>RF00001;5S_rRNA;ABIM01031037.1/6645-6763   3649:Carica papaya (papaya)
AGGUGCGAUCAUACCAGCACUAAUUCUCCGAAUCCCAUCAGAACUCCGCACUUAAGCAUUUUUGGGCGAGAGUAGUACUAGAAUGGGUGACCUCGUGGGAAUUCCUUGUGUUGCACUUU
>RF00001;5S_rRNA;ABIM01036341.1/293-411   3649:Carica papaya (papaya)
AGGUGCGAUCAUACCAGUACUAGUGCACCGGAUCCCAUUAGAACUCCGCGGUUAAGUUUGCUUGGCCAAGAGUAGUACUACGAUGGGUGACCUCUUGGGAUGUGCUCGUGUUGCACCAA
>RF00001;5S_rRNA;ABIM01029486.1/4868-4986   3649:Carica papaya (papaya)
GGGUGCAAUCAUACCAGCACUAGUUCACUGGAUCCCAUCAGAAUUAUGCAGAAAAGCAUGCUUGGGCGUGAGUAGUAAUAGGAUGGGUGACCUCCUAUAAAGUCCUCGUGUUGCACCCU
>RF00001;5S_rRNA;ABIM01033469.1/2126-2242   3649:Carica papaya (papaya)
UGCAGCGAUCAUACUAGCACUAAUGCAUCGGAUCCCAUUGAACUUCGUAGUUGAGCGUGCUUUGGCAAGAGUAGUACUAGGAUGGGUGAUCUUUUGGGAAGUCUUCGUGUUGUGCUC
>RF00001;5S_rRNA;ABIM01035195.1/874-992   3649:Carica papaya (papaya)
AGGUGCGAUCAUACUAGCACUAUUGCACCGGAUCCCAUCAGAACUUUGCAGUUGAGUGUGCUUCGGCGAGAGUAGUACUCGGAUGGGUGACCUCUUAGGGAGUCGUCGUGCUGCACCAA
>RF00001;5S_rRNA;ABIM01031732.1/66-184   3649:Carica papaya (papaya)
GAGAUAAAUCAUACCAUAACUAAUGCAAUGGAUUCUAUCAGAACUCCGCAAGUUAAGGGUGCUUGGGAGAGAUUAGUACAAGGAUGGGUGACCUCCUGGGAAGUCAUUAAUUUCACCCA
>RF00001;5S_rRNA;ABIM01040655.1/859-977   3649:Carica papaya (papaya)
GGGCGCGAUCAUACCAGCACUAAUGCACUGAAUACAAUAAGAACUCCGCAGUCAAGCGUACUUAGGCUAAAGUAGUACUAGGAUGGCUGACCUCCUGGGAAGUUCUCGUGUUGCACCCA
>RF00001;5S_rRNA;ABIM01032255.1/2722-2839   3649:Carica papaya (papaya)
GGGUGCGAUCAUACCGUCACUACUUCACCGAUCCCAUGAGAACUCCGUAGCUAAAUGUGCUUGGGCGAGAGUAGUACUAUGAUGGGUGACCUUUGAAGAAGUUCUCGUUUUGCAACCU
>RF00001;5S_rRNA;ABIM01033447.1/247-365   3649:Carica papaya (papaya)
GGGUGCGAUCAUACCAGCACUAAUGCACCGGAUCCCAUCAGAACUCCGUAGUUAAGUGUGCUCUGGCGAGAGUAGUACUAGGAUGGGUUACCUCUAAGGAAGUUCUCGUGUUGUAUCAA
>RF00001;5S_rRNA;ABIM01043645.1/1206-1324   3649:Carica papaya (papaya)
UGGUGCGAUAAUACCAGCACUAAUGCACCGGAUCCCAUCAGAACUCUGCAGUUAAGUGUGUUUUGGUGAAAGUAGUACAAGGAUGGGUUACCUCCUGGGAAGUUUUCGUGUUGUAUCCA
>RF00001;5S_rRNA;ABIM01028695.1/2233-2351   3649:Carica papaya (papaya)
AUGAGUAGUACUAGUACUAAUGUAUCGGAUCCCAUCAGAACUCUGCAGUUAAGUGUGCUUUUGGCGAGAGUAGUCGUAGGAUGGGUGACCUUCUGGGAAGUCUCCGUGUUGCACCCAUU
>RF00001;5S_rRNA;ABIM01034423.1/910-1028   3649:Carica papaya (papaya)
AUGUUUGAUCAUACUAGCACUAAUUCACUGGAUCUCAUCAAAACUUCGCAGUUAAGCGUGCUUGGGUGGGAGUAGUAUUAAGAUGGGUGACCUCUUAGGAAGUCCUCGUGUUGCACCCU
>RF00001;5S_rRNA;ABIM01033286.1/633-751   3649:Carica papaya (papaya)
AAAUGCGAUCAUUCCAGCACUAAUUCACCGGAUCCCAUCAGAACUCCACAAUUAAGCAUUUUUUGGCGAGAUUAGUACGAGGAUGGGUGACAUCUUUAAAAGUCCUCGUGUUGUACACU
>RF00001;5S_rRNA;ABIM01033190.1/1541-1658   3649:Carica papaya (papaya)
GGGUGUGAUAAUACCAGCACUAGUUCACAGGAUCAAUCAAAACUCUGCAGUUAAGCGUGCUUGGGCGAGAGUAGUUCUACGAUGGGUGACCUCUUGGAAAGCACUCGUGUUAAACCCU
>RF00001;5S_rRNA;ABIM01035883.1/2178-2296   3649:Carica papaya (papaya)
AUGUGCGAUCAUAGCAACACUAAUGCACCGGAUCCCAUCAGAACUCUGCAGUCAAGUGUGCUUGGGCGAGAGUAGUACUAGGAUGGAUGACCUCCUGGGAAGUCCUGGUUUUGCACCCA
>RF00001;5S_rRNA;ABIM01033088.1/1705-1822   3649:Carica papaya (papaya)
AUGAGCGAUCAUACCAGCACUAUGCAACGGAUUCUAUCAGAACUCCGCAAGUAAGGGUGCUUGGGCGAGAGUAGUACUAGGAUGGGAUAUCUCCUACGAAGUCCUUGUAUUUCACCUA
>RF00001;5S_rRNA;ABIM01039591.1/780-898   3649:Carica papaya (papaya)
AGGUGUGAUCAUACCAGCACAAAUUCACCAGAUCCGAUCAAAACUCCGUAGUUAAGUGUGCUUUGGCGAGAGUAGUACAAGGAUGGGUUACCUCCUGGGAAGUUCUCAUGUUGCACCCA
>RF00001;5S_rRNA;ABIM01031419.1/3373-3491   3649:Carica papaya (papaya)
AUGUGUGAUCAUACCAGCACUAAUGCACCGGAUCCCAUCAGAACGUAACAGUUUAGAGUGUUUGGACGAGAGUAGUACUCGGAUGGGUGACCUCCUGGAAAGUCCUCAUGUUGCACCCA
>RF00001;5S_rRNA;ABIM01042739.1/1415-1531   3649:Carica papaya (papaya)
GGGUGCGAUUAGACCAACACUAAUGCACGAAUCCCAUAAGAACUCUGUAGUUAAGUGUCCUUUGGUGAGAGUAGUACUAAGAUGGUUGACCUCUGUAAAGUCCUCUUGCUGCCCCUA
>RF00001;5S_rRNA;ABIM01040874.1/1313-1430   3649:Carica papaya (papaya)
UUGUGCGAUCAUAGCAGCACCAGUUCACCAGAUCCCAUUAGAACUCCGCUGUUAAGUGUGUUUGGGCAAAAGUAGAACGAGGAUGGGUGGUUCCUUGGAAGUCCUCAUGUUACACCCU
>RF00001;5S_rRNA;ABIM01041882.1/643-761   3649:Carica papaya (papaya)
GGGUGCGAUCAUACCAGCACUAAUGCACCGGAUCCCAUUAGAAGUCCGCAGUUAAGUGUGCUUGGUACCGAGUAGUACUCGGAUGGUUGACCUCCUGGGAAGUCCUCGUGUCGCACCAA
>RF00001;5S_rRNA;ABIM01040303.1/885-1002   3649:Carica papaya (papaya)
AGUUUCAAUCAUACUAGCAUUAAUUCACCGGAUCCCAUCAGAACUCCGUAGUUAAGCGUUCUUGGGUGAGAGUAGUGGUAGGAUGGGUGACCUCCUAGAAAGUCCCGUGUUGCACCCU
>RF00001;5S_rRNA;ABIM01030399.1/2154-2272   3649:Carica papaya (papaya)
AGGUAAGAUCACACCAGCACUAAUGCACCGUAUCCUAUCAGAACUCCGCAAUGAAGUGUGCUUGGGCGAGAGCAGUACUCGGAUGGGUGACCUCUUAGGAAGUUCUCGUGUUGCACACA
>RF00001;5S_rRNA;ABIM01037208.1/1514-1623   3649:Carica papaya (papaya)
GGUGCGAUCAUAAUAGCACUAAUGCACAGGAUCCCAUCAGAACUCCACAGUUAAUCAUGCUUGGGGGCGAGAGUAGUAAUAGGAUAGGGCGUUAAACGUUAUGGCGACCG
>RF00001;5S_rRNA;ABIM01037308.1/1784-1902   3649:Carica papaya (papaya)
UGGUGCGAUCAUACCAACACUAAUGCCCCGGAGCCCAUCAGAACUCUGCAGUUAAGUGUACUUGGGCGAGAGUAGUAAUCGUAUGGGUGACCUCCUGGGAAGUGCUCGUGUCGCACUAA
>RF00001;5S_rRNA;ABIM01035617.1/885-1003   3649:Carica papaya (papaya)
GGGUGCGAUCAUACCAGCACUAAUGCACCGGAUCCCAUCAGAACUUCGCAGUGAAGUGUGCUUGGGCGAGAAAAGUACUCGAAUGGGUGACCUCCUGCGAAGUCCUUAUAUUUCAGCUA
>RF00001;5S_rRNA;ABIM01035202.1/1068-1186   3649:Carica papaya (papaya)
AUGUUCGAUCAUACCAGCACUAAUGCACCGGAUCCCAUUAGAAUUCUGAAGUUAAGUGUGCUUGGGCGAGAGUAGUAUUAGGACGGGUGACCUCCUAGGAAGUCCAAGUGUUGAACUCA
>RF00001;5S_rRNA;ABIM01033513.1/3050-3146   3649:Carica papaya (papaya)
AAACCAGCACUUAUCCACCGAAUCCCAUCAGAACUUCGCAGUUAAGCGUUUUUGGGGGAGACCAAUAUUCGGAUGGGGGACCUUCUGGGAAGUUCUC
>RF00001;5S_rRNA;ABIM01041482.1/136-254   3649:Carica papaya (papaya)
AAGUGCGAUCAUACCAGCACAAAUGCACCGGAUCCCAUAUGAACUCUGCAGUUAAAUGUGCUUUGGCGAAAGUUGUACAAGGAUGGGCUACCUCUUGGGAAGUUCUCGUGUUGCAUCUC
>RF00001;5S_rRNA;ABIM01038365.1/1667-1785   3649:Carica papaya (papaya)
GCGUGCGAUCAUACCAACCCUAACGCACCAGAUCCCACCAGAACUCCAUAGUGAAGCAUGCUUGGGCGAGAGUAGUACUAGGAUGGGUGAUCUCUUAGGAAGUCUUCGUGUUGCACCCA
>RF00001;5S_rRNA;ABIM01034772.1/402-520   3649:Carica papaya (papaya)
AGGUGCGAUCAUACUAGCACUAAUGCAUCGGAUCCCAUCAAAACUCCGCAGUUAAGUGUGCUUGGGCGAGAGUAGUACUCGGAAUGGUGACCUCCUGGGAAGACCUCGUAUCACAACAA
>RF00001;5S_rRNA;ABIM01033340.1/488-606   3649:Carica papaya (papaya)
AUGUGCGAUCAUACCAGUACUAAUGCACCGGAUCCCAUAAAAACUCCACAGUUAUGUUUGCUUGGCUGAGAGUAGUACUAGGAUGGGUGACCUCCUGGGAAGUACUCAUGUUGCACCCA
>RF00001;5S_rRNA;ABIM01031679.1/22-137   3649:Carica papaya (papaya)
AAGUACGAUCAUACCAGCAUUAUGCAACGAAUUCUAUCAGAACUACGUAGGUAAGGUGCUUGGGCGAGAGUAGUACUAGCAUGGUUUACCUCAGGGAAGUCCUCGGCUCGCACAAA
>RF00001;5S_rRNA;ABIM01035180.1/1298-1416   3649:Carica papaya (papaya)
AAGUGCGACCAUACCAGCACUAAUUCAUCGGAUCCAAUCAGAACUCUGCAGUUAAGUGUGUUUGGGUGAAUGUAGUACUAGGAUGGGUGACCUCCUGAGAAGUCCUCGUGUUGCACCCA
>RF00001;5S_rRNA;ABIM01034492.1/470-588   3649:Carica papaya (papaya)
AAGUCCGAUCAUACCAGUACAAAUGCACCAGAUCCCAUCAGAACUCUACAAUUAAGUGUGCUUUGGCCAAAGUAGUACAAGGAUGGGUUACCUCCUGGGAAGUUCUCGUGUUGCACCCU
>RF00001;5S_rRNA;ABIM01029578.1/1939-2057   3649:Carica papaya (papaya)
AGGCGCGAUCACACCAGCACUAAUUUAACGGAUUCUAUCAGAAAUUCGUAGGUAAGGGUGCUUGGCCGAGAGUAGUACUAGCAUGGGUUACCUCCUGCAAAGUCCUUAUAUUUCACCCA
>RF00001;5S_rRNA;ABIM01036316.1/1727-1845   3649:Carica papaya (papaya)
AAGUCCGAUCAUACUAGCACUAAUUCACCGGAUCCCAUCAAAACUCCACAGUUAAGUGUGCUUGGGCGAGAGUAGUAUUAGGAUGGUUGACCUCCUGUGAAGUAUUCGUGUUGCACCCA
>RF00001;5S_rRNA;ABIM01034996.1/1861-1979   3649:Carica papaya (papaya)
GGGUGCGAUCAUACCGGCACUUAUGCACUGGAUCCCAUUAGAACUUCGCAGUUAAGUGUGCUUGGGCGAGAGUAGUACUAGGAUUAGUGACCUCCUAGGAAGUCUUCGUGUUGCACUGA
>RF00001;5S_rRNA;ABIM01034285.1/3491-3609   3649:Carica papaya (papaya)
CGGUGCGAUCAUACCAGCACUAAUGCACCGGAUCCCAUCAGAGCUUGGCAGUUAAGUGUGCUUGGGAGAGAGUAGUACUCGGAUGGGUGACCUCCUGGGAGGUCCUUGUGUCGCACCAA
>RF00001;5S_rRNA;ABIM01046100.1/483-601   3649:Carica papaya (papaya)
AAGUUCGAUCAUACCAGCACUAAUACACCGGAUCCCAUCAGAAUUAUGCAGUUAAGCAUUCUUGGGCGAAAGUAGUAUUAGGAUGGGUGACCUCCUCGGAAGUCCUCAUGUUGUACUCU
>RF00001;5S_rRNA;ABIM01035777.1/2357-2475   3649:Carica papaya (papaya)
AGGUGCGAUCAUACCAGCACUAAAGCACCGUAUCCCAUCAGAACUCCGCAGUUAAGUGUGCUUGGGCGAGAGUAGUACUCAGAUGGGUGACUUCCUGGGAAGUCAUCGUGUUGCACAAA
>RF00001;5S_rRNA;ABIM01031812.1/6660-6781   3649:Carica papaya (papaya)
AUGAGCGAUCAUACCAGCACUAAUGCAACGUAUUCUCUCAGAACUCAACAAGUUAAGGGUAUUUGGGCGAGAGUAGUAGUAGGAUGGGUGACCUCCUGCGAAGUCCUUAUAUUUCACCCAUU
>RF00001;5S_rRNA;ABIM01033883.1/420-538   3649:Carica papaya (papaya)
GAGUGCUAUAAUACCAGUACUAAUGUACCGGAUCCCAUCAGAACUCUGUAGUUAAACAUUUUUGGGUGAGAAAAGUACUAGGAUGGGUGACCUCCUAAGAAGUCCUCAUGUUGCACCCU
>RF00001;5S_rRNA;ABIM01046298.1/902-1023   3649:Carica papaya (papaya)
GAGUGGUAUCAUACCAGUACUAAUCUACCGGAUCCCAUCAGAACUCUGUAGUUAAACAUUUUUGGGCGAGAAAAGUACUAGGAUGGGUGACCUCCUAAGAAGUCCUCAUGUUGCACCCUUCU
>RF00001;5S_rRNA;ABIM01044638.1/149-267   3649:Carica papaya (papaya)
GGUUGGGAUUAUACCAUUACUAAUGCACUGGAUCUCAUCAGAAUUUUGUAGUUAAGCGUGUUUGGGCAAGAGUAUUAGUACGAUGGGCGAACUCUUGGGAAGUUCUCGUGUUGCACCCG
>RF00001;5S_rRNA;ABIM01029233.1/3509-3626   3649:Carica papaya (papaya)
AGAUCCGAUGAUACCAGCACUAGUUCACCUGAUCCCAUCAGAACUCCGGAGUUAAGUGUGCUUGGGUGAGAGUAGUCUAAGAUAGGUAACCUCUUGGGAAGUACUCGUGUUGUACCCU
>RF00001;5S_rRNA;ABIM01034533.1/1531-1649   3649:Carica papaya (papaya)
AGGUUUGAUCAUACUAGCAUUAAUUCAUUGGAUCCUAUCAAAACUCCACAGUUAAGCAUGCUUGACCAGGAGUAGUACUAGGAUGGGUGACCUCCUGGGAAGUCCUCAAGUUGCACCAU
>RF00001;5S_rRNA;ABIM01005342.1/7465-7569   3649:Carica papaya (papaya)
GGGUGUGAUCAUACUAAUACUAUUAAAACUCUCAUAGUUAAGUAUGUUUGGGUGAGAAUAGUACUAAGAUGGAUGACUUCUUGAGAAGUUCUCGUGUUGCACUUA
>RF00001;5S_rRNA;ABIM01033437.1/537-655   3649:Carica papaya (papaya)
AGGUGCGAUCAUACUAACACUAAUGCACCGGAUCCCAUCAAAACUCCGUAGUUAAGGGUGCUUGGGCGAGAGUAGUACUAAGAUAGAUGACCUCCUGCGAAGUCCUUAUAUUUCACCCA
>RF00001;5S_rRNA;ABIM01033760.1/453-571   3649:Carica papaya (papaya)
AGGUGCGAUCAUACCAGCACAAAUGCACCAGAUCCAAUAUGAACUCCGCAGUUAAGUUUGCUUUGGCGAAUGUAGUAAAAGGAUGGGUUACCUCCUGGGAAGUUCUCGUGUUGUACCCA
>RF00001;5S_rRNA;ABIM01039245.1/1874-1993   3649:Carica papaya (papaya)
GGUUGCGAUCAUAACCAGCAAUAUAGCAACGGAUCCCAUCGUAUCUCCGCAGUUAAGUGUGCUUGGGGGGGAGUCGUACUAGGUCGGGCAUCCUCUUGGGAAGUCCUCGUGUUGCACCCA
>RF00001;5S_rRNA;ABIM01033132.1/963-1054   3649:Carica papaya (papaya)
GAUUGCGAUCAUACCAGCACUAGUUCACCGGAUCCCAUCAGAACUCCACAGUCAAGCAUUCUUGGGCGAGAGUAAUACUAGUUAUGCGUGCU
>RF00001;5S_rRNA;ABIM01032237.1/5447-5565   3649:Carica papaya (papaya)
AGGUGCGAUCUUACUAGCACUUAUGCACCAGAUCCUAUUUGAAAUCUGCAGAUAAGUGUGCUUGGGCGAGAGUAAUACUAGGAUGGGUGACUUCUUGGGAAGUCUUCGUGUCGCACUAA
>RF00001;5S_rRNA;ABIM01043365.1/436-553   3649:Carica papaya (papaya)
AGGUGCGAUCAUACCAGCACUUAUGUACCGGAUCCCAUCAGAACACCGCAGUAAAGUGUCUUGGGCAAGAGUAGUGCUAGGAUAGGUGACCUCCUAAGAAGUACUCGUGUUGCACCCA
>RF00001;5S_rRNA;ABIM01031569.1/1574-1692   3649:Carica papaya (papaya)
AGGUGCGAUCACACCAGCACCAAUGCACCGGAUCCCAUCAGAACUCUGCAGUUAUGUGUGCUUGGAAGAGAUUAGUACUCGGAUGGGUGACCUCCUUGGAAGUCCUCGUGUCGCACCAA
>RF00001;5S_rRNA;ABIM01027791.1/7738-7855   3649:Carica papaya (papaya)
AGUGGCAUCAUCCCAGCAGUACUGCACGGGAUCCCAUCAGAAUUCUGCAGUUAAGUGUGUUUGGGGGAGAGUAGUAUUCAGAGGGGGGACUUCUGGGAAAGUCUUGGUAUUGCAACAA
>RF00001;5S_rRNA;ABIM01032365.1/2634-2753   3649:Carica papaya (papaya)
AUGUUCGAUCAUACCAGCACUAAUGCAACGGAUUCUAUCAGAACUCCGUAGGUAAGGGUGCUUGGGAAAGAGUAAUUCUAUAAAGGGUUACCUCCUGCGAAGCCCUUAUAUUUUAACAUA
>RF00001;5S_rRNA;ABIM01032167.1/995-1113   3649:Carica papaya (papaya)
AAGUGCGAACAUAUCAGCAUUAUUGCACAAGAUCCCUUCUGAACUCUGCAGUUAACUGUGCUUGGGUGAGAGUUGUACUAGGACGGGUGACCUCCUAGCAAGUACUCGUGUUGCACACA
>RF00001;5S_rRNA;ABIM01032986.1/1338-1456   3649:Carica papaya (papaya)
AUGUGCGAUCAUACCAGCACUAAUACAUUGGAUCCCAUCUUAACUCUGCAGUUAAGUGUGCUUGGGCGAGAGUUGUACUCGGAUGGGUGAACUCCUUGGAAGUCCUUGUGUCGCACCAA
>RF00001;5S_rRNA;ABIM01042774.1/1211-1329   3649:Carica papaya (papaya)
AGGUGUGAUCAUACCAGCACUAAAGCUCCGGAUCCCAUCAGAACUCCGCAGUUAAGUGUUCUUGGGGGAGAGUAGAACUCGGAUGGGUGACCUCCUGCGAAAUCCUCAUAUUUCACCCA
>RF00001;5S_rRNA;ABIM01001791.1/1557-1675   3649:Carica papaya (papaya)
GGGUGCGAUCAUACCAGCACUCAUGUACCGGAUCCCAUCAGAACUCUGCAGUUAAAUAUGCUUGGGCAAGAGUAGUACUAGGAUGGGUGACCUCUCGGGAAGUUCUCGUGUUUUACCCA
>RF00001;5S_rRNA;ABIM01033447.1/1861-1979   3649:Carica papaya (papaya)
GAGUGCGAUCAUACCAGCACUAAUGCACUUAAUCCCAUCAGAACUCCGCAGCUAACUGUGCUUGAGCAAUAGUAGUACUAGGAUGGUUGACCUACGGAGAAGUCCUCGUGUUGAACCAA
>RF00001;5S_rRNA;ABIM01038878.1/2044-2143   3649:Carica papaya (papaya)
ACCAGCACUAAUGCACCGGAUCCUAUCAAAACUCUGCAGUUAAGUGUGUUUGGGCAAGAGUAGCACUAGGAUGGGUGACCUCCUGGGAAGUCCUCUUGUU
>RF00001;5S_rRNA;ABIM01032253.1/976-1094   3649:Carica papaya (papaya)
CGAUGCCAUUAGAGCAUUACUAAUUCACUGGAUCCCAUCAGAACUCCGCAGUUAAGUGUGCUUGGGCGAAUGUAGUACUAGGAGUGGUGACCUCUUGGGAAGUCCUUGUGUUGUACCUA
>RF00001;5S_rRNA;ABIM01035403.1/1352-1470   3649:Carica papaya (papaya)
AGGUGCGAUCAUACCAGCACUAAUGCACAAGAUCCCAUCAGAACUCCGCAGUUAAGUGUGCUUAGGCGAGAGUAGUACUCGUAUGGGUGGCCUCCUGGGAAGUUCUCAUGUCGCACCAA
>RF00001;5S_rRNA;ABIM01035880.1/1288-1406   3649:Carica papaya (papaya)
AGGUGCGAUAAUACCAGCACAAAUGCACCGGAUUCUAUCAGAACUCCGCAAGUUAAGGGUGCUUGGGCGAGAGUAGUACUAGGAUGGGUGACAUCUGCGAAGUCUUUAUAUUUCACCCA
>RF00001;5S_rRNA;ABIM01037887.1/475-591   3649:Carica papaya (papaya)
GGGUGCGAUCAUACCAGCACAAUGCAACGGAUCCCAUUAUAACUCCGCAGUUAAGUGUGCUUUGGCGAAGUAGUACAAUGAUGGGUUACCUCCUGGGAAGUUAUCGUGUUGCACCCA
>RF00001;5S_rRNA;ABIM01035211.1/1002-1120   3649:Carica papaya (papaya)
GGUUGCAAUUAUAGUAGCAAUAAUUCACCGGAUCCAUUUAGAACUCCGCAGUUAUGCGUGCUUGGGCAAGAGUAGAAUUAAGAUGGUUGACUUCCUGGGAAGUCCUAAUGUUGCACCCU
>RF00001;5S_rRNA;ABIM01028696.1/4876-4994   3649:Carica papaya (papaya)
GUGUGCGAUCAUACUAGAACUAUUUCUCCAGUUCCCAUCAAAGCUCAGCAGUUAAGUGUGCUUGGGUGAGAGUAGUACUAAGAUGGGUGAUCUCCUAGGAAGUCCUCGUGUUGCACCGU
>RF00001;5S_rRNA;ABIM01033945.1/1133-1247   3649:Carica papaya (papaya)
UCUUUCGACGAUACGUACGACUUGAAUUAUGGUUGUCAGGUUUAUUCGCAAAUGUGCUUGGGCGAGGGUAGUACUCGGAUGGGUGACCACCUAGGAAGCCCUCGUGUUGCACCUA
>RF00001;5S_rRNA;ABIM01036164.1/1499-1590   3649:Carica papaya (papaya)
AGGUGCGAUCAUACCAGCACUACAGCCCCGGAUCCCAUCAGAACUCUACAGUUAAGUGUGCUUGGGCGAAUGAGUGUAUGUAUUUGCAGCGC
>RF00001;5S_rRNA;ABIM01042164.1/536-654   3649:Carica papaya (papaya)
GAGUGCGAUCAUACCAGCAUUAAUGUAUCAAAUCCCAUCAGAACUCAUUAGUUAUGCGUGCUUGGGUGAGAGUAGUCCUAGGAUUGGUGACCUCCUGUGAAGUCUUCGUGUUGCACCUG
>RF00001;5S_rRNA;ABIM01028500.1/743-861   3649:Carica papaya (papaya)
AAGUGGCAUCAUACCCGCACUAAUGCACUGGAUCCCAUCAGAACUCUGCAGUUAAGUGUGCUUGGGCGAAAGUAGUACUCGGAUGGGUGAUCUCUUGGGAAAGUCCCUCGUAUCGCAAC
>RF00001;5S_rRNA;ABIM01003804.1/411-525   3649:Carica papaya (papaya)
UCAUGCACUCAAGCACAAAUGCACCGGAUCCCAUCAGAACUCCGUAGUUAAGUGUGCUUUGGCGAAAGUAGUACAAUGAUGGGUGACCUCUUGGGAAGUCCUCGUAUCGCAACAA
>RF00001;5S_rRNA;ABIM01043591.1/7-125   3649:Carica papaya (papaya)
AAGUGCAAUCAUACCAGCACUAAUGCACUGGAUCCUAUUAGAACUCCGCAGUUAUGUAUGUUUGGGUGAGAGUAGUACUAGGAUGGGUGACCUUCUAGGAACUCUUCGUGUUGCACCCA
>RF00001;5S_rRNA;ABIM01001753.1/1008-1126   3649:Carica papaya (papaya)
GGGUGCGAUCAGACUAGCACUAAUGCACUAAAUCUCAUAAGAACUCUGCAAAUAAGUGUCCUUUGGUUAGAUUAGCACUAAGAUCGUUGAACUCUUGGAAAGUCCUCUUGUUAUACCUA
>RF00001;5S_rRNA;ABIM01031605.1/1133-1251   3649:Carica papaya (papaya)
AGGUGCGAUCAUACCAACACUAAUGCACCUAUUCCCAUUUGAACUCCGUAGUUAAGUGUGUUUGGACUAGAGUAGUACUCGGAUGGGUGACCUUCUGAGAAGUCCUCGCGUCGCACUAA
>RF00001;5S_rRNA;ABIM01022068.1/7718-7834   3649:Carica papaya (papaya)
GUGUGCAAUCAUACCAAUACUAAUCACCGUAUCCCAUCAAAACUCUGCAGUUAAUUGUACUUGACGAGAGUAGUACUAGGAUGGGUGUCCUCCUGGGAAGUCCUCAUGUUGCAUCCA
>RF00001;5S_rRNA;ABIM01043369.1/1461-1510   3649:Carica papaya (papaya)
CUACACUAGUUCACUGGAUCCCAUCAGAACUCCAUAGUUUAGUGUGCUUG
>RF00001;5S_rRNA;ABIM01033226.1/1377-1496   3649:Carica papaya (papaya)
AGGUGUUAUGAUACCAUCACUAAUUCACCGGAUCUCAUCAGAACUUUGCAGUUAAAUGUGCUUGUGCGAGUGUAGUACUAGGAGUGGUGACCUUCUGGGAAGUCAUUUGUGUUGCACCUA
>RF00001;5S_rRNA;ABIM01029232.1/1420-1538   3649:Carica papaya (papaya)
AGGUUUGAUCAUACUAGUAUUAAUUCACUGGAUCCCGUCAAAACUCCACAGUUAAGCGUGCUUGGGCGGGAGUAGUAGUAGGACGGGUGACCUCCUGAAAAGUACUCGUGUUGCACCAU
>RF00001;5S_rRNA;ABIM01018013.1/4859-4977   3649:Carica papaya (papaya)
GGAUGCGAUCAUACCAGCAAUAAUAUACCGGAUCCCAACAGAACUCCAUGGUGUAGCAUGCUUGGGCGAGAGUAGUACUAUGAUGGAUGACCUCCUGGGAAGUUUUCAUGUUGUACCCG
>RF00001;5S_rRNA;ABIM01031216.1/1427-1544   3649:Carica papaya (papaya)
GGGUGUGAUAAGACCAGCACUAAUGCACCGAAUCCCAUAGGAACUCUGCAGUUAAGUGUCCUUUGGUGAGAGUAAUUCUAAGAUUGUUGACCUCUGGAAAGUCCUCAUGUUGCACCUG
>RF00001;5S_rRNA;ABIM01001751.1/7874-7992   3649:Carica papaya (papaya)
GGGUGUGAUCAUACCAGCACUAAUUCACUGGAUCCCACAAGAACUCCGCAAUUAAGUAUUUUUGGGCGAGAGUAGUGCUAGUAUGGAUGACCUUCUGGGAAAUUAUCGUGUUUCACCCU
>RF00001;5S_rRNA;ABIM01032252.1/3498-3616   3649:Carica papaya (papaya)
AGGUGCCAUUAUACCAUCACUAAUUCACCGGAUCCCAUCCUAACUCCGAAGUUAAAUGUUCUUUAGUGAGUGUAGUACUAGAAAUGGUGACCUUCUGGGAAGUCCAUGUGUUGCACCUA
>RF00001;5S_rRNA;ABIM01033399.1/1184-1302   3649:Carica papaya (papaya)
GAAUGCGAUAAGACCAUCACUAAUGCAUCGAAUCCCAUAAGAACUUUGCAGUUAAGUGUGCUUGGAUGAGAAUAGUACUAAGAUGGUUGACCUCCUGGGAAGUCCUCGUGUUACAUCCA
>RF00001;5S_rRNA;ABIM01038365.1/1217-1335   3649:Carica papaya (papaya)
GGGUGUGAUCAUACCAGCACUAAUGCACCCGAUCGCUUCAAAACUUUGCAGUUAAGUGUGUUUGUGUGAGAGUAGUGCAAGGAUAGGUGACCUUUUUGGAAGUCCCCUCGUGAUGCACC
>RF00001;5S_rRNA;ABIM01041398.1/1260-1377   3649:Carica papaya (papaya)
AUAUCCAAUCAUACCAGCACUAGUUCACCAGAUCCCAUCAGAACUCCAGAGUUAAACGUGCUUGGGCGAGAGUAGUCUAGGAUGGGUGACCUCCUGUAAAGUCCUUGUAUUGCACCCU
>RF00001;5S_rRNA;ABIM01025195.1/524-642   3649:Carica papaya (papaya)
CAUUGUGAUCAUACCAGCAUUAAUACACCGGAUCUCAUCAGAACUUUACAGUUAAACGUGCUUGGACUAGAAUAGUACUAGGAUGGGUGAUCGUCUGGGAAGUUCUCUUAUUGCACCCU
>RF00001;5S_rRNA;ABIM01035723.1/86-204   3649:Carica papaya (papaya)
AAGGGCAAUCAUACUAGUAUUAAUGCAUUGGAUCUCAUAAGAACUCCAUGAUUAAAUGUGCUUGCACAAGAGUACUACUAGGAUGGAUGACCUCCUGGGAAGUCCUUGUGUUGCACAAU
>RF00001;5S_rRNA;ABIM01029539.1/629-747   3649:Carica papaya (papaya)
GAGAGCGAUCAUACCAACACUAGUUCACCAGAUCCCAUCAGAACUCCACAGUUAAGCAUGCUUGGGCAAGAGUAGUACUAGGAUGGUUGACCUUCUAGGAAGUCCUCAUGUUGCACCCU
>RF00001;5S_rRNA;ABIM01042233.1/557-675   3649:Carica papaya (papaya)
GGGUGUGAUCAUACCAGCACUAAUGCCCUAGAUCCCAUCAGAACUCCGCAGUUAAGUGUGCUUGGGUGAGAAUAGUACUCGGAUGGGUGACCUCCUGGGAAGUUCUCGUGUUGCACCCA
>RF00001;5S_rRNA;ABIM01032270.1/2346-2465   3649:Carica papaya (papaya)
AGGUGCGAUCAUACCAAGACUAACGCAAUGGAUUCUAUCAAAACUCCGCAAGUUAAGGGUGCUUGGGCGAGAGUAGCACUAGGAUGGGUGACUUCCUGGGAAGUCCUUAUAUUUCACCCA
>RF00001;5S_rRNA;ABIM01031112.1/2194-2312   3649:Carica papaya (papaya)
AGGUUCGACCAUGUGAGGACAAACGUACCGGAUCUCAUCAGAACUUUGCAGUCAAGCGUGCCUAGACAAAAGUAGUACUAGGAUGGGUGACCUCCUAGGAAAUCUUCGUGAUGCACUCG
>RF00001;5S_rRNA;ABIM01037899.1/1093-1211   3649:Carica papaya (papaya)
AGGUGCGAUUAUACCAACACUAAUACACCGGAACCCAUCAGAAUUUUGCAGUUAAGCGUGCUUGGUUGAGAGUAGUACUAGGAUGGGUGACCCCUUUGGAAAUCCUUGUAUUGCACCUA
>RF00001;5S_rRNA;ABIM01031075.1/3994-4112   3649:Carica papaya (papaya)
GGGUGCGAGCAUACUAGUACUAAUUCACUGAAUCCCAUCAGAACUCUAUAGUUUAGUGUGCUUGGACAAGAGUAGUACUAGGAUGGGUGACCUCCUGGAAAGUUCUCGUGUUGCACUCU
>RF00001;5S_rRNA;ABIM01036067.1/1978-2094   3649:Carica papaya (papaya)
AGGUGCAAAAUACCAGCACUAAUGCACCGGAUCCCAUCAGAACUCCGCAGUUAAGUGUGCUUGGGCGAGAGUAUUACUCGGAUGUGUGACCUCUUGUGAAGUCCUCGCACCCAUUUU
>RF00001;5S_rRNA;ABIM01039117.1/340-457   3649:Carica papaya (papaya)
AGGUGCGAUCAUACUAGCACUAAUGCACCGGAUUCUAUUAGAACUUCCAAUUAAGGGUGCUUGGACGAGAGUAGUACUAGGAUGAGUGACCUUUUGAAAAGUCCUCGUGUUGCAUUUG
>RF00001;5S_rRNA;ABIM01033731.1/2261-2379   3649:Carica papaya (papaya)
AGGUGCUAUCAUACCAGCACUAAUGCACCGGAUCCCAUCAGAACACCGUAGUUAAGUUUGCUUGGGCGAUAUUAGUACUCGGAUGGGUGACCUCCUGGGAAAUCCUCGUGUCGCGCCAA
>RF00001;5S_rRNA;ABIM01041514.1/611-728   3649:Carica papaya (papaya)
AGGUGCGAUCAUGCUAGCACUAAUUCACGGGAUCCAUCAGAACUCUGCAGUUAAGCGUGCUUUUACGAUAGUAGUUCUACGAUGGGUGACCUCUUGGGAAGCACUCAUGUUGCACCCU
>RF00001;5S_rRNA;ABIM01043272.1/733-851   3649:Carica papaya (papaya)
AUGAGAGAUCAUACCAGAACUAAAGCAACGGAUUCUAUCAGAACUCCGCAGGUAAACGUACUUGGGCGAGAGUAGUACUAGGAUGGGUGACAUCCUGCGAAAUCCUUAUAUUUCACCCA
>RF00001;5S_rRNA;ABIM01031075.1/4248-4356   3649:Carica papaya (papaya)
UGCGAUCAUACCUGCACUAAUGCACAGGAUCCCAUCAAAUUCCAUAGUUAAGCGUGCUUGGGGGGAAGUAGUACUAGUUAAGCGGCGGGCAAUCCGUUCAUAUGGGCAU
>RF00001;5S_rRNA;ABIM01043066.1/1234-1352   3649:Carica papaya (papaya)
GGGUGCGAUCAUACCAGCACAAAUGCACUGGAUCCCAUCAGAACUCCACAAUUAAGCAUGUUUAGGCAAGAACGGUACUUAAAUGGGUGACCUAAUUGGAAGUCCUCAUGUUGCACUCG
>RF00001;5S_rRNA;ABIM01038871.1/1997-2115   3649:Carica papaya (papaya)
AGGUGCGAUCAUACCAGCACUAACGCACCGGAUCCCAUCAAAACUUCGCAGUUAAGUGUGCUUGGGUGAGAGUAGUACUAGACUUGGUGACCUCCUGGGAAUUUCUCUUGUUGCACCUA
>RF00001;5S_rRNA;ABIM01030278.1/2468-2586   3649:Carica papaya (papaya)
AAAUGCGAUCAUACCAGCACUAAUUCACCGGAUUCCAUCAGAACUCCGCAGUUAAGCAUUUUUGGGCAAGAGUAGUACUAGGAUGGGUGACCGCCUAGGAUGUUCUCUUGUUGAACCCU
>RF00001;5S_rRNA;ABIM01037703.1/899-1017   3649:Carica papaya (papaya)
AAGUGCGAUCAUACCACCACUAAUGCACCAGAUCCCAUUAGAGCUCUGCAGUUAUGUGUGCUUGGAUGAGCGUAGUACUCGGAUGGGUGACCCCGUUAGAAGUCCUCGUGUUUCACUUU
>RF00001;5S_rRNA;ABIM01030738.1/673-791   3649:Carica papaya (papaya)
GGUUGUGAUCAUACCAGCACUAAUGCACCAGAUCCCAUAAGAACUAUGUAGUUAAGCGUGCUUGGGCGAGAGAUGUACUAGGAUGGGUGACUUCUUGGGAAGUCGUUGUGUUGCACCCG
>RF00001;5S_rRNA;ABIM01034199.1/1174-1292   3649:Carica papaya (papaya)
AGGUGCGAUCAUAUCAACAUUAACGCUCCGGAUCCCAUCAGAACUCCGCAGUUAAGUGUGCUUGGGCGAAAGUAGUACUCAGAUGGUUGACCUCUUGGGAAGUCCUCGUGUUGCACCCA
>RF00001;5S_rRNA;ABIM01037567.1/1970-2089   3649:Carica papaya (papaya)
AGGUGCUAUCACACCAGCACAAAUAUACCGGAUCCCCAUCAGAACUCCGCAGUUAACUGUGCUUUGGCAAAAGUAGUACAAGGAUGGGUUACCUCCUGGGAAGUUCUCGUGUUGCACCCA
>RF00001;5S_rRNA;ABIM01044638.1/618-736   3649:Carica papaya (papaya)
GGGUGCAAUCAUACCAACAUUAAUGCAACGGAUCCCAUCAGAACUCAACAACUAAACAUGCUUGGACGAGAAUAGUACUAAGAUGGGAGACCUCCUGCAAAGUCCUCGUGUUGCACUCA
>RF00001;5S_rRNA;ABIM01035692.1/2801-2918   3649:Carica papaya (papaya)
GGUUGCAAUCAUACCGGCACUAAUGCAUUGAUCCAAUCAGAGCUCCCCAGUUAAGCAUUUUUGGAGGAGAGUAGUACUAGAAUGGGUGACCCCCUGGAAAGUACUUAUGUUGCAGCCU
>RF00001;5S_rRNA;ABIM01029735.1/4962-5079   3649:Carica papaya (papaya)
GGGUGCGAUCAGAAUAGCACUAAUGCACCGAAUCCCAUAAGAACUUUGUAGUUAAGUGUCCUUGGGUGAGAGUAGUAAUAAGAUGGUUGACUCUUGGAAAGUUUUCAUAUUGCAUCUA
>RF00001;5S_rRNA;ABIM01045144.1/278-396   3649:Carica papaya (papaya)
AGGUGCCAUUAUACUAUCACUAAUGCACCAUAUCCCAUCAAAAUUCCAUAGUUAAAUGUGCUUGGGGGAGUGUAGUACUAGGAGUGGUGACCUCCUAGGAAGUCCUCGUAUUGCACAAA
>RF00001;5S_rRNA;ABIM01034152.1/2749-2866   3649:Carica papaya (papaya)
AGGUGUGAUCAUACCAGCACUAAUGCACUGGAUCCCAUCAAAACUUGAAGUUAAGCGUGCUUAGAUGAGAGUAGUACUAAGAUGGGUGACCUCCUAGGAGGUCCUUUUGUUGCACAAG
>RF00001;5S_rRNA;ABIM01033274.1/2757-2878   3649:Carica papaya (papaya)
AGGUGCGAUCAUACGAGCACUAAUGCACUGGAUCCCAUCAGAACUCCACAGUUAAGUGUGCUUCGGCAAGAGUAGUACUAGGAUAGGUGACCUCCUGGGAAUGAAAUUAUGAACCACUGGUU
>RF00001;5S_rRNA;ABIM01040185.1/1713-1831   3649:Carica papaya (papaya)
GGGUGUGAUCAUGCCAGCACUAAUGCACCGGAUCCCAUCAGAACUCCGCAGUUAAGUGUGCUUGGGCGAGAGUAGUACCCGGAUGGGUUACCUCCUGGGAAGUCCUCUUGUUGCACCAA
>RF00001;5S_rRNA;ABIM01033557.1/1642-1760   3649:Carica papaya (papaya)
GGUUGAGAUCAUACCAGCAGUAGUUUACCAGAUCCCAUCAGAACUCUGCAUUUAAGCGUGCUUGGGUGAGAGUAGUACUAGGAUGGGUGACCUUUUUGAAAGUUCUGGUGUUGCACCCU
>RF00001;5S_rRNA;ABIM01032357.1/2337-2455   3649:Carica papaya (papaya)
AGGUGCAAUCUUUCUAGCACUAAUGCACCAGAUCCCAGCAGAACUCCGCAGUUAAGUGUGCUUGGGCGAGAAUAGUACUCGGAUGGGUGACCUCUUUGGAAGUCCUCGUGUCGCACCAA
>RF00001;5S_rRNA;ABIM01035765.1/1861-1979   3649:Carica papaya (papaya)
GGUUGCGAUCAUACCCUCACUAGUUCACCGAAUCUCAUCAGAACUCCGCAGUCAAGCGUGCUUGGGCGAGAGUAGUACUAAAAUGCGUGACCUCUUGGGAAGUUCUCGUGUUGCACUUU
>RF00001;5S_rRNA;ABIM01035378.1/1232-1350   3649:Carica papaya (papaya)
UGGUGCGAUCAUACCAGCUUUAAUGCACUGGAUCCCAUCAGAACUCCGCAGUUAGGUGUGCUUGGGCGAGAGUACUACUAGUAAGGGUGACCUCUUGGGAAGUACUUUUGCUACACCUG
>RF00001;5S_rRNA;ABIM01037763.1/1259-1380   3649:Carica papaya (papaya)
AUGAGCGAUCAUACCAUCACUAAUGCAACGGAUUCUCUCAGAACUCUGCAAGUUAAGUGUGCUUGGGCGAGAGCAGUGCUAGGAUGGGUGACGUCCUACGAAGUCCUUAUAUUUCACCCAUU
>RF00001;5S_rRNA;ABIM01034346.1/3766-3846   3649:Carica papaya (papaya)
AAGUGUGAUUAUAUCAGCACUAAUGCACCGGAUCUCAUCAGAACUCCGCAGUUAAGUGUGCUUGGGCGAGAGUAGUACUCG
>RF00001;5S_rRNA;ABIM01038453.1/2046-2165   3649:Carica papaya (papaya)
ACGAGCGAUCAUGCCAGCACUAAUGCAACGGAUUCUAUCAGAACUCUGCAAGUUAAGGGUGAUUGGGCAAGAGUAGUACUAGGAUGGGUAACCUCCUACGAAGUCCUUAUAUUUCACCCA
>RF00001;5S_rRNA;ABIM01021886.1/13589-13707   3649:Carica papaya (papaya)
AGGUGCAAUCAUACUAGCACUAAUGCACCAGAUCCCAUCAGAACUCCACAGUUAAGUGUGUUUGGGUGAGAGUAGUACUCGGAUUGGUCACCUCCUGGGAAGUUCUCAUGUUGCACCCA
>RF00001;5S_rRNA;ABIM01023840.1/1216-1334   3649:Carica papaya (papaya)
GAGUGCAAUCAUACCAGCACUAAUGUACCAUAUCCAAUCAGAACUUCGCAGUUAAGCAUGCUUUGGCUAGUGUAGUACUAGAAUGGGUGACCUCCUUGAAAGUACUCAUGUAGCACCCG
>RF00001;5S_rRNA;ABIM01036152.1/2710-2828   3649:Carica papaya (papaya)
AGGUGCGAUCAUACCAGCCCUAAAGCACCGGAUCCCAUCAGAACUCCGCAGUUAAGUGUGCUUGGGCGAGAGUAGUACUCAGAUAGGUUACCUCCUGGGAAGUCCUUGUGUUGUACCCA
>RF00001;5S_rRNA;ABIM01028677.1/6542-6659   3649:Carica papaya (papaya)
UGAAACGCGAUCAUACCAGCACUAAUGCAUCGGAUCCAAUCAGAACUCCGCAGUUAAGUGUUCUUGGGCGAGAGUUGUACUAGGAUGGGUGAGCUCUUGGGAAAUCCCCUUGUUUCAC
>RF00001;5S_rRNA;ABIM01033788.1/1757-1875   3649:Carica papaya (papaya)
GGGUGCAAUCAUACCAUCACUAAGGCACCGGAUCCCAUUAGAACUCUACAGUUAACUGUGCUUCGGCAAGUGCAGUACUAGGACGAGUGACCUCUUAGGAGGUCCUCGUUUUUCACUAA
>RF00001;5S_rRNA;ABIM01034152.1/402-520   3649:Carica papaya (papaya)
GGAUGCAAUCACACCAGCACAAAUGAACUAAAUCCCAUAUGAACUUUGUAGUUAAGCAUGCUUCGGUUAGAGUAGUACUAGGAUGGGUGACCUCCUGGAAAGAGCUCGUGUUGCAUUCA
>RF00001;5S_rRNA;ABIM01037173.1/1404-1522   3649:Carica papaya (papaya)
GGGUGCGAUCAUACCAGCACUAGUUCAUCGGAUCCCAUCAAAACUCCACAGUUAAGUGUACUUGGGAGGGAGUAGUACUAGCAUGGGUGACCUCCUGCGAAGUCCAUGUGUUACACAAG
>RF00001;5S_rRNA;ABIM01018011.1/1709-1826   3649:Carica papaya (papaya)
GGAUGCGUUCAUACCAACACUAAUUCAUGAGAUCCCAUCGAACUCUGCAGUUAAGUGUGCUUUGCCGAGAGUAGUACUAGGAUGGAUGAUCGCUUGAGAAGUCCUCGUGUUCCACCCA
>RF00001;5S_rRNA;ABIM01028677.1/7184-7302   3649:Carica papaya (papaya)
GGGUGCGAUCAUACCAGCACUAAUGCACCGGAUCCCAUCAGAGCUCCACAGUUAACUGUACUUGGGCGAGAGUAGUGCUAGGAUGGGUGAUCUCCUAGAAAGUCCUCGUGAUGCACCCA
>RF00001;5S_rRNA;ABIM01043916.1/582-687   3649:Carica papaya (papaya)
GGGUGCGAUCAUACCAGCACUAAUGCACCGGAUUCCAUCAGAACUCCGCAGUUAAGUGUGUUUGGGCGAGAGUAGUACUCGGAUGGGUUGUUCGACGUUACGCGCG
>RF00001;5S_rRNA;ABIM01037740.1/479-597   3649:Carica papaya (papaya)
GGGUGCGAUCAGACAAGCAUUAAUGCACUGAAUCCCAUAAGAACUCUGUAGUUAAGUGUCCCUUGGUAAGAGUAGUGCUAAGAUGGUUAACCUCUUGGAAAGUCCUCGUGUUGCACCUG
>RF00001;5S_rRNA;ABIM01042484.1/712-830   3649:Carica papaya (papaya)
AGGUUCGAUCAUACUAGCACUAAUGCUCCGAAUCCCAUCAGAACUCUGCAGUUAAAGGUGCUUGGGCGAGAGUAGUACUAGGAUGGGUGACCUUCUGCGAAGUCCUUAUAUUUCAUCCA
>RF00001;5S_rRNA;ABIM01032870.1/2997-3116   3649:Carica papaya (papaya)
GGGUGUGAUCAUACCAGCAUUAAUGCACCGGAUCCCAUCAGAACUCCGUAAGUUAAAGGUGCUUGAGCGAGAGUAGCACUAGGAUGGGUGACUUCCUGCGAAGUCCUUAUAUUUCACCCA
>RF00001;5S_rRNA;ABIM01032199.1/4701-4820   3649:Carica papaya (papaya)
AGGUGCGAUCAUACCAGCAUUAAUGCAACCGAUCCCAUCAUAACUCCGCAGUUAACUGUGCUUGGGCGAGAGUAGUACUCGGAUGGGUGACCCACUUGGGAAGUCGUCGUGUUGCACCCA
>RF00001;5S_rRNA;ABIM01034245.1/3237-3354   3649:Carica papaya (papaya)
GGGUGUGAUCAUACCAGCACUAGUUCACUAGAUCCAUCAGAACUCUGCAGUUAAACGUGCCUGGGUAAGAGUAGUACUAAGAUGGGUGGCCUCUUGAGAAGCGCUUGUGUUGUACUCU
>RF00001;5S_rRNA;ABIM01043435.1/1315-1433   3649:Carica papaya (papaya)
UGGUGCGAUCAUACCAGCACUAAUUCAUCGGAUCCCAUCAGAACUUUGCAGUCAAGCGUGCUUUGGUGACAGUAGUACAAGGAUGGGUGACCACCUAGGAAGUCCUCUUGUUGCACCCU
>RF00001;5S_rRNA;ABIM01030596.1/2024-2142   3649:Carica papaya (papaya)
GGGUGCGAUCAGACAAGUACUAAUGCAUCGAAUCCCAUAAGAACUAUGAAGUUAAGUGUCCUUUGGUGAGAGUAUUACUAAAAUGGUUGACCUCUUGGAAAGUCCUUGUGUUACACCUA
>RF00001;5S_rRNA;ABIM01028204.1/9245-9363   3649:Carica papaya (papaya)
GGGUGCGAUCAUACCAGCAAUAAUUCACUAGAUCCCAUUAGAACUCUACAGUUAUGCGUGCUUGGGCGAUAGUAGUACUAGGAUGGGUGACCUCCAUGGAAGUUCUCGUGUUGCACCCU
>RF00001;5S_rRNA;ABIM01041454.1/654-772   3649:Carica papaya (papaya)
AGGUGCGAUCAUACCAGCACUAAUGCACCGGUUCCCAUCAAAACUUCGCAGUUAACUGUUCUUGGGCGACAGUAGUAUUCGAAUGGGUGACCUCCUGGGAAGUCCUCGUGUCGCACCAA
>RF00001;5S_rRNA;ABIM01038365.1/296-414   3649:Carica papaya (papaya)
GGGUGCAACCAUACAAGCACUAAUGUACCGUAUCCCAUCAAAACUUUGCAGUUAAGCGUGCUUUGGCGAGUGUAGUACUAGAAUGAGUGACCUCCUGAAAAGUAAUCAUGUUGCACCCU
>RF00001;5S_rRNA;ABIM01033340.1/2948-3066   3649:Carica papaya (papaya)
AGGUGCCAUCAUACCAUCAGUAAUUCACCGGAUCCCAUCAGAACUACGCAUUUAAAUGUGCUUGGGCAAAUGUAGUACUAGGAGUGGUAACCUCCUAGGAAGUUCUUAUGUUUCACCUA
>RF00001;5S_rRNA;ABIM01042215.1/962-1079   3649:Carica papaya (papaya)
AAGUGGGUUCAUACCAGCACUAAUGCACCGGAUCCCAUUAGAAGUCCGCAAUUAAGUGUGCUUGGGCAUAGUAGUACUACGAUGGGUGACCUCCUGGGAAGUUCUCAUGUUCCACUUA
>RF00001;5S_rRNA;ABIM01031605.1/4143-4264   3649:Carica papaya (papaya)
AGUUGCCAUCAUUCCAGAACUAAUGCAUCGGAUCCCAUCAGAACUCCGCAGUUAAGUGUGCUUGGGCAAGACUAGUACUCGGAUGGGAGACCUCUUGGGAAGUCCUCGUGUCACACCAAUUU
>RF00001;5S_rRNA;ABIM01033340.1/1650-1768   3649:Carica papaya (papaya)
AUUUGCGAUCAUAGCAGCACUAAUGAACCGGAUGCCAUCAGAACUCCGCAGUUAAGUUUGCUUUGGCAAGAGUUGUACUAGGAUGGGUUACCUCCUGUGAAGUCCUCGUGUUGCAACCA
>RF00001;5S_rRNA;ABIM01032758.1/3641-3759   3649:Carica papaya (papaya)
AGGUGCGAUCAUACCAGCACUAAUGCACCAGAUCCCAUCAGAACUCCGCAUUUAAGUGUGCUUGGGCGAGAAUAGUACUAGAAAGGGUAACCUCAUGGGAAGUCCUCGUGUUGCAGCCA
>RF00001;5S_rRNA;ABIM01032996.1/2991-3108   3649:Carica papaya (papaya)
AGGGGGGAGGGAACAACACUAAUACACCGAAUCCUGUAGGAACUCUGCAGUUAAAUGUCCUUUGGUGAGAGUAGUUCUAAGAUGGUUGAACUCUUGGAAAGUCCUCGUGUUGCACCUA
>RF00001;5S_rRNA;ABIM01034021.1/657-775   3649:Carica papaya (papaya)
GGUUGCGAUUAUACCAACACUAAUGCACUAGAUCUAAUCAUAACUCCAUAGUCAAGCGUGCUUGGACGAGAGUAGUACUUAGAUGGGUGACCUACUUGGAAAUUUUCAUGUUGUAUUGU
>RF00001;5S_rRNA;ABIM01036101.1/998-1115   3649:Carica papaya (papaya)
UGGUGCGAUCAUACCAGCUCUAAUAACUGGACCCCAUCAGAACUCCACAGCUAAGCGUGCUUGAGCGAGAGUACUACUAGGAUGGGUGACCUUUUGGGAAGUACUUUUGUUGCAGCCG
>RF00001;5S_rRNA;ABIM01039588.1/350-468   3649:Carica papaya (papaya)
UAGUGCAAUCAUACCAGCACUAAAGCCCCGGAUCCUUUCAGAACUCCGCAAUUAAGUGUGCUUGGGCGAGAGUAGUACUCGGAUGGUUGACCUCCUGGGAAGUAUUCGUGUCGCACCAA
>RF00001;5S_rRNA;ABIM01029233.1/3044-3162   3649:Carica papaya (papaya)
GGGUGCAAUCAUACCAGCACUAGUUCACCAGAUCCCAUCGGAACUCCGCAAUUAAGCAUGCUCGAGCAAAAGUAGUACUAGGAUUGAUGACCUGCUGGGAAGUCCUUGUGUUGUACCAU
>RF00001;5S_rRNA;ABIM01034792.1/3110-3228   3649:Carica papaya (papaya)
GUGUGCGAUCAUAUAAGUGCUAAUGCAUCAAAUCCUAUUAGAACUUUGCAGUUAAGCGUGCUUGGACGAGAGUAGUACUAGGAUGAGUGACCUCCUUGGAAUAACUCGUAUUGCACCCG
>RF00001;5S_rRNA;ABIM01035202.1/1393-1510   3649:Carica papaya (papaya)
AGGUGCGAUCAUACCAGUACAAGUGCAUCGAUCCCAUCAGAACUCCGCAGUUAAGUUUGCUUGGGGGAGAGUAGUACUACAAUGGGUGACCUAUUGGGAUGUCCUCGUUUUGCACUAA
>RF00001;5S_rRNA;ABIM01039532.1/1470-1588   3649:Carica papaya (papaya)
GGGUGCGAUCAUACCAGCACUAAUGCACCGGAUCCCAUCAGAACUCCGCAGUUAAGUGUGCUUUGGCGAGAGUAGUACUGGGAUUGGUGAUCUCCUAGGAAGUCCUCGUGUCGCAAAUA
>RF00001;5S_rRNA;ABIM01033398.1/741-859   3649:Carica papaya (papaya)
GAGUGCAAUCAUACUAGCACUAAUGCACUGAAUGCCAUCAGAACUCCACAGUCAAGCGUGCAUAGAAGAGAGUAAUACUAGGAUGAGUGACCUCCUAGGAAGUUCUCAUUUUGCACCCA
>RF00001;5S_rRNA;ABIM01038048.1/832-949   3649:Carica papaya (papaya)
GGGUGCGAUCAUACUAGCACUAGUUCAACGAAUCCCAUCAGAACUCUACAGUCAAGCGUGCUUGGGCGAGAGUAAAACUAGGAUGGGUGACCUCUUGGAAAGUACUCGUCUGCACCGU
>RF00001;5S_rRNA;ABIM01042921.1/1231-1349   3649:Carica papaya (papaya)
GGGUGUAAUCAUACCAGCACUAAUUCACCAGAUCCAAUCAGAACUCUGCAAAAAAGUGUGGUUGGGCGUGAGUAGUAAUAGGUUGGGUGGACUCCUGGGAAGUACUCAUGUUGCACCCU
>RF00001;5S_rRNA;ABIM01040188.1/575-697   3649:Carica papaya (papaya)
AGUUGCGAUCAUACCAGCCAUAAUGCACCGGAUCCCAUAAGAAACUCCCCUGUUAAGUGUGCUUGGGCGAGACUAGUACUCGAAUGGGUGACCUCUUGGGAAGUCCUCAUGUCGCUCCAAUUU
>RF00001;5S_rRNA;ABIM01034541.1/66-184   3649:Carica papaya (papaya)
AGGUGUGAUCAUACCAGCAUUAAUGCAACGGAUUCUAUCAGAACUCCGUAGUUAAGUGUGCUUGGGCGAAGGUAGUACAAGCAUGGGUUACCUCAUGCGAAGUCUUAUAUUCACCCAUU
>RF00001;5S_rRNA;ABIM01040766.1/1394-1512   3649:Carica papaya (papaya)
AGGUGCGAUCAAACCAGCACUAAUGCACCGGAUCCAUUCAAAACUCCGCAGCUAAGUGUGCUUGGACGAGAGUAGUACUCGGAUGGGUGUCCUCCUGGGAUGUCCUCGUGUUGCACUCA
>RF00001;5S_rRNA;ABIM01038952.1/366-484   3649:Carica papaya (papaya)
GGGUGAGAUCAUACCAGCACUAAUUCACCUGAUCCGAUCAGAACUCCGCAGUUAAGUGUGCUUAGGCGAGAGUAAUACUAUGAUGCGCGACCUCUUAGGAAGGCCUUUUGUUGCACCCU
>RF00001;5S_rRNA;ABIM01036397.1/1932-2049   3649:Carica papaya (papaya)
AGGUGUGAUCAUACCAGCACUAAUGCAACGGAUUCUAUCAGAACUCCGUAGGUAAGGGUGCUGGGCGAGAGUAGUACUAGCAAGGGUUACCUCCUGCGAAGUCUUUAUAUUUCACCCA
>RF00001;5S_rRNA;ABIM01036178.1/1308-1426   3649:Carica papaya (papaya)
AGGUGCGAUCAGACCAGCACUAAUGCACCGAAUCCCAUAAGUACUCUUUAGUUAAGUGUCCUUGGGUAAGAGUAGUACUAAGAUGGUUAACCUCUUGGAAAGUCCUCGUGUUAUACUUG
>RF00001;5S_rRNA;ABIM01046053.1/858-980   3649:Carica papaya (papaya)
CAGGAGCGAUAUACCAGCACUAAUGCAAUGUAUUUUAACAGAACUCCGCAAGUUAAGGGUGCUUGGGCGAAAGUAGUACUAGGAUGGGUGACCUCCUGCGAAGUCCUUAUAUUUCACCCAUUU
>RF00001;5S_rRNA;ABIM01033800.1/3439-3561   3649:Carica papaya (papaya)
AUGAGCAAUCAUACCAGCACCAAUGCAAUGGAUUCUAUCAGAACUCCGCAAGUUAAGGGUGCUUGGUUUUAGAGUAGAACUAGGAUGGGUGACCUCGUGCGAAGUCCUUAUAUUUCACCCAUU
>RF00001;5S_rRNA;ABIM01033705.1/860-978   3649:Carica papaya (papaya)
AGGUGCGAUCAUACCAGCACUAAUGCACUGGAUUCCCAUCAGAACACCGAAGUUAAGUGUGCUUGGGCGAGAUAGUACUCGGAUGGGUGACCUCCUGGUAAGUCGUCGUGUUGCACCCA
>RF00001;5S_rRNA;ABIM01041651.1/1311-1429   3649:Carica papaya (papaya)
GGGUGCGAUCAUACCAGCACUAGUUCACCGGAUCCCAUCAGAACUCUGUAGGUAAGCGUGCUUAGGCGAGAGUAGUACUAGGAUGGGUGAUCUCCUGGGAAGUUAUUGUGUUGCACCCU
>RF00001;5S_rRNA;ABIM01041124.1/211-329   3649:Carica papaya (papaya)
AGGUGCGAUCAUACCAGCACUAGUUCACCGGAUCUCAUCUCAACUCCGUAGUUAGGCGUGCUUGGGCGAGAGUAGUACUAGGAUGGGUGAUCUUCAGGGAAGUUCUCGUGUUGCACCCU
>RF00001;5S_rRNA;ABIM01036782.1/1057-1175   3649:Carica papaya (papaya)
AGGUUUGAUCAUACCAGCACUAAUUCACUAGAUCCCAUCAAGACUUUGCAAUUAAGUGUGCUUCGGCGGGAGUAGUACUAGGAUGGGUGAACUUUUGGGAAGUUCUCGGGUUGCGCCCU
>RF00001;5S_rRNA;ABIM01031971.1/867-985   3649:Carica papaya (papaya)
GGGUGCUGUCAUAGCAGCACAAAUGCACCAGAUCCCUUCAGAACUCCAUAGUUAAGCAUGCAUGGGCGAGAGUAGUAUUAAGAUGGGUGACCUCUUAGAAAGUUCUUGUGUUGCACCCG
>RF00001;5S_rRNA;ABIM01043429.1/1262-1380   3649:Carica papaya (papaya)
UUGUGCGAUCUUACCUGCAAUAAUGCACCCUAUCCAUUUGUAACUCAGCAGUUAGAUGUGCUUUGGUGAGAAUACUACUCGGAUUGGUGACCUCCUGGGAAAUCCUCGUGUCGCACCAU
>RF00001;5S_rRNA;ABIM01032520.1/268-386   3649:Carica papaya (papaya)
AUUUACGAUCAUACCAGCACAAAUGCACCGGAUCCCAUCAGAACUCCGUAGCUAAGUGUGCUUUAGCGAAAGUAGUAAAAUGAUGGGUUACCUCCUGGGAAGUUCUCGUGUUGCACCUA
>RF00001;5S_rRNA;ABIM01037734.1/270-395   3649:Carica papaya (papaya)
GAGUGCGAUCAUACCAGCACUAGUUCACCGGAUCCCAUCAUAACUCUGCAGUUAUGCAUGCUUGGGCGAUAGUAGUACUAGGAUGGAUUACCUCUUGGGAAGCUCUUGACUCUCGUGUUGCAUCCU
>RF00001;5S_rRNA;ABIM01032253.1/19-136   3649:Carica papaya (papaya)
AGGUGCAUUAUACCAUCACUAAUUCACCGAAUCCCAUCAGAACUUCGCAGUUAAAUGUGUUUGGGCAAGUGUAAUAUUAGAAGUGGUGACCUCCUGGGAAGUCCUCGUCUUGCACAUA
>RF00001;5S_rRNA;ABIM01025195.1/4175-4293   3649:Carica papaya (papaya)
GGGUGUGACCAUACGAACACAAACGUAGCGGAUCCUAUUAGAACUCUGUAGUUAAGCCUGCCUGGAUUAAAGUAGUAUUAGGAUGGGUGACCUCUUGGGAAGUCUCCGUGUUACACUCA
>RF00001;5S_rRNA;ABIM01045857.1/103-221   3649:Carica papaya (papaya)
AGGUGCAAUCAUACCAGCACUAAUGCACUGGAUCCCAUCAGAACUCCGUAGUUAAGUGUGUCUGGGCGAGAGUAGUAUUAGGAUGGGUGACCUCUUGGGAAGUUCUCAUGCUACACCUA
>RF00001;5S_rRNA;ABIM01001756.1/2243-2361   3649:Carica papaya (papaya)
GGGUGCUACAAGACCAACAUUAUUGCUCUGAAUCCCGUAAGAACUCUGCAAUUAUGUGUCCUUUGGUGAGAGUAGUUCUAAGAUGGUUGACCUCUUAGAAAGUCCUCGUGUUGUACCUA
>RF00001;5S_rRNA;ABIM01029486.1/7201-7319   3649:Carica papaya (papaya)
GGUUGCGAUCACACCAGCACUGAUUCACCGAAUCUCAUUAGAACUCUGUAGUUAAGCGUUCUUUGGCGAGAGUAGUAUUAGGAUGGGUGACCUCCUCAGAAGUCCUUAUGUUGCACCCU
>RF00001;5S_rRNA;ABIM01030898.1/4086-4204   3649:Carica papaya (papaya)
AGGUGCGAUCAUACCAGCACAAAUUUACCGGAUCCCAUCAGAACUCCGCAGUUAAAUGUUCUUUGGUGAAAGUAGUACAGGGAUGGGUGACCUCCUGGGUAGUUCUCGUGUUGCACCCA
>RF00001;5S_rRNA;ABIM01035745.1/71-189   3649:Carica papaya (papaya)
GUGUUCGAUCAUACCAGCACUAAUGCACAAGAUCCCAUCAGAACUCUGCAGUUAAGUGUGCUUGGGCGAGAGUAGUACUCGAAUGGGUGACCUCCUCGGAAGUCCUUGUGUUGCACUAA
>RF00001;5S_rRNA;ABIM01037763.1/308-426   3649:Carica papaya (papaya)
AGGUGCGAUCAUACCAGCAUUAAUGCACCGGAUCCCAUCAGAACUCCACAGUUAAGUGUGCUUCGGCGAUUGUAGUGCCGGGUCGUUUGAUCUUAUGCGAGAUCCUAAUGAUGCACCGC
>RF00001;5S_rRNA;ABIM01036246.1/88-204   3649:Carica papaya (papaya)
AUGAGGGAUCAUACCAGCACGAAUGCAACAGAUUCUAUCAGAGCUCCGUAGGUAAGGGUGCUUGGGCGAGAGUAGUAAUAGCAUGGGUUACCUCCUGCGAAGUCCUUAUAUUUCAAC
>RF00001;5S_rRNA;ABIM01035746.1/2292-2410   3649:Carica papaya (papaya)
AGGUGCAAUCAUACCAGCACUAAUCCACCGGAUCCCAUCAGAACUCUGCAGCUAAGCAUGCUUGGGUGAGAGUAGUACUCGGAUGGGUGACCUCCUGAGAAGUCCUUGUGUUGCACCCA
>RF00001;5S_rRNA;ABIM01030848.1/123-239   3649:Carica papaya (papaya)
AAGCGGCAUCAUACCAGCACUAAUGCAUUGGAUCCCAUCAGAACUUUGCAGUUAAGCGUGCUUGGGGGAGAGUAAUACUAGGAUGGGUGUCCUUUUGGGAAGUCCUCGUAUCGCAAC
>RF00001;5S_rRNA;ABIM01028678.1/1040-1158   3649:Carica papaya (papaya)
AAGUGCGAUAGUACUAGCAUUAAUGCACCGAAUCCCAUAAGAACUCUAUUGUUAAGUGUCCCUGGGUGAAAAUACUACUAAGAUGGUUGACCUCUUAAAAAGGCCUUGUGUUGCACCUA
>RF00001;5S_rRNA;ABIM01028696.1/2094-2212   3649:Carica papaya (papaya)
GGGUGCGAUCAUACCAGCACUAUUUUAUCAAAUCCCAUCAUAACUCUGCGGUUAAACAUUUUUAGGCAAGAGUAGUACUAGGACGGGUGACCUCCUAGGAAGUCCUCGAGUUGCACCCU
>RF00001;5S_rRNA;ABIM01030278.1/124-242   3649:Carica papaya (papaya)
UAGUGCGAUCAUACCAGCACUAGUUCAUCGGAUCCCAUCAAAACUUCGCAGUUAAGCGUGCUUGGGCCAGAGUAGCACUAUGAUGGGUAACCUCCUUGGAAGUCCUUGUGUUACACCCU
>RF00001;5S_rRNA;ABIM01037925.1/199-317   3649:Carica papaya (papaya)
AGGUGCGAUCAUAAAAGCACUAAUGCAGCGGAUCCCAUUACAAUUCCUCAGUUAAGUGUGCUUUGACGAGAGUAGUAUUAGGAUGGGUGACGUCUUGGGAAGUUCUCGUGUUGUACCCA
>RF00001;5S_rRNA;ABIM01037190.1/2440-2558   3649:Carica papaya (papaya)
AUGAGGGAUCAUACCAGUACUAAUGCAACAGAUUCUAUCAGAACUCCGUAGUUAAGGGUGCUUGGGCAAGAGUAGUACUCGGAUGGGUGACCACUUCGGAAGUCCUCGCGUUGCACCCA
>RF00001;5S_rRNA;ABIM01031037.1/2147-2256   3649:Carica papaya (papaya)
UGGUGCGAUCAUACCAGCAUUAGUUCACUUGAUCCCAUCAGAACUCUGUAGUUAACCGUGCUUGGGCGAGAGUAGUACUAGGAUUGGUGGAAGUCCUUGUGUUGCACCAU
>RF00001;5S_rRNA;ABIM01036271.1/86-206   3649:Carica papaya (papaya)
AUGAGGGAUCAUACCAGCAAUUAAUGCAACGGAUUUCUAUCAGAACUCCGCAGGUAAGGGUGCUUGGGCGAGAAAAGUACUCGGAUGGGUGACCUCCUGCGAAGUCCUUUUAUUUCACCCA
>RF00001;5S_rRNA;ABIM01005120.1/7641-7758   3649:Carica papaya (papaya)
AGUUGCAAUCAUACAAACACAAAUGUACAGGAUCCCAUCAGAACUCUGUAGUCAAGCAUGCUUGGGCGAGAUUAGUCCUAAGGUGGGUGACCUCCUAAAAAGUCCUCAUGUUGAACCC
>RF00001;5S_rRNA;ABIM01036249.1/166-283   3649:Carica papaya (papaya)
AGGUGCGGUCAUCCAGCACAAAUGCUACGGAUGCCAUCAGAAGUCUGAAGUUAAGUGUGCUUUCGUGAAAGUAGUACAAUGUUGGUUUACCUCCUUGGAAGGUCUUGUGUUGCACCCA
>RF00001;5S_rRNA;ABIM01025195.1/6376-6494   3649:Carica papaya (papaya)
AAGUGCAAUCAUACUAGUACUAAUGCACCAGAUCCUAUCACAACUCUACAAUUAAGCGUACUUUUACGAAAGUAGUACUAGGAUGGGUGACCUCCUUGAAAGUCCUCAUAUUGCACCUG
>RF00001;5S_rRNA;ABIM01038113.1/1036-1154   3649:Carica papaya (papaya)
CGGGGCGAUCAUACCAAAACUAAUGCUCCGGAUCCCUUAAGAACUCCGCAGUUAAGAAUGCUUGGGUGAGAGUAGUACUAUGAUGGGUGACCUCCUAGGAAGUCCUCAUUUGCACCUGU
>RF00001;5S_rRNA;ABIM01039591.1/993-1113   3649:Carica papaya (papaya)
GCUUGAUAUUAGAACGAGAAUGAUAGAUGCAGAUUCUAUUAGAACUCUGCAAGUUAAGGGUGCUUGGGCUAGAGUAGUACUAGGAUGGGUGACCUCCUGCGAAGUCCUUAUAUUUCACCCA
>RF00001;5S_rRNA;ABIM01029476.1/5732-5850   3649:Carica papaya (papaya)
GGGUGCGAUCAUACCAGCACUAGUUCACCGGAUCCUAUCAGAAUUCUGCAGUUAAGCGUGCUUGGGCGAGUGUAGUACUAGAAUGGGUGAACUCCUAGAAAGUCUUCAUGUUGCACCCU
>RF00001;5S_rRNA;ABIM01036832.1/1062-1180   3649:Carica papaya (papaya)
GGGUGCGAUCAUACAAGUAUUAGUUCUCUGGAUCCCAUCAGAACUUCGCGGUUAAGCGUCCUUAGGCGAGAGUAGUACUAGGAUUGGUGACCUGCUAGAAAGUCCUCGUGUUGCACCAU
>RF00001;5S_rRNA;ABIM01039766.1/1876-1981   3649:Carica papaya (papaya)
GAUCAUACCAGCACUAAUUCACCAGAUCCCAUCAAAACUGCACAGUUAAGCGGGCUUGGGUAAGAGUGGUACUAGGAUGGGUGACCUCCUGGGAAUUCCUCGUGUU
>RF00001;5S_rRNA;ABIM01036845.1/1732-1851   3649:Carica papaya (papaya)
ACAGGUGCGUAUACCAGCACUAAAGCCCCAGGUCCCAUCAGAAAUCCGCAGUUAAGUGUGCUUGGCGAGAUUAGUACUCGGAUGGUUGACCUCCUGGGAAGUCCUCGUGUCGCACCAAUU
>RF00001;5S_rRNA;ABIM01038276.1/496-614   3649:Carica papaya (papaya)
AGGUGCGAUCAUACCAGCACUAAUGCACAUGAUCCCUUCUGAACUCUGCAGUUAAGUGUUCUUGGGCGAGAGUUGUACUAGGAUGGGUGAAUUCCUAGGAAGUACUCGUGUUGCACCCA
>RF00001;5S_rRNA;ABIM01034668.1/1413-1533   3649:Carica papaya (papaya)
AUGUGCGGUCACACCAGCACUAACGCACCGGAUCCCAUCAGAACUCCACAGUUAAGUGUGCUUUGGCGAAAGUAGUACAAUGAUGGGUUACCUCCUGCGAAGUCCUUAUAUUUCACCCAUU
>RF00001;5S_rRNA;ABIM01035063.1/2712-2830   3649:Carica papaya (papaya)
AGGUGCGAUCAUACCAGCACUAAUGCACCGGAUCCCGUCAGAACUCCGCAGUUAAGUGUGCUUGGGCAGGAUUAGUACUGGAAUGGGUGACCUCUUGGGAAGUCCUGGUGUCGCACCAA
>RF00001;5S_rRNA;ABIM01041514.1/1521-1639   3649:Carica papaya (papaya)
GGUUGUGAUCAUACCAACACUAGUUCACCGAAUCCCAUCAGAACUCCGCAGUCAAGUGUGCUUGGGCGAGAGUAGUACUAGGAUGCAUGAUCUCCUGGAAAGUUCUCAUGUUGCACCAU
>RF00001;5S_rRNA;ABIM01040578.1/1764-1853   3649:Carica papaya (papaya)
GUGGCAUCAUACCAGCACUAAUGCACUGGAUCCCAUCAGAACUCUGCAGUUAAGGGUGUUUGGGCGAGAGUAGUACUCGGAUGGGUGACC
>RF00001;5S_rRNA;ABIM01033536.1/117-225   3649:Carica papaya (papaya)
GAGUGCGAUCAGACCAACACUAAUACACCGAAUCAAAUAAGAACUUUAUAGUUAAGUGUCCUUCGGUGAGAGUAGUACUAAGAUGGUUGCACCUGCUUUUUUGCACACA
>RF00001;5S_rRNA;ABIM01037692.1/1028-1145   3649:Carica papaya (papaya)
AGUUGUGAUCAUACAAACACUAAUCAUAGGAUUCCAUCAUAACUCUGUAGUCAAGCGUGCUUGGGCGAGAUUAGUUCUAGGAUGGGUGACCUCUUGAAAAAGUCCUCGAGUUGAACCC
>RF00001;5S_rRNA;ABIM01042733.1/10-128   3649:Carica papaya (papaya)
GAGUGCGCUCAAACCACCCAUAAAACACCGGAUCCCAUCAAAAAUUCGCAGGUUAGGUUGCCUGGGCGAGAAUAGUACUUGGAUGGGUGACCUUUUGGGAAGUCCUCGUGUCGCACCAA
>RF00001;5S_rRNA;ABIM01035202.1/1717-1835   3649:Carica papaya (papaya)
AUGUGUGAUCAGACCAGCACUAAUGCAUCAAAUCCCAAAAGAACUCCGAAAUUACGUGUGCUUGGGCGAAAGUACUACUAGGAUGGUUGACCUCCUAGGAAGUCUUCGUGUUGCACCCU
>RF00001;5S_rRNA;ABIM01018011.1/4006-4123   3649:Carica papaya (papaya)
GGAUGCGAUCAUACUAGCAUUGAUGCAUCAGAUCCCAUCAGAACCUCGCAGUAAAGCUUGCUUGAGUGAGAGUAGUACUAGGAUGAGUGACUUCUGAAAAGUCAUCGUUUUACAUUGG
>RF00001;5S_rRNA;ABIM01039029.1/1681-1799   3649:Carica papaya (papaya)
AGGUUCGAUCAUACCAGCACUAAUGCACCGGAUUCCAUCAGAACUCCGCAGUUAUGUGUGCUUGGGCGAGAGCAGUACUCGGAUGGGUUACCUCCUGCGAAGUCCUCUUGUCGAACCAU
>RF00001;5S_rRNA;ABIM01042243.1/1013-1131   3649:Carica papaya (papaya)
AGGUUCGAUCAUACCAUCACAAAUGCACCGGAUCCCAUCACAACUCUGAAGUUAAGUGUGCUUUGGCAAAAGUAGUACAAGGAUGGGUUACCUCCUUUGAAGUUCUCGUGUUGCACCCU
>RF00001;5S_rRNA;ABIM01031860.1/616-734   3649:Carica papaya (papaya)
GAUUUCGAUCAUACCAUAAAUAAUUCACCGGAUCCCAUCAGAACUCUGUAGUUAAGCGUGCUUAGGCGAGAGUAGUACUAGUAUGGGUGAGAUCCUAGAAAGUCCUCGUGUUGCACCCU
>RF00001;5S_rRNA;ABIM01031971.1/2724-2841   3649:Carica papaya (papaya)
GAAUGCGAUCAUACCAGCACUAAUUCAUCGAAUCCCAUCAGAACUCCGUAAUUAAGCAUUUUUGGGUGAGAGUAGUACUAAAUGGGUGAACUCCUAGGAAGUCCUCGUGUUGCACCCU
>RF00001;5S_rRNA;ABIM01028677.1/4520-4638   3649:Carica papaya (papaya)
GGCUGCGAUCACAACAACACUAAUUCAUCGGAUCCCAUCAGAACUCCGUAGUUAAACGUUCUUUGGUGAGAGUAGUAUUAGGAUAGGUGACCUCCUGGGAAGUCCUUGUGUUGCACCUU
>RF00001;5S_rRNA;ABIM01038467.1/973-1091   3649:Carica papaya (papaya)
AGGUGCGAUCAGACCAGCACUAAUGCAUCGGAUCCCAUCGGAACUCCGCAGUUAAGUGUGUUUGGGGCGAAGUAGUACUCGGAUGGGUGACCUCCUGGGAAGUCCUCGUGCUGCACCCU
>RF00001;5S_rRNA;ABIM01045980.1/1-117   3649:Carica papaya (papaya)
GGUGCGAUCAUACCAGCACUAAUGCAACGGAUUCUAUCAGAACUCCGUAGGUAAGGGUGCUUGGGCGAGAGUAGUACUAGCAUGGGUUACCUCCUAUGAAGUCUCUUAUAUUCACCC
>RF00001;5S_rRNA;ABIM01036047.1/4-99   3649:Carica papaya (papaya)
AAGUGCGAUCAUACCAAUGCCAAUGCACCGGAUCCCAUCAGAACUCCGCAGUUAAGUGUGCUUUGGCGAAAGUAGUAAAAGAUGGGUUACCACCUG
>RF00001;5S_rRNA;ABIM01037679.1/216-334   3649:Carica papaya (papaya)
AGGUGCGAUUAUACCAGCACUACUGCACCGGAUCCCAUCAGAACUCCGCAGUUAAGUGUGCAUGGGUGAGAGUAGUACUCGGAUUCGUGACCUCCUGGAAAGUAGUCGUGUGGAACCAA
>RF00001;5S_rRNA;ABIM01045488.1/630-747   3649:Carica papaya (papaya)
AGGUGCAGUCACACCAGCACAAAUGCACCGGAUCCCAUCAGAACUCCACAGUUAAGUGUGUUUUGGCGAAAGUGGUACAAUGAUGGGUUACUUCCUGGAAAGUUUUCGUACCCAUUUU
>RF00001;5S_rRNA;ABIM01034725.1/31-150   3649:Carica papaya (papaya)
GGGUGUUAUCAUACCAGCACUAAUGCACCGGAUCCCAUCUGAACUCCUCAUUUAAAUGUGCUUGUUCGAUACUAGUACUCUGAUGUGUGACCUCCCUGGGAAGUCCUCUUGUCGCACCAA
>RF00001;5S_rRNA;ABIM01035232.1/3102-3224   3649:Carica papaya (papaya)
AGGUGCGAUUAUACUAGCAGUAAUGCACCGUAUCCCAUCAGAACUCCGAAGUUAAGUGUGCUUGGGCAAGAGUAGUACUAGGAUGGGUGACCUCCUAGGAAGUCUUCGUGUUGUUUGCAAAUG
>RF00001;5S_rRNA;ABIM01036041.1/170-288   3649:Carica papaya (papaya)
AUGUGCCAUUAUACUAUCACUAAUUCACCAGAUCCCAUCAUAACUCCGUAGUUAUAUGUGCUUGGGCAAGUGCAGUACUAGAAGUGGUGACCACCUGGGAAGUCCUUGUGUUGCACCUA
>RF00001;5S_rRNA;ABIM01031075.1/3536-3654   3649:Carica papaya (papaya)
GGGUGCGAUCAUACCAACACUAGUUCACCGGAUCCCAUCAUAACUCCAUAGUUAUGUGUGCUUGGGCGAGAGUAUUACUAAGAUGGGUGACAUCCUAAAAAGUCCUCGUGUUGUACCCU
>RF00001;5S_rRNA;ABIM01041471.1/1584-1701   3649:Carica papaya (papaya)
AGGUGCGAUAAGACCAGCACUAAUACACCGAAUCCCAUAAGAAUUCUGCAGUUAAGUGUCCCUUGGUGAGAGUAGUACUAAGAUGGUUGACCUCUUAAAAAGUCCUCGGUUGCACCUA
>RF00001;5S_rRNA;ABIM01037927.1/482-601   3649:Carica papaya (papaya)
GGGUGCAAUCAUACCAGCACUAAUGCACUGGAUCCAAUCAAAACUCUGCAGUUAAUUGUGCUUGGGCGAGAGUAGUACUCAGAUGGGUGACCUCUUUGGGAAGUCUUUGUGUUGCACCAA
>RF00001;5S_rRNA;ABIM01035992.1/366-480   3649:Carica papaya (papaya)
UGAGUCAUACCAACACUAAUUCACUGGAUCCCAUCAGAGCUCCACAGUUAAGCGUUUUUGGGUGAGUGUAAUACUAGGAUGGGUGACCUCUUAGAAAGUCCUCGUAUUGUACCAU
>RF00001;5S_rRNA;ABIM01039157.1/707-825   3649:Carica papaya (papaya)
AGGUGCGAUCAUACCAGCACUAAAGCCUCGGAUCCCAUAAGAACUCUGCAGUUAAGUGUGCUUGGGGGAGAUUAGUACUCGGAUGGAUGACCUCCUGGGAAGUCCUCGUGUCGCACUAA
>RF00001;5S_rRNA;ABIM01039996.1/113-234   3649:Carica papaya (papaya)
AUGAGCGAUCAUACCAGCACUAAUGCAACGGAUUCUAUCAAAACUCCGCAGGUAAAGGUGCUUGGGGCGAGAGUAGUACUAGGAUGGUGACCUCUUGUGAAGUCCUUAUAUUUUCACCCAUU
>RF00001;5S_rRNA;ABIM01033576.1/2203-2320   3649:Carica papaya (papaya)
GUGUGUGUCAUACUAGUACUAAUGUACUGGAUCUCAUUAGAACUUCGCAGUUAAGUGUGUUUGGGCGAGAGUAGUACUAGGAUGGGUGACCUUCUAUGAAGUCUUCGUGUUGCACCCG
>RF00001;5S_rRNA;ABIM01038403.1/53-173   3649:Carica papaya (papaya)
AUUUGCUAUCUUACCGUCACUAAUGCACUGGAUCCCAUCUUGCUCCACAUUUAAGUGUGCAUGGGCGAGAGCGUUAGUCUUAUGGGUGACCUCUUGGGAUGUCCUCAUGUCACACCAAUAU
>RF00001;5S_rRNA;ABIM01033469.1/682-800   3649:Carica papaya (papaya)
UAAAAAGAUGCGAUCAUACCAGCACUAAUGCACCGGAUCCCAUCAGAACUCUGCAGUUAUGCUUGGGCGAGAGUAGUAAUAGGAUGGGUGAUCUCCUCAUGUUGCACUCAUUUUUUUAC
>RF00001;5S_rRNA;ABIM01035180.1/2-118   3649:Carica papaya (papaya)
AGGUGCAGUCAUACCAGCACUAGUUCGGUUUCCCCCUGUAACUCUACGGUCAAGCGUGCUUGGGCAAGAGUAGUACUAGGAUGGGUGACCUCUUGGGAAGUAUUCGUGUUGUACCCU
>RF00001;5S_rRNA;ABIM01035622.1/1354-1471   3649:Carica papaya (papaya)
GGGUGCAAUCAUACUAGCACUAAUACACCAGAUCUGAUCGAACUCCGUAGUUAAGCAUGUUUGGGUGAUAGUAGUACCAGUAUGGGUGUGCUCUUGGGAAGUCCUCGUGUUGCACCCG
>RF00001;5S_rRNA;ABIM01033770.1/321-438   3649:Carica papaya (papaya)
GGGUGCGAUCAUACUAGCACUAAUUCAUGGGAUCCAAUCAAACUCCACAGUUAAGCAUUUUUGGGUGAGAGUCGUACUAAGAUGGUUGACCUCUUGGAAAGUCCUCGUGUUGCACCCU
>RF00001;5S_rRNA;ABIM01043593.1/506-622   3649:Carica papaya (papaya)
AGGUGCGAUCUUACCAGCACUAAUGCACCGGAUCCCAUCAGAACUCCGCAGUGAAGUGUGCUUGGGCGAGAUUAGUAUUCGGAUGGGUUGCUCGACGUUACACGCGAAUGGAAUUAU
>RF00001;5S_rRNA;ABIM01031485.1/2062-2179   3649:Carica papaya (papaya)
AGGUGCGAUCAUACCAGCACAAAUGCAGCGGAUCCCAUCAGAACUCCACAGUUAAGUGUGCUUGGGCGAGAGUAGUACUCGGAUGGGUGACCUCUUGACAGGCCUCGUGUCGUACUAA
>RF00001;5S_rRNA;ABIM01028677.1/5887-6005   3649:Carica papaya (papaya)
GGUUGUGAUCAUGCUAGCACUAAUGUGCUGGAUCCCAUCAGAACUCUAAAGUUAAGUGUGCUUGGGUGAGAGUAGUAAUAGGAUGGGUGUUUUCCUAAGAAGUUCUCGUGUUGCACCCG
>RF00001;5S_rRNA;ABIM01037240.1/2219-2337   3649:Carica papaya (papaya)
AGGUGCAAUCAUACCAGCACUAAGCCACCGGAUCCCAUCAGAACUCCGCAGUUAAAUGUGCUUGGGCGAGAGAAGUACUCUGAUGGGUGACCUCCUGUGAAGUCCUCGUUUUGCACCCA
>RF00001;5S_rRNA;ABIM01035909.1/60-178   3649:Carica papaya (papaya)
AGGUUCGAUCAUACCAGCACUGAUGCACCGGAUCCCAUCAGAACUCCACAGUGAAGUGUGCUUGGGUGAGAGUAGUACUCGGAUGUGUGACCUCUUGGGAAGUCCUCGUAUCGUAACAA
>RF00001;5S_rRNA;ABIM01039981.1/237-355   3649:Carica papaya (papaya)
GGGUGCGAUCACACCAGCACUAAUGCACCAGUUCACAUAUGAACUCUGCAGCUAAGCCUGUUUUGCCGAGAGUAGUACUAGGAUGGGCGACUUCCUAGGAAGAUCUCAUGUUGCACCCG
>RF00001;5S_rRNA;ABIM01035883.1/2503-2621   3649:Carica papaya (papaya)
AAUUGCGAUCAUACCAGCACUAAUGCAUCGAAUCCCAUUAGAACUCUGCAGUCAAGUGUGUUUAGCCGAGAGUAGUACUAGAAUGGGUGACCUCCUCGGAAGUACUCGUGUUGCACCCA
>RF00001;5S_rRNA;ABIM01030413.1/2398-2516   3649:Carica papaya (papaya)
GGGUGCUAUCGGACCAGCACUAUUGCUCUGAAUCCCGUAAGAACUUUGUAGUUAAGUGUCCUUCGAUGAGAGUGAUUCUAAGAUGGUUAACCUCUUGGAAGGUCCUCGUGUCGCACCUG
>RF00001;5S_rRNA;ABIM01036110.1/10-128   3649:Carica papaya (papaya)
AAGUGCGAUCAUACUAGCAUAAAUGCACCGGAUCCAAUCAGAACUCCGCAGUUAAGUGUGCUUUGGCGAAAGUAGUACAAGGAUGGGUUAUCUCCUGGAUAGUUCUCGUGUUGCACCUA
>RF00001;5S_rRNA;ABIM01025419.1/83-201   3649:Carica papaya (papaya)
GGGUGCGGUCAUACCAUCACUAAUGCCCCGGAUCCCAUCAGAACUUAGCAGUUAAGUGUGCUUGGGCGAUAGCAGUACUCGGAUGGGUGACCUCUUGGGAAGUCCUCGUGUCGCACCAA
>RF00001;5S_rRNA;ABIM01030732.1/2488-2606   3649:Carica papaya (papaya)
AAAUACGAUCAUACCAGCACUAAUUCACUAGAUCCCAUAAGAACUCCGCAGUUAAGCAUUUUUGGGUGAGAGUAGUACUAGGAUGGGUAACCUCUUUGGAAAUCCUUGUGUUGCACCCU
>RF00001;5S_rRNA;ABIM01031398.1/6092-6210   3649:Carica papaya (papaya)
AGGUGUGAUUAUACCAGUACUAGUUCACUCGAUUCAAUCAGAACUCCGAAGUUAAGCGUGCUUGGACGAGACUAGUACUAGGAUGGGUGACCUCUUAGGAAGUCCUUGUGUUGCACCCU
>RF00001;5S_rRNA;ABIM01036067.1/1327-1445   3649:Carica papaya (papaya)
UGGUGCGAUCAUACUAGAACUAAUGCACCGGAUCCCAUCAGAACUCCGUAGUUAAUUGUGCUUGGGCGAGAGUAGUACUCAUAUGGGUGACCUUUUGGAAAGUCCUCGUGUCGUACAAA
>RF00001;5S_rRNA;ABIM01037732.1/164-282   3649:Carica papaya (papaya)
AGGUGCGAUUACACCAGCACAAAUGCACCGGAUCCCAUCAGAACUCCAUAGUUAAGUGUGCUUUGGCGAAAGUACUUCAACGAUGGGUUACCUUCUGGGAAAUUCUCGUGUUACACCCU
>RF00001;5S_rRNA;ABIM01031860.1/6531-6649   3649:Carica papaya (papaya)
GGGUGCGAUCAUACCAGCACUAAUGCACUAGAUCCCCUCAGAACUCCGUAGUUAAGUGUGCUUUGGCGAGAGUAGUACAAGAAUGGGUGACUUCCUUGGAAGUCCUCAUGUUGCACCCA
>RF00001;5S_rRNA;ABIM01030925.1/5073-5191   3649:Carica papaya (papaya)
GGGUGCGAUCAUACCAGCACUAUUGUACCGGAUACGAUUAGAACUCCGCAGUUAAGUGUGCUUGGGCGAGAGUAGUACUAGGAUUGGUGACCUCCUAGGAAUUGUUCAUGUUGCACCUA
>RF00001;5S_rRNA;ABIM01030588.1/2996-3113   3649:Carica papaya (papaya)
CAUGGCAAUCAUACCAGCACCAAUGUAACGGAUUCUAUCCAACUCCGCAAGUUAAGGCUGCUUGGGCGAGAGUAGCACUAGGAUGGGUGACCUCCUGCACAGUCCUUAUAUUUCACCC
>RF00001;5S_rRNA;ABIM01030278.1/3517-3635   3649:Carica papaya (papaya)
GGGUGCGAUCAUACUAGCAUUAAUUCAUCGGAUUCCAUCAGAACUCUGCAGUUAAGGAUUUUUGGGCAAGAAUAGUACUAGGAUGGGUGUCCUCUUGGGAAGUCCUCAUGUUGCACCCU
>RF00001;5S_rRNA;ABIM01043258.1/727-845   3649:Carica papaya (papaya)
CACUACGAUCAUACCAGCAUAAAUUCACCGGACCCCAUCAGAACUCCGCAGUUAGGUGUGCUUUGGCGAAAGAAGUGCAAGGAUGGGUUAUCUCUUGGGAAGUUCUCGUGUUGCAUCCA
>RF00001;5S_rRNA;ABIM01027378.1/772-890   3649:Carica papaya (papaya)
GUGUGCGAUCAUACCAGCACUUAUACACCUGAUCCCAUCAGAACUCUACAGUUAAGCAUGUUUGGAAUAGAGUAGUACUAGAAUGGGUGACCUCCUAAGAAAUCCUCUUGUUGCACAUG
>RF00001;5S_rRNA;ABIM01030594.1/3743-3865   3649:Carica papaya (papaya)
AUAAGCGAUCAUACAAGAACAAAUGCAACAGAUUAGUAUCAGAACUCCACAAGUUAAGGGUGCUUCGGCGAGAGUAGUAUUAGGAUGGGUGACCUCCUGCGAAGUCUUUAUAUUUCACCCAUU
>RF00001;5S_rRNA;ABIM01045503.1/701-819   3649:Carica papaya (papaya)
AGGUGCGAUCAAACUAGCACUAAUGCACUGGAUUUCAUCAAAACUCCGUAGUUAAGUGUGCUUGGGCGAGAGUAGUACUAGGACGGGUGACCUCCUGGAAAGUCCUCUUAUUGCACCUG
>RF00001;5S_rRNA;ABIM01038089.1/673-792   3649:Carica papaya (papaya)
AUGAGGGAUCAUACCAGCACUAAUGCAACAGAUUCUAUCAGAACUCUGCAAGUUAAGGGUGCAUGGGCAAGAGUAGUACUAGGAUGGGUGACCUCCUGCGAAGUCUUUAUAUUUCACCCA
>RF00001;5S_rRNA;ABIM01035765.1/1420-1538   3649:Carica papaya (papaya)
GGGUGCGAUCAUACUAGCACUAGUUCCCCGGAUCCCCUUAGAACUCUACAGUUAUGUGUGCUUGGGCGAAAGUAGAACUAAGAUGGGUGACCUCCUGGGAAGCCUUCAUGUUGCAUCCU
>RF00001;5S_rRNA;ABIM01036732.1/1661-1755   3649:Carica papaya (papaya)
GUGUGUGAUCAUACCAGCACUAAAGCUCCGGAUCCCAUCAGAACUCCGCAGUUAAGUGUGAGGGAGAAAAAGUGUAUGUAUUUGCAGCGCAGAAU
>RF00001;5S_rRNA;ABIM01031228.1/7267-7384   3649:Carica papaya (papaya)
GGGUGCGAUCAUACUAGCACGAAUGCAUCAUAUCCCAUCGAACUUUGUAGUUAAUCGUCAUUGGGCGAGAGUAAUACUAAGAUGGGUGAUCUCCUAGGAAGUUCUUAUGUUGCACCCU
>RF00001;5S_rRNA;ABIM01039345.1/1066-1184   3649:Carica papaya (papaya)
AUGUGCGAUCAUACCAGCACUAAUACAUUGGAUCCCAUCAGAACUCCGCAAUUAAGUGUCCUUGGGAGACAGAAGUAAUAGGAUGGUUACCCUCCUGGAAAGACCUCGUGUUGCACCUA
>RF00001;5S_rRNA;ABIM01031087.1/6556-6675   3649:Carica papaya (papaya)
AGAUGCCAUUAUACCAUCAAUAAUUCACCGGAUCCCAUUAGAACUCCACAGUUAAGUGUGCUUGGGCGAGAGUAGUACUAGGAUGGGUGACCUCUUGGGAAGUCGUGUUUCAGCCAUUUU
>RF00001;5S_rRNA;ABIM01042774.1/535-653   3649:Carica papaya (papaya)
AAGUGAGGUCACACCAGCACAAAUGCACCGGAUCCCAUCAAAACUUCGCAGUUAAGUGUGCUUUGGGGUAAGUAGAACAAUGAUGGGUUUCCUCCUGGGAAGUUUUCUUGUUGCACCCA
>RF00001;5S_rRNA;ABIM01039619.1/1595-1713   3649:Carica papaya (papaya)
AGGUGUUAUCAUACCAGCACUAAUGCACCAGAUUCCAUUAGAACUACGGAGUUAAGUGUGCCUGGGUGAGAGUAGUACUCAGAUGGGUGACCUCCUGGGAAGUUCUCGUGUCACACUAA
>RF00001;5S_rRNA;ABIM01039573.1/274-392   3649:Carica papaya (papaya)
GAGUUCAAUCAUACCAGCACUUAUUCAUCGGAUCUCAUCAGAACUCCGCAGUUAAGCAUUUUUUGGCGAGAGUAGAACAAGGAUUGGUGACCUCCUAAGAAGUCCUUGUGUUGCACCCU
>RF00001;5S_rRNA;ABIM01041338.1/105-220   3649:Carica papaya (papaya)
AGGUGCGAUCAUACCAGCACAAACGCACCGGAUCCCAUCAGAACUCCGCAGUUAAGUAUGCUUUGGCGAAAGUAGUACUCGAUGGGUGACUCCUAGGAAGUCUCAAGUCGCACUAA
>RF00001;5S_rRNA;ABIM01045158.1/599-717   3649:Carica papaya (papaya)
AGGUGCGAUCAUACCAGCACAAAUGCACCGGAUCCCAUCAGAACUCCGCAGUUAAGUGGUCUUUAGCGAAAGUAGUAUAGGGAUGGGUUAUCUCCUGGGAAUUUCUUGUGUUACACCCA
>RF00001;5S_rRNA;ABIM01042795.1/117-241   3649:Carica papaya (papaya)
GGUGGGAUUCUUACCCGCAAUUAAUGCAUCCGAAUCCCCUCAGAAAUUCCGCAGUUAAGUGGGGUUUGGGGGGAGAGUAGUACUCGGAUGGGGUGACCUCCUGGGAAGUCCUUCCGGUCGCAAUA
>RF00001;5S_rRNA;ABIM01034486.1/1857-1976   3649:Carica papaya (papaya)
AAGUGCGAUCAUACCAGCACUAAUGCACCGGAUCCCAUCAGAACUCCGCAGUUAAGUAUGCUAGGGCGAGACUAGUACUCGGAUGGAAGACCUACUGGGGAAGUCCUCGUGUCGCACCAA
>RF00001;5S_rRNA;ABIM01034455.1/2200-2312   3649:Carica papaya (papaya)
AGGUGCGAUCAUACCACCACUAAUGCACCGGAUCCUAUCAGAACUCCGCAGUUAAGUGUUCUUGGGCGAGAUUAGUGCUCGGAUGGGCGAGCUUAGUACUCGUGUCACACCAA
>RF00001;5S_rRNA;ABIM01034998.1/2359-2477   3649:Carica papaya (papaya)
GGGUGCGAUCAGGCCAGUACUAACGCAUCGAAUCCCAUAAGAACUAUGCAGUUAAGUGUCCUUUAGUGAGAGUAUUACUAAGAUGGCUAACCUCUUAGAAAGUCCUCGUGUUACAUCUG
>RF00001;5S_rRNA;ABIM01033201.1/4166-4281   3649:Carica papaya (papaya)
AUGACCGAUCAUACCAGCACAAAUCCAUCGGAUCCCAUCAGAACACCGCAGUUAAGUGUGCUUUGGCGAAAGUGGUACAAGGAUGGGUUACCUCUGGGAAGUUCUCGUGUUGCACC
>RF00001;5S_rRNA;ABIM01034554.1/1309-1429   3649:Carica papaya (papaya)
AUGAGGAAUCAUACCAGCAUUAAUGCAACGGAUUCUUUCAGAACUCCGCAGUUACGGGUGCUGAGGCAAGAAAAGUACUCGGAUGGGUGACCUCCUGGGAAGUCUUUAUAUUUUACCCAUU
>RF00001;5S_rRNA;ABIM01030925.1/7325-7443   3649:Carica papaya (papaya)
AGGUUAGAUCAUACCAGCAUUAAUGCACCGGAUCCCAUCAGAAUUAUGCAGUUAAGCGUUUUUGGGUGAAAGUAGUACUAGGGUGGGUGACCUCCUUGGAAAUCCUCGUGUUGCACCCU
>RF00001;5S_rRNA;ABIM01030924.1/2164-2282   3649:Carica papaya (papaya)
AGGUGCGAUCAUACCAGUACUAAUGCAUCGAAUCCCAUCAGAACUCUGCAGUUAUGUGUGUUUGGGCGAGAGUAGUUGUAGGAUGGGUGAGCUCCUAGAAAGUACUCGUAUUGCAACCA
>RF00001;5S_rRNA;ABIM01031238.1/796-914   3649:Carica papaya (papaya)
GGGUGCGAUCAUACUAGCACCUAUGCACCGAAUCCCAUUAGAACUCCACAGUUAAGCUUGCUUGGACGAGAGUAAUACUAGGAUGGGUGACCUCUUGAGAAGUGCUCGUGUUGCACCCU
>RF00001;5S_rRNA;ABIM01033132.1/4136-4253   3649:Carica papaya (papaya)
AGGUGCGAUCAUACCAGCACUAAUGCAUCGGAUCCUGUUGAACUCCGCAGUUAAGCGUGCUCUGGUGAAAGUAGUAUUAGGAUGGGUGACCUUCUGCGAAGUCCUCGUAUUCCACUCG
>RF00001;5S_rRNA;ABIM01039419.1/1747-1865   3649:Carica papaya (papaya)
GGAUGCGAUUAUACCAACACUAAUUAACUAGAUCCCAUCAGAACUCCGUAGUUAAGCAUGCUUGGGCGAGAGGUCUGCCAGUUCAUUCGCAAAUGUGAGUCACGAUGCCGUGGUAUUUU
>RF00001;5S_rRNA;ABIM01045352.1/319-437   3649:Carica papaya (papaya)
AGGUGCGAUCAUACCAGCACUAAUGCACCAGAUUCAAUUAGAACUCCGCAGUUAAGCGUGCUUGGGUGAGAGUAGUACAAGGAUGAGUUACCUCUUGGGAAGUUUUCGUGUUGCACCCA
>RF00001;5S_rRNA;ABIM01029486.1/7669-7787   3649:Carica papaya (papaya)
GGGUGCUAUCACACCAGCACUAUUGCACUGAAUCCCGUAAGAAGUCUGCAGUUAAGUGUCCUCUAGUGAGAGUAGUUCUUAGAUGGUGGACCUCUUGUAAAGUUCUAAUUUUGCACCUG
>RF00001;5S_rRNA;ABIM01040479.1/1600-1719   3649:Carica papaya (papaya)
AGGUGCGAUCAUACCAGCGCUAAUGCACCGGAUUCCAUCAGAACUCCGCAGUUAAGUGUGCUUUGGCGAGAGUAGUACUCGUUUGGGUGACGUCUUGGGGAAGUCCUCGUGUCGCACUAA
>RF00001;5S_rRNA;ABIM01039509.1/293-411   3649:Carica papaya (papaya)
UGGGUCGAUCAUACCAACACUAAUGCACCGGAUCCUGUCGAACUCCGCAGUUAAGCUUGCACUGGUGAAAGCAGUACUAGGAUGGGUGACCUCCUGCGAAGUCCUCGUGUUCCACCCGU
>RF00001;5S_rRNA;ABIM01018012.1/568-686   3649:Carica papaya (papaya)
GGGUGCAAUCAUACCAGCACUAAUUCACCGAAUCCCAUUAGAACUCCAUAGUUAAGCGUGCUUGGGGGAGAGUAGUACUAGGAUGAGUGACCUCCUAGGAUGUCCUCGUGUUGCACCAU
>RF00001;5S_rRNA;ABIM01033957.1/3483-3599   3649:Carica papaya (papaya)
AUGUGCCAUUAUACCAUCACUAAUUCACCGGAUCCCAUCAGAACUCCGCAGUUAACUAUGUUUGGGCGAGUGUAGUACUAGGAUGUGGCCUGCUGGGAAGUCCUAGUGUUGCACCUA
>RF00001;5S_rRNA;ABIM01031983.1/2572-2678   3649:Carica papaya (papaya)
AAGUGCGAUCAUACCAGCACUAAUGCACCGGAUCCCAUAAGAACUCCGGAGUUAAAUAUGCUUGGGUGAGUGUAGUACUAAAAGUGGUGACCUCCUGGUCGUGUUGC
>RF00001;5S_rRNA;ABIM01030957.1/1193-1311   3649:Carica papaya (papaya)
AGGUGUGAUCAUACCAGCAUAAAUGCACCGGAUCCCAUCAGAACUCCACAAUUAAGUGUGCUUUUGUGAAAGUAGUAUUAGGAUGGGUUACCUUCAGGGAAGUUUUCUUGUUGCACCCA
>RF00001;5S_rRNA;ABIM01031398.1/4229-4347   3649:Carica papaya (papaya)
GAGUGUGAUCAUACGAGCACUAGUUCACCGAAUCCCAUUAGAACUCCGCAGUCAAGCGUGUUUGGGCGAGAGUAGUACUAGGAUGGAUGACCUCCUGGGAAAUCUUCGUGUUGCACUCU
>RF00001;5S_rRNA;ABIM01033953.1/877-995   3649:Carica papaya (papaya)
AGGAGCGAUCAUACUAGCAUUAAUGCACCGGAUCCCAUCAGAACUCCGCAGUUAAGUAUGCUUGGGAGAGAGUAGUUCUCGGAUAGAUGUCCUCCUGGGAAGUCCUCGUGUCGCACAAA
>RF00001;5S_rRNA;ABIM01032968.1/2444-2562   3649:Carica papaya (papaya)
AGUUUCGAUCAUACUAGCAAUAAUUCACCGGAUCGCAUCAGAACUCCGUAGUUAAGCGUGCUUGGGCGAGAGUAGUAUUAGGAUUGGUGACCUCCUAGAAAGUCCUCGUGUUGCAGCCU
>RF00001;5S_rRNA;ABIM01038771.1/2051-2169   3649:Carica papaya (papaya)
AAUUGUUAUCAUACCAGCACUAAUACACCGGAUCCCAUCAGAACUCUACAGUUAAGUGUUCUUGGGCGAGAGUAUUUUUCGGAUGGGUGACCUCCAGGGAAGUCCUCGUGUCGCACCAA
>RF00001;5S_rRNA;ABIM01034764.1/718-836   3649:Carica papaya (papaya)
GGGUGCGAUCAUACCAGGAUUAAUGCACUGAAUCCCAUUAGAAAUAUGCAGUUAAGCGUGUUUGGGCGAGAGUAGUACUAGGAUGUGUGACCUCCUAGGAAAUCCUCAUUUGGCACCAA
>RF00001;5S_rRNA;ABIM01035318.1/1550-1668   3649:Carica papaya (papaya)
AGGUGCGAUCAUACCAGCACUAAUACACCGGAUCCCAUCAGAACUCCGCAGUUAAGUGUGCAUGGGAGAGAGUAGUACUUGGAUGCGUGACCUCCUAGGAAGUCCUCCUGUUGCACGCA
>RF00001;5S_rRNA;ABIM01033190.1/2473-2591   3649:Carica papaya (papaya)
AAUUGCAAUCAUACCAGCACAAGUUCACCGGAUCCCAUCAGAACUCCGCAAUCAAGCAUUCUUGGGCGAGAGUAGUACAAGGAUGCGUGACCUUUUGAGAAGUUCUCGUGUUGCACCCU
>RF00001;5S_rRNA;ABIM01033404.1/3544-3662   3649:Carica papaya (papaya)
AGGUGCGAUCAUACCAACACAAAUGCACCGGAUCCCAUCAGAACUCUGCAGUUAAGUGUCCUUUGGCGAAAGUAGUACAAGGAGGGGAUACCUCCUGGUAAGUUCUUGUGUUGCACCCA
>RF00001;5S_rRNA;ABIM01035544.1/67-175   3649:Carica papaya (papaya)
AAGUGCGGUCCACACACAAAGCACGGACCCAUCAGAAUCCGCAGUUAAGUGUGCUUGGCGAAAGUAGUACAAUGAUGGGUUCCUCCUGGGAAGUUUCGUGUUGCACCCA
>RF00001;5S_rRNA;ABIM01031049.1/8215-8333   3649:Carica papaya (papaya)
AUGUGCGAUCAUACGAGCACUAAUGCACUGGAUCCCAUCAGAACUUCGCAUUUAAGUUUGCUUGGGCGAGAGUAGUACUAGGAUGGGUGACCUCCUUGGGAGUACUCGUGUUGCACCUA
>RF00001;5S_rRNA;ABIM01039323.1/1937-2055   3649:Carica papaya (papaya)
GGGUGCGAUCAUACCAGCACUAAUACACCAGAUCCUAUCAGAUCUCUGUAGUUAAGUGUGCUUGCGCGACAGGAGUACUUCGAUGGGUGACCUCCUGGGAAGUCCUCAUGUUGUACCCA
>RF00001;5S_rRNA;ABIM01033274.1/1457-1575   3649:Carica papaya (papaya)
UGGUGUGAUCAUGCCAGCACUAAUGCACCGGAUCCCAUCAAAACUACACAGUUAAGUUUGCUUGGGCGAGAGUAGUAUUAGGAUAAGUGACCUCCUCGGAAGUGCUCGUGUUGCACUAA
>RF00001;5S_rRNA;ABIM01045785.1/739-857   3649:Carica papaya (papaya)
AUGAGCAAUCACACAUUUUUUUUUUUUGCCGGAUUCUAUCAGAACUCCGCAAGUUAAGGGUGCUUGGGCGAGAGUAGCUCUAGGAUGGGUGACCUCCUGCGAAGUCCUUAUAUUUCACC
>RF00001;5S_rRNA;ABIM01044958.1/704-821   3649:Carica papaya (papaya)
AGAUGCGAUCAUACCAGCACUAAUGCACCGUAUCCCAUCAGUGCUCCCCAGUUAAGUGUGCUUGGGCAAGUGUAGUAUUCAGAUGGGUGACCUCCUGGAAGUCCUUGUGUUGCACCCA
>RF00001;5S_rRNA;ABIM01038901.1/1-104   3649:Carica papaya (papaya)
AUACCAGCACUAAUGCAAACGAAUUCUUUUCAAAACUCCGCAGGUAAAGGUGGCUUGGGCGAGAGUAGUACUCCAGAUGGGUGACCUCCUGGGAAGCCCUCAUA
>RF00001;5S_rRNA;ABIM01028696.1/6263-6380   3649:Carica papaya (papaya)
GGGUGCAAUCAUACCAGCACUAGUUCACUAGAUCCUAUCAGAACUCUGUAGUUAAGUGUGCUUUGGCGAGAGUAGUACUAGGAUCAGUGACCAGCUGAAAGUACUUAUGUUGCACCCU
>RF00001;5S_rRNA;ABIM01038751.1/1054-1177   3649:Carica papaya (papaya)
UAGUUUGAUCACACCAGCACUAAUGGAUCGAAUCUCAUCAGAACUCCGUAGUUAAGUGUGCUUGAGCAAGAGCAGUACUAAGAUGGGUGACCUCCUGGGAAGUUUUCAUGAUGCAUCCAUUUUU
>RF00001;5S_rRNA;ABIM01029850.1/865-982   3649:Carica papaya (papaya)
GAGUGUGAUCAUACCAGCACUAAUUCACAAGAUCUCAUCAGAAAUCUGCAAUCAACAUUUUUGGGUGAGAGUAGUACUAGGAUGGGUGACCUCAUGGGAAGUCCUCGUGUUGCACCCU
>RF00001;5S_rRNA;ABIM01034998.1/1890-2008   3649:Carica papaya (papaya)
AGGUGCGAUCAUACCUGGACUAAUUCACCGGAUCCCAUCAGAACUCCGCCGUUUAGCGCUUUUGGGUGAGAGUAGUACUAGGAUGUGUGACUUUCUAGGAAGUCCUUGUGUUAUACCCU
>RF00001;5S_rRNA;ABIM01035748.1/1259-1377   3649:Carica papaya (papaya)
UUGUUUGAUCAUACCAGCACUAAUUCACUAGAUCUCAUCAAACUUCCACAGUUAAGUGUGCUUGGGCGGGAGUAGUACGAGGAUGGGUGACCUCUUGGGAAGUCCUUGUGUUGCACCCU
>RF00001;5S_rRNA;ABIM01030766.1/1730-1848   3649:Carica papaya (papaya)
AGGUGCGAUAAUAUCAGCACUAAUUCCCUGGAUCCCAUCAGAAUUUUGCAGUUAAGUGUGCUUGGGCGAGAGCAAUUCUAAGGUGGGUGACUUCCUGGGAAGUUCUCGUGUUGCACCCA
>RF00001;5S_rRNA;ABIM01038451.1/2-118   3649:Carica papaya (papaya)
AGGUGCGAUCAUGCUAGCACAAAUGCACCAAAUCCAAUCAGAACUCGGCAGUUAAGUUUCUUGGGCGAGAGUAGUGUUGGAUGGUUAACCACGUGGGAAGUCCUUGUGUUGCACCCU
>RF00001;5S_rRNA;ABIM01033437.1/3583-3701   3649:Carica papaya (papaya)
UGGUGCGAUCAUACCAGCACUAAUGCCCCGGAUCCCAUCUGAACUCUGUAGUUAAGUCUGCUUGGGCAAGAGUAGUACUCAGAUGGGUGACAUCCUGGGAAGUCCUCGUGUCGCGCUAA
>RF00001;5S_rRNA;ABIM01035590.1/73-191   3649:Carica papaya (papaya)
AUGACCGAUCCUACCAGCACUAAUCCAACGGAUUCUAUCCGAACUCCACGGUUAAGGGUGCUUGGGCGAGAGCAGUACUACGAUGGGUGACCUCUUGUGAAGUCCUUAUAUUUGACCCA
>RF00001;5S_rRNA;ABIM01039486.1/1351-1469   3649:Carica papaya (papaya)
UGGUGCGAUCACAUCAGCACAAAUGCACCGGAUCCCAUCAGAACUCUGCAGUAAAGAGUGCUUUGGCGAAAGUAGUACAAGGAUGGGUUAGCUCUUGGGAAGUUCUCGUGUUGCACCCU
>RF00001;5S_rRNA;ABIM01040349.1/328-445   3649:Carica papaya (papaya)
GGGUGCGAUCAUACCAACACUAAUGCAUCGGAUCCUGUCGAACUCCGCAGUUAAGCGUGCUCUGGUGAAAGCAGUAUUAGGAUGGGUGACCUCCUGCGAAGUCCUAUUUUUCCACCCG
>RF00001;5S_rRNA;ABIM01021886.1/973-1091   3649:Carica papaya (papaya)
AGGUGCGAUCGUACCAUCACUUAUGCACCGGAUCCCAUCAGAAUUCCGCAGUUAAGUGUGCUUGGGCGAGAGUAGUACUCGGAUGGAGGAUCUCCUGGGAAUUCCUCAUGUCGCACAAA
>RF00001;5S_rRNA;ABIM01031075.1/1718-1836   3649:Carica papaya (papaya)
GGGUGUGAUCAUACUAACACUAAUUCACCGGAUCCCAUCAGAACUCUGCAAUUAAGCAUUUUUGGGUGAGAGUAGUACUAGGAUGGGUGACCUCUUAGGAAGUUAUCGUGUUACACCCU
>RF00001;5S_rRNA;ABIM01032938.1/2965-3083   3649:Carica papaya (papaya)
CAUGAGCAUCAUACCAGCAACAAUACAACGGAUUCUAUCAGAACUCCGCAAGUUAAGGGUGCUUGGGCGAGAGUAGCUCUAGGAUGGGUGACCUCCUGCGAAAUCCUUAUAUUUCACCC
>RF00001;5S_rRNA;ABIM01033933.1/2950-3069   3649:Carica papaya (papaya)
AAGUGUGAUCAUACCAACACAAAUGCACCGGAUCCCAUCAGAACUCCGCAGUCAAGUGUGCUUGGGCAAUACUAGUUCUCGGAUGGGUGACCUCCUGGGAAGUUCGUGUCGUACCAAUUU
>RF00001;5S_rRNA;ABIM01038502.1/1696-1813   3649:Carica papaya (papaya)
GGGUGCGAUCAUUCCAGCACUAAUUCAUUGGAUCCAAGCAAAACUCCGCAAUUAAGUGUGCUUGGGUGACAGUACUACUAGGAUGGGUGAUCUCGUGAAAAUUCUCUCAUUGCACCCU
>RF00001;5S_rRNA;ABIM01043467.1/1182-1300   3649:Carica papaya (papaya)
AGGUGCGAUCAUACCAGCACUAAUUUGCCAGAUCCCAUAAGAACUCUGCAGUUAAGUGUCCCUUGGUGAGAGUAGUACUAAGAUGGUUGACCUCUUGGAAAGUCCUCGUGUUGCACCUG
>RF00001;5S_rRNA;ABIM01042164.1/1466-1584   3649:Carica papaya (papaya)
AGUUGCCAUCAUACUAACAAUAAUGCAUUGGAUCCCAUCAUAACUCAGCAGUUAAGCAUGUUUGGGCGAGAGUAAUCCUAGGAUUGAUGACCUCCUUGGAAUUUUUUGUGUUGCACUCA
>RF00001;5S_rRNA;ABIM01031075.1/2183-2301   3649:Carica papaya (papaya)
UGGUGCGAUCAUACCAGCACUAAUUCGCCAGAUUGCAUCAGAACUCUGCAGUUAAGUAUUUUUGGGUGAGAGUAGUACUAGGAUAUGUGACCUCCUAGGAAGUCCUCAUGUUGCACCCU
>RF00001;5S_rRNA;ABIM01041000.1/114-235   3649:Carica papaya (papaya)
GGGUGCGAUCAUACUAGCAUUAGUUCACCAGAUCCCAUCAGAACUCUGCAGUUAUGCGUGCUUGAGCGAGAAUAGUACUAGGAUGGGUUACCUCCUGGGGAAGCUCUCAGCUCUCGUGUGCA
>RF00001;5S_rRNA;ABIM01035104.1/2378-2495   3649:Carica papaya (papaya)
GGGUGCGAUCAGACCAAUACUAAUUCACCGAGUCCCAUCAGAACUCUACAGAAAAUGUGCUUGGGCGUGAGUAGUGCUAGGAUGGGUGACCUCUUGGGAGGUCUUCGUGUUGCACUCU
>RF00001;5S_rRNA;ABIM01045857.1/427-544   3649:Carica papaya (papaya)
AAGUGCAUCAUACCAUCACUAAUGCAUCGAAUCCCAUCAGAACUCUACUGUUAAAUGUGUUUGGGUGAGAGUAGCACUAGGAUGGGUGACCUCCUUGCAAGUCCUCGUGUUGCACCUA
>RF00001;5S_rRNA;ABIM01046144.1/786-902   3649:Carica papaya (papaya)
AUGAGCAAUCAUACAAGUACCAAUGCAACGGAUUUUAUCAGAACUCCGCAGUUAAGGGUGCUUGGACGAGAAAAGUACUCGGAUGGGUGACCUCCUGCGAAGUCUUUAUAUUUCACC
>RF00001;5S_rRNA;ABIM01032758.1/3323-3440   3649:Carica papaya (papaya)
GGUUCGAUCAUACCAGCACUAAUACACUGGAUCCCUUCAGAACUCCGCAGUUAAGUGUGCUUGGGCGAGAGUAGUGCUAGGACGGGUGACUGCCUGGGAAUUCCUCAUGUUGCAACCA
>RF00001;5S_rRNA;ABIM01033727.1/3013-3130   3649:Carica papaya (papaya)
AGGUGCGAUCAUACUAGCACUAAUGCAACAUAUCUAUCAGAACUCCGCAGUUAAGUGUGCUUUGGCGAAAGUAGUACAAGGAUGGGUUACCUCCUGAUAAGUUCUCGCGUUGCACCCA
>RF00001;5S_rRNA;ABIM01034793.1/2539-2657   3649:Carica papaya (papaya)
GGGUGCGAUCAUACCAGCACUAGUUCACCAAAUCCCAUCAGAACUCUGCAGUUAAGCGUGCUUGGGAAAGAGUAAUACUAGGAUGGGUGAUCUCCUCGGAAGUUAUCGUGUUACACCCU
>RF00001;5S_rRNA;ABIM01035811.1/223-340   3649:Carica papaya (papaya)
AAGUGCGAUCAUACCAACACUAAUUCACCAAUCCCAUCAGAACUCCACAGUUAAGCAUUUUUGGGGGAGAGUAGUACUAGGAUGGGUGACUUCCUGGGAAGUCCUCGUGUUGUACCCU
>RF00001;5S_rRNA;ABIM01032399.1/5177-5295   3649:Carica papaya (papaya)
AGGUGCGAUCAUAUCAGCACUAAUGGAACGGAUUCUAUCAGAACUCCGUAGGUAAAGUUGCUUGGGCGAGAGUAGUACUAGCAUGGGUCACCUCCUGCGGAGUCUUUAUAUUUCACCCA
>RF00001;5S_rRNA;ABIM01029476.1/2853-2971   3649:Carica papaya (papaya)
GAAUGUGAUCAUACGAGCACUAGUUCACCAGAUCCCAUCAGAACUCCGUAGUCAAGUGUGCUUGGGCGAGCGUAGUACGAGGAUGGGUGAUCUCUUGGGAAGUCUUCGUGUUGCACACU
>RF00001;5S_rRNA;ABIM01032125.1/4775-4893   3649:Carica papaya (papaya)
UGGUGCGAUCAUACCAGCACUAAUUCAACGGAUCCCAUCAAAACUCCGCAGUUAAGCAUGCUUUGGAGAGAGUAGUUAGAGGAUGGGUGACCUCCUUGGAAGUCCUCGUGUUGUACUAU
>RF00001;5S_rRNA;ABIM01025195.1/8839-8957   3649:Carica papaya (papaya)
GAGUUCAAUCAUACCAGCACUAAUGCAUCGGAUCCCAUCAGAACUUUGCACUUAAUUGUACUUGGGCGAGAGUAGUAAUAGGAUGGGUGACUUCCUUAGAAGUUCUCAUUUUGCAUAAU
>RF00001;5S_rRNA;ABIM01038765.1/939-1056   3649:Carica papaya (papaya)
AGGUGCGAUCAUACUAGCACUAAUGCACCAGAUCCCAUCGAACUCCGUAGUUGAGCGUGCUUUGGCGAGAGUAGUACUAGGAUGGGUGAUCUUUUGGGUAGUCUUCAUGUUGCGCCUG
>RF00001;5S_rRNA;ABIM01038245.1/807-917   3649:Carica papaya (papaya)
AUGGGUCGUUCGACGUUACACAUGACUGGAACUAUAGUCCGCAGUUAAGUGUGCUUGGGCAGAGUAGUACUACGAUGGGUGACCUCCUGGGAAGUUCUCCUAUUACACUUA
>RF00001;5S_rRNA;ABIM01043377.1/199-319   3649:Carica papaya (papaya)
AUGAGCAUUCAUACCAUCACGAAUACUACCGAUUCUAUCAGAAUUCCUCAAGUUAAGGGUGCUUGGGCGAUAGGAGCAUUAUGAUGGGUGACCUCCUGCUAAGGCCUUAUUUUUCUCCAUU
>RF00001;5S_rRNA;ABIM01041378.1/689-807   3649:Carica papaya (papaya)
AGGUGCGAUUAUACCAGCACUAAUGCACCGGAUCCCAUCAGAACUCCGUAGUUAAGUGUACUUGGAUGAGAGUAGUACUCGGAUGGGUGACCUCCUAGAAAGUCGUCGUGUGGAACCAA
>RF00001;5S_rRNA;ABIM01032598.1/608-730   3649:Carica papaya (papaya)
AACAGGUGCGAGAACAAGUACUAAUGCACCGGAUCCUAUCAGAACUCCGUAGUUUAGUGUCCUUGGGCGAGAGUAAUACUAGGAUGGGUGACCUCCUUGGAAGUCCUCAUGUUGCACCUAUUU
>RF00001;5S_rRNA;ABIM01041930.1/297-421   3649:Carica papaya (papaya)
GGGUGCAACAUACCAGCACUAGUUCACCGGAUCCCAUCAGAACUCUACAGUUAUGCGUGCUUGGGCGAGAGUAGUACUAGGAUGGGUUACCUCAUGGGAAGCUCUCGCCUCUCGUGUUGCAUCCU
>RF00001;5S_rRNA;ABIM01031971.1/4595-4711   3649:Carica papaya (papaya)
GAAUGCGAUCAUACCAGCACUAAUUCGUCGGAUCCCAUAAGUAUUUUGCAGUUAAGCGUGCUUGGGCGAAAGUACUAAUAGGAUAGAUGACCUCCUGGGAAGUUGUCCUGUUGCACC
>RF00001;5S_rRNA;ABIM01038265.1/1120-1238   3649:Carica papaya (papaya)
AGGUGCGGUCACACCAGCACAAAUGCAACGGAUCCAAUCAGAAGUUCGCAGUUAAGUGUGCGCUGGCGUAAGUAGAACAAUGAUGGGUUACCUCCUGGGAAGUUCUCGUAUUGCACGCC
>RF00001;5S_rRNA;ABIM01030925.1/2412-2530   3649:Carica papaya (papaya)
GGUUGCGAUCAGACCAGCACUAAUGCACCGAAUCCUUUAAGAACUCUGUGGUUAAGUGUCUUUUAGUGAGAGUAGUACUAGGAUUGUUGACCUCUUGGAAAGUCCUCGUGUUACACCUA
>RF00001;5S_rRNA;ABIM01035718.1/1696-1813   3649:Carica papaya (papaya)
AUGAGGGCUCAUAGCAGCACUAAUGCAACAGAUUCUAUCAGAACUCCGCAGUUAAGGGUGCUUGGGCGAGAAAUAGUACUCGGAUGGGUGACCUCCUACGAAGUCCUUAUAUUUCACC
>RF00001;5S_rRNA;ABIM01038009.1/439-557   3649:Carica papaya (papaya)
AAGUGCGAUCAUACCAGCACUAAUGCACCGGAUCCCAUCAGAACUCUACAGUUAAGUGUUUUUGGGCAAGAAUAGUACUAGUAUGGGUGACCUCCUUGGAAGUCCUCGUGUUGCACCCG
>RF00001;5S_rRNA;ABIM01034152.1/2284-2397   3649:Carica papaya (papaya)
GGGUGCGGUCAUACCAGUAAUAAUGCACCGGAUCCCAUCAUACUUGCAACUAAGUGUGCUUGGGUGAGAGUAGUACUAUGGGUGACCUCCUGGGAAGUCCUUGUGUUGCAUCUA
>RF00001;5S_rRNA;ABIM01035814.1/2557-2678   3649:Carica papaya (papaya)
AUGAGCGAUCAUACCAGCGUUAAUACAACGGAUUCUAUCAGAACUCCGCAAGUUAAGGGUGCUUGGGCGAGAGGAGUACUAGGAUGGGUCACCUCCUUCGAAGUCUUUAUAUUUCACCCAUU
>RF00001;5S_rRNA;ABIM01038477.1/635-753   3649:Carica papaya (papaya)
AUGUACGAUCAUACCUGCACUAAUGCACCGGAUCCCAUCAGAACUCCGCAGUUGAGUGUGCUUGAGCGAGAGAAGUACUCGGAUUGGUGACCUCUUGGGAAGUCCUCGUGUCGCACUUA
>RF00001;5S_rRNA;ABIM01042998.1/1224-1344   3649:Carica papaya (papaya)
AAUGGGUGCACUAAUGCACUAAUGCACCGAAUCCCAUCAAAACUUUGCAGUUAAGUGUGCUUGGGCGAUAGUAGUACUAGGAUGGGUGACCUCCUGGGAAGUCCUCAUCUUGCAACUAUUU
>RF00001;5S_rRNA;ABIM01031216.1/968-1086   3649:Carica papaya (papaya)
GGGUGUGAUCAUACUAGCAUUAAUUCAUCAGAUUCCAUCAUAACUCCGUUGUCAAGCAUUUUUGGGCAAAAGUAGUACUACGAUGAGUGACCUCUUGGGAAGUUCUCGUGUUGCACUCU
>RF00001;5S_rRNA;ABIM01029543.1/668-784   3649:Carica papaya (papaya)
GGGUGCAAUCAUACCAGCACUAGUUCACUGGAUCCCAUCGGAACUCCAGUCAAGCGUGCUCGGGCAAGAGUAGAAGUAGGAUUGAUGACCUGCUGGGAAGUCCUCGUGUUGCACCAU
>RF00001;5S_rRNA;ABIM01033700.1/1847-1965   3649:Carica papaya (papaya)
AGGUGUGAUCAUACAAGCACUAUUGCACCGGAUCCCAUCAGAACUCCGCAGAUAAGUGAGCUUGGGCGAGAGUAGUACUUGGACGGGUGACCUCUUUGGAAGUCCGUGUGUUGCACCAA
>RF00001;5S_rRNA;ABIM01038751.1/731-849   3649:Carica papaya (papaya)
AGUUGCGAUCAUACCAGUACUAAUGCAACGGAUCCUAUCAGAACUCCACAGUUAAGUGUUCUUGGGCAAGAGUCGUACUAGGAUGGGUGAGCUCAUGAGAAGUCAUCUUGUCGCACCCA
>RF00001;5S_rRNA;ABIM01032455.1/954-1073   3649:Carica papaya (papaya)
GUAUGCGAUCAUACCAGCACUAUUUCUCCGCAUCCCAUCAAAGCUCCGCAGUUAAGCAUUUCUUUGGUGAGAGUAGUACUAAGAUGGGUGACCUCCUGGGAAGUUCUCGUGCUGCAUUCU
>RF00001;5S_rRNA;ABIM01033673.1/349-467   3649:Carica papaya (papaya)
UGGUGCAAUCAUACCAGCACUAAUGCACCGGAUCGCAUCAAAACUCCGCAGUUAAGUGUGCUUGGGCGAGAGUAGCACUCGGAUGAGUGACCUCCUUGGAAUUCUUCGUGUCGCACUAA
>RF00001;5S_rRNA;ABIM01041641.1/1538-1656   3649:Carica papaya (papaya)
AGGUGCGAUCAAACUAGCACUAAUGCACCGGAUCCCAUCAGAACUCCAAAGUUAAGUGUGCUUGGGUGAGAGUUGUACUCGGACGGGUGACCUCCUAGGUAAUCCUCGUGUUGCACCAA
>RF00001;5S_rRNA;ABIM01035729.1/1397-1515   3649:Carica papaya (papaya)
CGGUUCGAUCAUACCAGUACUAAUGCACCGGAUCCCAUCAGAACUCCGCAGUUAAGUGUGCUUGGGCGAGACUAGUACUCCGAUGGGUGACCUCCUGGGAAGUCCUCAUCUUGCACCAA
>RF00001;5S_rRNA;ABIM01007427.1/19809-19927   3649:Carica papaya (papaya)
GGGUGUAAUUAUAUUAGUAUUAAUGCACCGGAUCUCAUUAAAAUUUUAUAUUUAUACGUAUUUAAACAAAAAUAGUAUUAAAACGAGAAAUCUCUUAAAAUAUUUUGGUAUUGCACCCG
>RF00001;5S_rRNA;ABIM01028696.1/5809-5927   3649:Carica papaya (papaya)
GGGUGCGAUCAUACUAGCUCUAGUUCACUGGAUCCCAUUAGAACUUCGUAAUUAAGCAUGCUUGGGUGAGAGUAGUACUAGGAUUGGUGACCUCCUAGGAAGUCUUUAUGUUAUACCAU
>RF00001;5S_rRNA;ABIM01040946.1/1072-1190   3649:Carica papaya (papaya)
AGGUGCGAUCAUACCAGCGUAAAUGCACCGGAUCCCAUCAAAACUCCGCAGUUAAGUGUGCUUUGGCGAAAGUAGCACAAGUAUGGGUUACCUCCUAGGAAGUUCUCGUGUUGCAACUA
>RF00001;5S_rRNA;ABIM01033092.1/2071-2193   3649:Carica papaya (papaya)
GGAAGCGAUCAUACCAGUACUAGUUCACCGAAUCCCAUCAGAAUUUCGCAGUUAAAUGUGCUUAGACAAGAGUAGUACUAGGAUGGUUGACCUCCUAGGAAGUCCUCAUGUUGCACGCUUCUU
>RF00001;5S_rRNA;ABIM01027340.1/348-466   3649:Carica papaya (papaya)
GGGUUUGAUCGUACCAGCACUAAUGCACCGGAUCCUAUCAGAACAUCGCAAUUAAACGUGCUUGGGUGAUAGUAGUACUAGAAUGGGUGACCUCCCGAGAAUUUCUUGUGUUGCAUCUG
>RF00001;5S_rRNA;ABIM01035883.1/1202-1320   3649:Carica papaya (papaya)
UGUUGUGAUCAUACCAGCACUAAUACACCGGAUCCCAUCAGAACUCCACAGUUAAGUAUGCUUGGGCAAGAGUAGUAUUAAGAUGGGUGACCUCUUAGGAAGUACUCGUGUUGCACCAA
>RF00001;5S_rRNA;ABIM01037628.1/1806-1924   3649:Carica papaya (papaya)
UUUUGCGAUCAUACCAUCACUAAUUCACCUAAUCAAAUUAGAACUCCGAAGUUAAGUGUGUUUGGGCGAGAGUAGUACUAGGAUGAGUGACCUCCAAGGAAGUGCUUGUGUUGCACCCG
>RF00001;5S_rRNA;ABIM01036961.1/2277-2395   3649:Carica papaya (papaya)
AGGUGCGAUCCUACCAGCACUAAUGCACCAGAUCCCAUCAGAACUUUGCAGUUAAGUGUGCUAGGGCGAGAGUAGGACUCGGAUGGGUGACCUCAUAGGAAGUCAUCGUGUCGCACCCA
>RF00001;5S_rRNA;ABIM01045072.1/116-236   3649:Carica papaya (papaya)
GGGUUUGAUCAUACCAGCACUAAUGCACCGGAUCCUAUCAGAACUCUGUAGUUAAGCAUGCUUGGGCGAGAGUAGUACUAUGAUGGGGGUGACAUGCUGGGAAGUCCUCUUAUUGCACCCG
>RF00001;5S_rRNA;ABIM01038451.1/1297-1415   3649:Carica papaya (papaya)
AGGUGCGAUCAUACCAUCCAUAAUGUACCGUAUCCCAUCAGAACUGUGCAGUUAAGUGUGCCUAGGCGAGAGUAGAACUAUGAUGGGUGACCUGUUGGGAAGUCCUGGUGUUGCACAUA
>RF00001;5S_rRNA;ABIM01038141.1/1123-1239   3649:Carica papaya (papaya)
GGAUGCGAUCAUACCAGCACUAAUGCAACGGAUCCCAUCAUAACUCUGCAGUUAAGUGUGCUUGGGGGAGAGUAGUACUCGGAUUGGUGACCUCCUAGGAAAUUCUCGUGUCGCACA
>RF00001;5S_rRNA;ABIM01035266.1/53-171   3649:Carica papaya (papaya)
GGGUGCGUUCCUACCAGCACGAAGGCACUGGAUCCCAUCAGAACUCCGCAGUUAAGUGUGCUUGGGCGAGAUUAGUACUUGGAUGGGUGACCUCUGGAGAAGUCCUCGUGUCGCACUAA
>RF00001;5S_rRNA;ABIM01038502.1/347-465   3649:Carica papaya (papaya)
GGGUGCGAUCAUACUAGCACUAAUUCACCAGAUCCCAUCAGAAAUCCGUAGUUAAGCGUGCUUGGGCGAGAGUAGUAUUAGGAUGGGUGGCCUAUUGGGAAAUUUUCGUGCGGCACCCU
>RF00001;5S_rRNA;ABIM01034318.1/2998-3113   3649:Carica papaya (papaya)
AGGUGCGAUCAUACCACACUAAUGCUCCGGAUACAUCAGAUCUCCGCAUUAAGUGUGCUUGGGCGAGAGUAGUGCUCGGAUGGGUGACCUCCUCAGAAGUCCUCAUGUUGCACCCU
>RF00001;5S_rRNA;ABIM01031270.1/7564-7682   3649:Carica papaya (papaya)
AGGUGCCAUUAUACAAUCACUAAUUCACCAGAUCCUAUCAAAACUCCGAGGUUAAAUGUGCUUCGACGAGUGUAGUACUAGGAGUGGUGACCUCCUGGGAAGUCUUUAUGUUGCACCUA
>RF00001;5S_rRNA;ABIM01039415.1/1924-2039   3649:Carica papaya (papaya)
GGGUGCGAUCAUACCAGCACUAAUGCACCGGAUCCCAUCGAACUAUGCAGUUAAGCAUGCUCAGGCGAGAAUAGUACUACAAUCGGUAACCUCCUAAGAAGUCCUCGUGUUGCACU
>RF00001;5S_rRNA;ABIM01029486.1/10484-10602   3649:Carica papaya (papaya)
GGGUGCGACCAUACCAGUACUAAUUCACCAGAUCCCAUCAGAACUUCACAGUUUAGCGUGUUUGGGUGAGAGUAGUACUAGGAUAGGUGACCUUAUGAGAAGUUCUCGUGUUGCACCAU
>RF00001;5S_rRNA;ABIM01042318.1/875-993   3649:Carica papaya (papaya)
GGGUGCGAUCAUACCAGCAGUAAUGCACCGGAUCCCAUAUGAACUCCGCAGUUAAGUGUGCUUGGGCGAGAGUAGUACUAAGAUAGGUGACCUCCUUAGAAGUGCUCGUGUUGCACUUG
>RF00001;5S_rRNA;ABIM01037841.1/1476-1595   3649:Carica papaya (papaya)
GGUUUCGAUUACACCAGUACUAAUUCACCAGAUCCCAUUAGAACUCUGCAGUUAAGCAUUUUUUUGGUGAGAAUGGUAUUACGAUGGGUGACUUCCUAGGAAGUUCUCGUGUUGCACCCU
>RF00001;5S_rRNA;ABIM01038019.1/251-369   3649:Carica papaya (papaya)
AGGUGCGAUCAUACCAGUAAUAAUGCACCGGAUUUCAUCAGAACUCCGCAGUUAAGUGUGCUUGGGCGAGAGUAGUACUUGAAUGGGUGACCUCCUUGGAAGUCCUCCUGUCGCAUUAA
>RF00001;5S_rRNA;ABIM01035389.1/373-491   3649:Carica papaya (papaya)
AGGUGCGAUCAUACAAUCACAUUUUCACUGGAUCCCACUAGAACUCCGCAGUUAAGCGUUUUUGGGUGAGAGUAAUACUAGGAAGGAUGACCUCCUGGGAAAUUAUCGUGUUGCACUCU
>RF00001;5S_rRNA;ABIM01036207.1/2551-2669   3649:Carica papaya (papaya)
AGGUGCGAUUCGUCCAGCAUUAAUGCACCGGAUCCCACCAGAACUCCGCAGUUAAGUGUGCUUGGGCGAGAGUAGUACUCGGAUUGGUGACCUCCUAAGAAGUCCUCUCGUUGAACCCU
>RF00001;5S_rRNA;ABIM01030399.1/1191-1268   3649:Carica papaya (papaya)
AUGUGCGACUAGAAUUAUGGUCCGCUGGGAGUAGUACUCGGAUGGGUGACCUCCUGGGAAGUCCUCGUGUCGCACUAA
>RF00001;5S_rRNA;ABIM01033170.1/2046-2164   3649:Carica papaya (papaya)
GAGUGCGAUCAUACUAGCACUAAUGCACCGGAUCCCAUCAGAACUUCGCAGUUAAGUGUGUUUGGGGGAGAGUAGUACUAGGAUGGGUGACCUCUUGGGAAGUCCUCGUGUUGCAUCCC
>RF00001;5S_rRNA;ABIM01033940.1/3971-4089   3649:Carica papaya (papaya)
GGGUGCGAUUGUACAAGCAUUAAUGAACCAGAUACCAUCAGAACUCCACAGUGAAGCGUUCAAGGGCGAGGGUAGUACUAGGAUGGGUGACCUUUUGGGAAAUCCUCCUGUUGAACCCU
>RF00001;5S_rRNA;ABIM01034415.1/2454-2545   3649:Carica papaya (papaya)
AGGUGCGAUCAUACCAGCACUAAUGCACCGUAUCCCAUCAGAGCUCCGCAGUUAAGUGUGCUUGGGCAAGGGUAGUUCUCGUGUUGCACCCA
>RF00001;5S_rRNA;ABIM01029736.1/3423-3528   3649:Carica papaya (papaya)
GGGUGUUGUCAUACCAGAACUCCAUCAGAACUCCAUAGUUAAUCAUGCUUGGGUGAGAGUAGUACUAAGAUGGGUGACCUCCUAGAAAGUUCUUGUGUUGCAACCA
>RF00001;5S_rRNA;ABIM01029165.1/1911-2029   3649:Carica papaya (papaya)
AGGUGUGAUCAUACCAGCACAAAUGCACCGGAUCCCAUCAGAACUCCGCAGUUAAUUGUGCUUUGGCGAAAGUAGUACAAGGAUGGGUUAUCUCCUGGGAUGUUCUUGCGGUGCACCUA
>RF00001;5S_rRNA;ABIM01033940.1/2111-2228   3649:Carica papaya (papaya)
GGGCGCGAUCAUACCAGCACUAAUGCAGCAGAUCUCAUUAGAACUCUGCGGUUAAGCAUGCUUGGGCGAGAGAAGUACUAGGAUGGUUGACUCUUGGGAAGUCCUUGUGUUUCACCCU
>RF00001;5S_rRNA;ABIM01033281.1/3490-3608   3649:Carica papaya (papaya)
GGGUGGCAUCAUACCAGCAGUAAUGUACCGGAUUCCAUCAGAACUCUGCAGUGAAGUGUGCUUGGGCGAGAUUAGUACUUGGAUGGGUGACCUCCUGGGAAGUCCUCAAGUCGCACUAA
>RF00001;5S_rRNA;ABIM01036763.1/2072-2189   3649:Carica papaya (papaya)
GGGUGCGGUCAUACCAGCACUUAUGCACCGGAUCCCAUCGAACUAUGCAGUUAAGCAUGCUUGGGCAAGAGUAGUACUAGGAUCGGUAACCUCCUGAGAAGUCCUCAUGUUGAACUGU
>RF00001;5S_rRNA;ABIM01036178.1/56-171   3649:Carica papaya (papaya)
GUAUGAUCAUGCUAGCACUAAUGCAUUGGAUCCCAUCAGAACUCAAAGCUAAGCAUGCUUGAGCGAGAGUAGUAUUAAGAUGGGUGACCUCCUAAGAGGUUCUCUUGUUGCAUAAG
>RF00001;5S_rRNA;ABIM01034084.1/38-155   3649:Carica papaya (papaya)
AGGUGCGAUAAUACCAGCAUAAUGCACCAGAUCCCAUCAGAACUCCGCAGUUAAGUGUUCUUGGGUGAGAGUAGUACUCGGAUGGGUGACCUCUUGGGAUGUCCUCUUGUUGCACCCA
>RF00001;5S_rRNA;ABIM01036045.1/1889-2007   3649:Carica papaya (papaya)
AGAUGUGAUCAUAGUAGCACUAAUGCACCGGAUCCCAUCAGAACUCCGCAGUUAAGGGUGCAUGGGCUAGAGUAGUACUAGGAUGGGUGACCUCCUGCGAAGUCCUUAUAUUUCACCUA
>RF00001;5S_rRNA;ABIM01040544.1/60-178   3649:Carica papaya (papaya)
CAGUGUGAUCAUACCAGCACUAAUACACCGGGAUCCCAUCAGAACUCUGCAGUUAAAUGUGCUUUGGCGAGAGUAAUACUCGGAUGGGUGACCUCUGGGAAGUCUUCGGGUCGCACCUU
>RF00001;5S_rRNA;ABIM01035353.1/64-182   3649:Carica papaya (papaya)
AGGUGCGAUCAUGCCAGCACUAAUGCAUCGGAUUCUAUCAGAACUCCGCAGUUAAGUGUGCUUGGGUGAGAGUAGUACACGGAUGGGUGACCUCCUGGGAAGUCAUCGUGUUGCACCUA
>RF00001;5S_rRNA;ABIM01033940.1/1654-1772   3649:Carica papaya (papaya)
UGAUGAGAUCAUACCAUCACUAAUGCACUGGAUCCCAUCAGAACUCCGCAGUGAAGCGUGCUUGUGCGAGAGUAGUUCUAGGAUUGUUUACCUCUUGGGAAGUCCACUUGUUGCACCCA
>RF00001;5S_rRNA;ABIM01034092.1/826-944   3649:Carica papaya (papaya)
UGGUGCGAUCAUACCAGCACUAGUUCAUCGGAUCCCAUCUGAACUCCGUAGUUAAGUGUGCUUGGGCGACAGUAUUACUGGGAUAGGUGAUCUCCUGGGAAGUUCUCGUGUUGUACCCU
>RF00001;5S_rRNA;ABIM01033350.1/686-804   3649:Carica papaya (papaya)
AGCUGCCUUCAUACCAGCACAAAUGCAGCGGAUCCCAUCAAAACUCUGCAUUUAAGUGUGCUUUGGCGAAAGUAGUACAAGGAUGGGUUACCUCCUGGGAAAUUCUCGUGUUGCACCCA
>RF00001;5S_rRNA;ABIM01038871.1/1346-1464   3649:Carica papaya (papaya)
CAGUGCAAGUAUACUAGCACUAAUGCAUCGGAUCCCAUCAGAACUCCGCAGUUAAGCGUGCUUGAGCGAGAGUAGUAUUAGGAUGGGUGAUCUCUUGGGAAGUCCUUGUGUUUCACCCA
>RF00001;5S_rRNA;ABIM01043150.1/281-399   3649:Carica papaya (papaya)
AGGUGCGAUCAUACCAGCACAAAUGCAUCGGAUCCCAUUUGAACUCCGCAGUUAAGUGUGCUUUGGCGAAAGUUGUACAAGGAUGGGUUACCUCCUGUGAAGUUUUAGUGUUGAACCCA
>RF00001;5S_rRNA;ABIM01035692.1/483-601   3649:Carica papaya (papaya)
GGGUCUGAUCAUACCAACAGUAAUGUAAUGGAUCCCAUGAGAACUCUGCAGUUAAGCAUGCUUGGGUGAGAGUAGUACUAAGAUGGGUGGCCUCCUAGGAAGUUUUCGUGUUGCACCUG
>RF00001;5S_rRNA;ABIM01031228.1/5891-6008   3649:Carica papaya (papaya)
UAUUGCGAUCAUACCAACACUAGUUCACCGGAUCCCAUCAGAACUCCGCAGUCAAGCGUUCUUGUGCGAGAGUAGUACUAGAUGCGUGACCUUCUAGGAAGUUCUUGUAUUGCACCUU
>RF00001;5S_rRNA;ABIM01030411.1/1419-1535   3649:Carica papaya (papaya)
AGGUGCAAUUAUACUAGCAGUAGUUCACUAGAUCCAAUCAGAACUCUGCAGUUAAGCGUGCUUGGACAAGACUAGUAUUAGUAGGUGACCUCUUGGGAAGUCCUCGUGUUGCACCCU
>RF00001;5S_rRNA;ABIM01032150.1/994-1110   3649:Carica papaya (papaya)
AUGUACAAUCAUACCAGCACUAGUUCACCAGAUCCCAUCAGAAUUCCGCAGUUAAUUAUGCUUGGGUGAGAGUAGUACUAGGAUUGAUGACCUGCUAGGAAGUCCUCGUGUUACACC
>RF00001;5S_rRNA;ABIM01034147.1/46-166   3649:Carica papaya (papaya)
AGUGGCAAUCAUACCAUCACUAAUGCACUGGAUCCCGAUCAGAACUCGGGCAGUUUAGAGUGCUUGGGAGAGAUUUGUACUCGGAUGCGUGACCUCUUGGGAAGUCCUCGUAUGGCAACAA
>RF00001;5S_rRNA;ABIM01038276.1/1796-1914   3649:Carica papaya (papaya)
AGGUGCGAUCAUACCAGCACUAAUGCAACAGAUCACAUCAAAACUCUGCAGUUAUGUGUGCUUGGGUGAGAGUAGUACUAGGAUGGGUGACCUCCUAGGAAGUAUUCGUGUUGCACCUA
>RF00001;5S_rRNA;ABIM01025195.1/5607-5725   3649:Carica papaya (papaya)
GGGUGCAAUCAUAUCAGUACUAAUGCACAGGAUUCUAUCAUAACUCUGCAGUUAAGCGUAUUUGAAUGAGAAUAGUAUUAGGAUGGGUGACCUCCUAGGAAGUCCUCGUGUUGCACUUG
>RF00001;5S_rRNA;ABIM01042754.1/1111-1229   3649:Carica papaya (papaya)
AGGUACGAUCAUACCAGCACAAAUGCACCGGAUCCUAUCAGAACUCUGCAAUUAAGUGUGCUUGGGCGAGAGUAGUCCUCGGAUGGGUGACCUCCUCGGUAGUUCUCAUGUUGCACCUA
>RF00001;5S_rRNA;ABIM01033106.1/4047-4165   3649:Carica papaya (papaya)
AGGUUUGAUCAUACCAGCACUUAUGCACCGGAUCCCAUCAGAACUCCGCGGUUAAGUGUGCUUGAGUGAGAGUAGUACUCGGAUGGGUGACCUCCUGAAAAGUCCUCCUGUCGGACAAA
>RF00001;5S_rRNA;ABIM01044650.1/645-762   3649:Carica papaya (papaya)
GGGUGCAAUCAUACUAGCAUUAAUACACCGGAUCUCAUCGAACUCCGUAGUUAAGCGUGCUUGGACGAGAGUAGUACUAGGAUGGGUGACCUCCUGGAAAGUUUUCUUGUUGCACCCG
>RF00001;5S_rRNA;ABIM01032252.1/1874-1992   3649:Carica papaya (papaya)
AGGUGCGAUCAUACCAACACUAAUGCACCGAAUCCCAUCAGAACUUCGCAGUUAUAUGUGCUUGGGUGAGAGUAGUACUAGGAUGGGUGACUUCUUGGCAGGUACUCGUGUUACACCUA
>RF00001;5S_rRNA;ABIM01039487.1/857-978   3649:Carica papaya (papaya)
AUGAGGGAUCAUAUCAGCACUAAUGCAACGGAUUCUACCAGAACUCCGCAAGUUAAGGGUGCUUGGGCGAGAGUAGCAUUAGGAUGGGUGACUUCCUGCGAAGUCCUUAUAUUUCACCCAUU
>RF00001;5S_rRNA;ABIM01035436.1/1839-1955   3649:Carica papaya (papaya)
GUGCGAUCAUACCAGCACUAAUGCACCGGAUCCCAUCAGAACUCCGAAGUUAAGUGUGCUUGGGAUAGAGUAGUACUCGGAUGCGUGACCUCCUGGGAAGUCCUCGUAUUGCAAGCA
>RF00001;5S_rRNA;ABIM01030411.1/486-604   3649:Carica papaya (papaya)
GGGUGCAAUUAUAUCAGCACUAGUUCACCAGAUCUCAUCAGAACUCUGCAGUUAAGCAUGCUUGGGCGAGAGUGUUACUAGGAUGGGUGACCUCCUGGGAAGUUCUCAUCUUGCAACCU
>RF00001;5S_rRNA;ABIM01028204.1/4052-4170   3649:Carica papaya (papaya)
GGGUGCGAUCAUACAAGCACUAGUUCAUUGGAUCCCAUCAGAACUCCGUAGUUAAGCAUGCUUGGGCUAGUUUAGUACUAUAAUGGGUGACCUCUUAAGAAGUCCUUGUGUUGCACCCU
>RF00001;5S_rRNA;ABIM01041794.1/1505-1622   3649:Carica papaya (papaya)
AGUGGCAUCAUACCCGCACUAAUGCCCUGGAUCUCAUCAGAACUCUGCAAUCAAGUGUGCUUGGGCGAGAGUAGUACUCAUAUGGGUGACCUCUUGGGAAGUCCUCCUAUCGCAACAA
>RF00001;5S_rRNA;ABIM01040672.1/128-244   3649:Carica papaya (papaya)
AUGUGCGAUCAUCCCAGCACUAAUGCAUCGGGAUUCCAUCAGAACUCCGUAUUAAGUGUGCUUGGGCGAGAGUAGUACUAGGAUGGGUGACUCUGGAAAGUGCUUGUGUUUCACCUA
>RF00001;5S_rRNA;ABIM01033013.1/2321-2442   3649:Carica papaya (papaya)
AUGAGCGAUCAUACCCGUACAAAUUCAAUGGAUUCUAUCAGAACUCCGCAAGUUAAGGGUGCUUGGGCGAAAGUAGUACUAGGAUCGGUGACCUCCUGCGAAGUCCUUAUAUUUCACCCAUU
>RF00001;5S_rRNA;ABIM01038502.1/816-934   3649:Carica papaya (papaya)
GGGUGUGAUCAUACCAGCACUAGUUCAUCGAAUCCCAUCAGAACUCCAUAGUUAAGCAUGCUUGGGCAAGAGUAGGACUAGGAUGGGUGACCUCCUGAUAAGUCAUCAUGUUGCACCCU
>RF00001;5S_rRNA;ABIM01033284.1/793-910   3649:Carica papaya (papaya)
AGGUACGAUCAUACUAGCACUUAUGCACCGGAUCCCAUCGAACUCCGUAGUUGAGCGUUCUUUGGCGAGAGUAGUACUAGGAUAGAUGAUCUUUUGGGUAGUUUUCGUGUUGCGCUCG
>RF00001;5S_rRNA;ABIM01032986.1/3670-3788   3649:Carica papaya (papaya)
AGGUGCGAUCAUACCAGCACUAAUGCACCGGAUCCCAUCAGAACUAUGCAGUUAAUGGUUCUUAGGCAAGAGUAGUACUACGAUGGGUGACCUCCUGCGAAGUCCUUAUAUUUCACCUA
>RF00001;5S_rRNA;ABIM01040536.1/1645-1763   3649:Carica papaya (papaya)
AGGUGCGAUCAUACCAGCACUAAUGCACCGGAUCCCAUUAGUACUCUGCAGUUAAGUGUGCUUGGGCGAGAGUAUAACUCAGAUGGGUAACCUCCUGGGAAGUCCUCGUGUUGAACCUA
>RF00001;5S_rRNA;ABIM01038447.1/1364-1481   3649:Carica papaya (papaya)
GGGUGCGAUCAUACCAACACUAAUGCAUUGGAUCCUGUUGAACACCGCAAUUAAGCGUGCUCUGGUGAAAGUAGUAUUAGGAUGGGUGACCUCCUACGAAGUCCUCGUAUUCUACACG
>RF00001;5S_rRNA;ABIM01043409.1/1416-1496   3649:Carica papaya (papaya)
GGGUGUGAUCAUACCAGCACUGUGGCACCGGAUCCCAUUAGAACUCUGCAGUUAAGUGUGCUUAUGCGAGAUUAGUACUCG
>RF00001;5S_rRNA;ABIM01036979.1/54-173   3649:Carica papaya (papaya)
AUGAGUGAUCAUACCCAGCAUAAUGCAACGGAUUUUAUCAGACUCUGCAAGUUAAGGGUGCUUGGGCGAGAGUAGUGCUAGGUUGGGUGAGCUCUGCGAAGUACUUAUAUUUCACCCAUU
>RF00001;5S_rRNA;ABIM01043723.1/684-794   3649:Carica papaya (papaya)
GAGUGCGAUCAUACCAGCACUAAUGCACCGAAUUCCAUAAGAACUCUGCAGUUAGGCGUGCUUGGGCGAUUUUCUUUUCAAAAACACCUCCAGAAUCCAAAUUUUCACCCC
>RF00001;5S_rRNA;ABIM01033138.1/3115-3231   3649:Carica papaya (papaya)
AGUGGCAUCAUACCAGCAUUAAUGCACUGGAUCCCAUCAGAACUCGGCAGUCAAGCGUGCUUGGGGGAGAGUAGUAUUGGGAUGGGUGACCUCUUGGGAAGUUUUGUAUCGCAACAA
>RF00001;5S_rRNA;ABIM01033226.1/4920-5038   3649:Carica papaya (papaya)
AGGUGCAAUCAUACCAGCACUAAUGCACCGGAUCCCAUCAGAACUCUGUUGUUAAGUGUGCUUGGGCGAGUGUAGUACUAGGAUGGGUGACUUCAUAGAAAGUUCUCCUGUUUCAUCUA
>RF00001;5S_rRNA;ABIM01032468.1/1-95   3649:Carica papaya (papaya)
UACCAGCACAAAUGCACCGGAUCCAUAUGACUCGCAGUUAAGUUUGCUUUGGCGAAUGUAGUAAAGGAUGGGUUACCUCCUGGGAAGUUCUCGUG
>RF00001;5S_rRNA;ABIM01041955.1/1229-1348   3649:Carica papaya (papaya)
AGGUGCGAUUAUACCAGCACUAAAGCUUCGGAUCCCCAUCAGAACUCCGCAGUUAAGUGUGCUUUGGCGAGAGUAGUACUCGGAUGGGUGACCACCUGGGAAGCUCUCGUGUUGCUCCUA
>RF00001;5S_rRNA;ABIM01034640.1/637-755   3649:Carica papaya (papaya)
AGGUGCGAUCAUACCAGCAAUAAUAUACCGGAUCCCAUUAGAACUCCACAGUUAAGUGUGCUUGAGCGAGAGUAGAACUCGGAUGGGUGACCUCCUGGGAAGUCCUCUUGUUGCACCCA
>RF00001;5S_rRNA;ABIM01035569.1/2408-2524   3649:Carica papaya (papaya)
AUCAGCGAUCAUACCAGCACUAAUGCAACUGAUUCUAUCAGAAUUCUGCAGUUAAGCGUGCUUGGGUGAGAGUAGUACUAGGAUGGGUGACCUCUUGCGAAGUCCUUAUAGUUCAAC
>RF00001;5S_rRNA;ABIM01029165.1/6434-6552   3649:Carica papaya (papaya)
AGUUGCGAUCAUACCAGCACUAAUACACCGGAUCCCAUCAGAACUCCACAGUUAAGUGUGUUUUGGCGAGAGUAAUACUCAGAUGGGUGAUCUCCUGGGAAGUUCUCGUGUCGCACCAA
>RF00001;5S_rRNA;ABIM01040487.1/1032-1150   3649:Carica papaya (papaya)
AGGUACGAUCAUACUAGCACUAAUGCACUGGAUCUCAUUAGAACUCUGCAGUUAAGUUUGCCAGGAUGAGAGUAGUACUCGGAUGGGUUACCUCCUAGGAAGUUAUCAUGUUGCACCAA
>RF00001;5S_rRNA;ABIM01043899.1/1165-1283   3649:Carica papaya (papaya)
AGGUGCGAUCAGACCAGCACAAAUGCACUUGAUCCCAUCAGAAGUCCGCAGUUAAGUGUGCUUUGGUGAAGGUAAUACAAGGAUGGGUUACCUCCUGGGAAGUUUUCGUGUUGCACCCA
>RF00001;5S_rRNA;ABIM01037566.1/1661-1779   3649:Carica papaya (papaya)
AGGUGCGAUUAUACCAGCACUAAUGCAUUGGAUGCCAUCAGAACUCCGCAGUGAAAUGUGCUUGGGCGAGAUUAGUACACGGAUGGGUGACCUCCUGGGAAGUUCUCGUGUCGCACCAA
>RF00001;5S_rRNA;ABIM01044632.1/499-616   3649:Carica papaya (papaya)
AGGUGCGGUCACACCAGCACUAAUGCACCGGAUCCCAUCAGAACUCCGCAGUUAAGUGUGCUUUGGCGAAAGUAGUACAAUGAUGGGUUACCUCCUGGGAAGUUCUCGUCAGUUUCUU
>RF00001;5S_rRNA;ABIM01034561.1/347-465   3649:Carica papaya (papaya)
AGGUGCGAUCAUACCAGCACUAAUGCACCGGAUCCCAUCAGAAAUCCGUAGUUAAGUGAGCUUGGGGGAGAGUAGUACUUUGAUGGGUGACCUCCUGGGAAGUCCUCGUUUCGCUCCAU
>RF00001;5S_rRNA;ABIM01029850.1/1774-1892   3649:Carica papaya (papaya)
AUGUUUGAUCAUACCAUCACUAAUUCACUGGAUCUCAUUAAAACUUCACGGUUAAGAGUGUUUGGGCGGGAAUAGUACUAGGAUGGGUGAACUCUAAGGAAGUCCUCAUGUUGCACCCU
>RF00001;5S_rRNA;ABIM01030282.1/3731-3850   3649:Carica papaya (papaya)
AUGAGGGAUCAUACCAGCCUAAUGCAACGGAUUCUAUCAGAACUCCGCAGUUAAGGGUGCUUUGGCGAGAAAAGUACUCGAAUGGGUGACCUCCUGCGAAGUCUUUAUAUUUCACCCAUU
>RF00001;5S_rRNA;ABIM01031837.1/979-1097   3649:Carica papaya (papaya)
GGGUGCGAUCAUACCAGCACUAGUUCACCGGAUCCCAUUGAAACUCUACAGUUAAGCAUGCUCAGGCGAGAGUAGUACUAGGAUUGAUGACCUACUAGGAAGUCCUCGUGUUGCACCAU
>RF00001;5S_rRNA;ABIM01037345.1/1307-1422   3649:Carica papaya (papaya)
UGCGAUCAUACCAGCACUAAUGCACCGGAUCCCAUCAGAACUCCGCAAUUAAGUGUGAUUUGGCGAUAGUAGUACUCGGAUGGGUGACCUCCUGGGAAGUACUUAUGUUGCAAAAA
>RF00001;5S_rRNA;ABIM01029476.1/1917-2035   3649:Carica papaya (papaya)
GGGUGUGAUCAUACUAGCACUAAUUCAUCGAAUCCCAUUAGAACUCUGCAGUUAAGCGUGCUUGGGCGAGAGUAGAACUAAGAUGGAUGACUUUCUGGAAAGUUCUCGUGUUGCACCCA
>RF00001;5S_rRNA;ABIM01035650.1/2231-2349   3649:Carica papaya (papaya)
AUGAGCAAUCAUACCAGCACCAAUGCAACGGAUUCUAUCAGAACUCCGCAAGUUAAGGGUGCUUGGGCAAGAGUAGCACUAGGAUGGGUGACCUCUGCGAAGUCCUUAUAUUUCACCCA
>RF00001;5S_rRNA;ABIM01045006.1/882-1000   3649:Carica papaya (papaya)
AGGUGUGAUCAUACCAGCACUAAUGCACCGGAUCCCAUCAGAACUCCGUAGUUAAGCGUGCUUGAACGAGAGUAGUACUCGGAUGGGUGACCUCCUGGGAAGUCUUCAUGUCACAAAUU
>RF00001;5S_rRNA;ABIM01033977.1/1413-1524   3649:Carica papaya (papaya)
AGUGGCAUCAUACCAACACUAAUGCACUGGAUCCCAUCAGAACUCUACAGUUAAGUGUGCUUUGGCGAGAGUAGUACUCGGAUGGGUGACCGCUCGACGUUACGCGCGACUU
>RF00001;5S_rRNA;ABIM01035389.1/2247-2368   3649:Carica papaya (papaya)
GGUUUCGAUCAUACCAUCAAUAAUUCACCGGAUCCCAUCAGAACUCCAUAGUUAAGCAUGCUUGGGCGAGAGUAGUACUAGGAUGGGUGACCUCCUAGAAAUUCCUAGUGUUGUUGCACCCU
>RF00001;5S_rRNA;ABIM01038447.1/575-694   3649:Carica papaya (papaya)
GAUUGUGAUCAUACUAGCACUAGUUCACCGGAUCUCAUCAGAACUCUGCAGUCAAGCGUUCUUGGGCGAGAGUAGUACUAGGAUGCAUGACCUUCUUGGAAGUGCUCAUGUUGACCCUUC
>RF00001;5S_rRNA;ABIM01035449.1/842-959   3649:Carica papaya (papaya)
GGGUGCGAUCAUACCAGCACUAAUUCACCAGAUCCCAUCAAACUCCGUAUUUAUGUGUGCUUGGGCGAGAGCAGUACUAUGAUGAGUGACCUCUUGGGAAGUCCUCGUGUUGCACUUA
>RF00001;5S_rRNA;ABIM01031605.1/5798-5917   3649:Carica papaya (papaya)
AGGUGCGAUCAUACCAGCACAAAAUGCACCGGAUCCCAUCAGUACUUUGCAGUUAAGUGUGCUUUGCAGAAAGUAGUACAAGGAUGGGUUACCUCCUGGGAAGUGCUCGCGUUGCACCAA
>RF00001;5S_rRNA;ABIM01030957.1/1642-1739   3649:Carica papaya (papaya)
UACGAUCAUACCAGCACUAAUGCAUCGGAUCCAAUUAGAACUCCGCAGUUAUGUUUGCCUGGGCGAGAGUGGUAGUGUAUGUAUUUGCAUCGUGAAAU
>RF00001;5S_rRNA;ABIM01035649.1/1466-1583   3649:Carica papaya (papaya)
GAGUGUGAUCAUAUCAGCACUAAUACACCGAAUCUCAUAAGUAAACUACAGUUAAGCAUGGUUGGCGAGAGUAGUAUGAGGAUGGGUGACCUCAUAGGAAGUUUUCAUGUUGUAUCCA
>RF00001;5S_rRNA;ABIM01028204.1/12628-12745   3649:Carica papaya (papaya)
GGGUGCGAUCAUACCAGCACUAGUUAACCGGAUCCAUCAGAACUUCGUAGUUAAGCGUACUUGGGCGAGAGUAGUACUACGAUGGGUCAUCUCCUGGGAAGUUCUCGUGUUGCAUAAU
>RF00001;5S_rRNA;ABIM01044924.1/1-115   3649:Carica papaya (papaya)
AAAUGCGAUAAUACCAGCACUACUGCAGCGGAUCCCAUCAGAACUCCAAAGUUAAAUGUGCUUGGACGGGAGUAGUACUAGGAUGGGUGACCUCUUGGGAAGUUCUCAUGUUGUA
>RF00001;5S_rRNA;ABIM01033349.1/292-410   3649:Carica papaya (papaya)
GGGUGCGAUCAUACCAUCACUAGUUCACCGAAUCCCAUCAGAACUCCGCAGUUAAGCGGGCUUGGGCAAGAGUAGUACUAGGAUGGGUGACUUCCUAGAAAUUUAUCGUGUUGACCCCU
>RF00001;5S_rRNA;ABIM01033088.1/3384-3502   3649:Carica papaya (papaya)
AGAUGCGAUCAUACCAGCGCUAAUGCACUGGAUUCCAUCAGAACUCCGCAGUUAAGUGUGCUUGGGCGAGAGUAUUUCUCGGAUGGGUAACCUCCUGGGAAGUUCUCGUGUUGCACCAA
>RF00001;5S_rRNA;ABIM01030596.1/4785-4903   3649:Carica papaya (papaya)
GGGUGCGAUCAUGCCAACACUAAUUCACUGGAUCCCAUCAUAACUCUGCAGGUAAGCAUUUUUGGGCAAAAGUAGUACUAGGAUGGGUGACCUCCUCGAAAAUUCUCGUGUUGCAACAU
>RF00001;5S_rRNA;ABIM01032252.1/1227-1345   3649:Carica papaya (papaya)
AAGUGCCAUUAUACCAUCAGUAAUUCACCGGAUCCCAUCAAAACUCCGCAGUUAAUUGUGUUUGGUCGAAUGUAGUACUAGGAGUGGUGACCUCCUGGGAUGUCGUUGUGUUGCACUUA
>RF00001;5S_rRNA;ABIM01041500.1/986-1103   3649:Carica papaya (papaya)
GGGUGCAAUCAUACCAGCACUAAUGCACUAGAUCCCAUCGGACUUUGCAGUUAAGCAUGCUUGGGCGAGAGUAGUACUACGAUCGGUAACCUUAUGAGAAGUCCUUGUGUUGCACUAU
>RF00001;5S_rRNA;ABIM01043087.1/878-996   3649:Carica papaya (papaya)
AGGUGCCAUCAUACCAUCAUUAAUUCACUGUAUCCCAUCAAAACUCCGCAGUUAACUGUGCUUGGGUGAAUGUAGUACUAGGAGUGGUGAACUCCUGAGAAGUCCUUGUGUUUCACCUA
>RF00001;5S_rRNA;ABIM01030650.1/3872-3990   3649:Carica papaya (papaya)
GGGUGCGAUCAUACCAGCACAAAUGCAACUGAUCCCAUCAGAACUCCGCAGUUAAGUGUGCUUUGGCGAAAGUAGUACAAUGAUGGGUUACCUCCUGGGAAGUUCUCGAGAUGUGCCGU
>RF00001;5S_rRNA;ABIM01033979.1/2153-2274   3649:Carica papaya (papaya)
AUUAGCGAUCAUACCAGCACUAAUGCAACGGAUUCUAUCAAAACUCCGCAAGCUAAGGGUGCUUAAGCGAGAGUAGUACUAGGAUGGGUGACCUCCUUCGAGGUCUUUAUAUUUCACCCAUU
>RF00001;5S_rRNA;ABIM01033727.1/3987-4105   3649:Carica papaya (papaya)
AGGUGCGAUGAUACCAGCACUAAUGCACCAGAUCCCAUAAGAACUCCGCAGUUAAGUUUGCUUGGGCGAGAGUAGUAUUCAGAUGGGUGACCUCCUAGGAAGUCCUUGUGUCGCAAUAA
>RF00001;5S_rRNA;ABIM01037173.1/171-289   3649:Carica papaya (papaya)
GGGAGUGAUCAUAUCAGCACUAGUUCACCGUAUCCCAUCAAAACUCCGCAGGUAAGUGUGCUUGGGUGAGAGUAGUACUAGGAUGGGUGAUCUCUUGGGAAGUUCUCGUGUUGCACCCU
>RF00001;5S_rRNA;ABIM01036238.1/664-782   3649:Carica papaya (papaya)
AGGUGCGGUCACACAAGCACUAAUGCAUCAGAUCCCAUCAGAGAUCCGCAGUUAAGUGUGCUUUGUCGAAAGUAGUCCAAUGAUGGGUUACCUCCUGGGAAGUUGUCGUGUUGUCCCAC
>RF00001;5S_rRNA;ABIM01038264.1/973-1091   3649:Carica papaya (papaya)
AAGUGCCAUUAUACAAUCACUAAUUCACCGGAUCCUAUUAGAACUCCACAGUUAAAUGUGCUUUGGCGAGUGUAAUACUAGGAGUGGUGACCUCCUGCAAAGUCCUCGUGUUGCAACUA
>RF00001;5S_rRNA;ABIM01038794.1/185-303   3649:Carica papaya (papaya)
AGGUGCGAUCAUACCAGUACUAAUGCAUCGGAUCCCAACAGAACUCCGCACUUAAGUGUGCUUGGGUGAGAGUAGUACUCGGAUGGGUGACCUCUUGGGAAGUCCUUUUGUUGCACUAA
>RF00001;5S_rRNA;ABIM01029735.1/2645-2763   3649:Carica papaya (papaya)
AGGUGCAAUUAUACCAGAACUAAUGCACCGAAUUCCAUCAGAAUUUUGUAGUUAUGCGUGCUUGGGCGAGAGUAAUAUUAAGAUGGGUGACAUCCUGGGAAGUUCUCGUGUUGCAUCUG
>RF00001;5S_rRNA;ABIM01031810.1/4298-4416   3649:Carica papaya (papaya)
AGGUGCGGUCACACCAGCAUAAAUGUACCGGAUUCCAUCAGAACUCUGCAAUUAAGUGUGAUUUGGCGAAAGUAGUAUAAUGAUGGGUUACCUCCUGGGAAGUUCUGGUGUUGCACCAA
>RF00001;5S_rRNA;ABIM01044826.1/191-309   3649:Carica papaya (papaya)
AGAUGCGAUCAUACCAGCACUAAUGCACCGAAUUCCAUCUGAACUCCGCAGUUAAGUGUGGUUUUGCGAGAGUGGUAUUAAGAUGGGUGACCUCCUAGGAAGUCCUCGUGUUUUACCCA
>RF00001;5S_rRNA;ABIM01039864.1/552-654   3649:Carica papaya (papaya)
AUUAACUGCAGAGUUCUUAUGGAUCCCAUCAGAACUCCGCAGUUAAGUGUGCUUGGACAAAAGUAGUAUUAUUGUGGGUGACCUCCUAGGAAGUUCUCGUAUU
>RF00001;5S_rRNA;ABIM01043323.1/932-1049   3649:Carica papaya (papaya)
AGUUGCGAUCAUACAAACACUAAUGCACAGGAUCCCAUCAGAACUCUGUAGUCAAACAUGCUUGGCCGAGAUUAUUUCUUGGAUAGGUGACCUCCUGAAAAGUCCUCGUGUUGAACCC
>RF00001;5S_rRNA;ABIM01038127.1/1423-1541   3649:Carica papaya (papaya)
AGGUGCGAUCUUACCAGCACUGAUGCACCGUAUCCCAUCAAAACUCAGCAGUUAAGUGUGCUUGGGCGAGAGUAGUACUCGGAUGGGUGACCUCCUAGGAAGUCCUCUUGUUGCACUAA
>RF00001;5S_rRNA;ABIM01041092.1/1299-1417   3649:Carica papaya (papaya)
GGGUGCGAUCAUACAAGCAAUAUUUCACCAUAUCCCAUCAGAACUCCGCAGUCAAGCGUGCUUGGGCGAGAUUAUUACUACAAUGGGAGACCUCUUGGGAAGUACUCGUGUUGCACCCU
>RF00001;5S_rRNA;ABIM01028677.1/5563-5680   3649:Carica papaya (papaya)
GGUUGCGAUCACACCAGCACUAAUGCACCGGAUCCCAUCAGAACUCCGUAGUUAAGUGUGCUUUGGCGAGAAUAGUAGUGGAUGGGUGACCUCUUGAGAAGUUCUCGUGUUGCACCCA
>RF00001;5S_rRNA;ABIM01036041.1/494-612   3649:Carica papaya (papaya)
AGGUGCGAUCAUACCAGUACUAAUGCACCGGAUCCCAUCAGAACUUCGCAGUUAAGGAUGCUUGGGUAAGAGUACUAUUAGGAUGGUUGACCUCUUGGGAAGUCCUCGUGUUGCACCCA
>RF00001;5S_rRNA;ABIM01037841.1/1017-1126   3649:Carica papaya (papaya)
GGGUGCAAUCAUAUAGUUCUCUGGAUCCCAUCAGAACUUUGCAGUUAAAGGUGCUCAGGUGAGAGUAGUACUAGGAUUGGUGAUUUGCUGGAACCCUCGUGUUGCACCAU
>RF00001;5S_rRNA;ABIM01040603.1/979-1097   3649:Carica papaya (papaya)
AGAUGCGAUCAUAUUAGUACUAAUUCACCGGAUCCCAUCAGAACUCUAUAGUUAAGCAUUUUUGGGUGAGAGUAGUACUAUGAUGGGUGACUUCUUUGGAAGUCCUCAUGUUGCUCCCU
>RF00001;5S_rRNA;ABIM01036737.1/2005-2123   3649:Carica papaya (papaya)
GGUGCGAUCAUACCAGCACUAAUGCAACGGAUUCUAUCAGAACUCCGUAGGUAAGGGUGCUUGGGCGAGAUUAGUUCUAGCAUGGGUUACUUUGUGCGAAGUUCUUUAUAUUUUCACCC
>RF00001;5S_rRNA;ABIM01045033.1/141-259   3649:Carica papaya (papaya)
AAGUGGCAUCAUUCCCGCACUAAUGCACUGGAUCCCAUCAAAACUCCGUAGGUAAGGGUGCUUAGGCGAGAGUAGUACUAGCAUGGGUUACCUCCUGUGAAGUCCUUAUAUUUCACCCA
>RF00001;5S_rRNA;ABIM01039591.1/1667-1785   3649:Carica papaya (papaya)
AGGUGCGAUCACACUAGCACUAAUGCACUGGAUCCAAUAUGAACUCCGUAGUUAAGGGUGCUUGGGUUAGAGUAGUGCUAGGAUGGGUCACCUCUUGCGAAAUCCUUAUAUUUCACCCA
>RF00001;5S_rRNA;ABIM01036847.1/466-584   3649:Carica papaya (papaya)
AGGUGCUAUUAUACCAUCACUUAUUCACCGGAUCCCAUCCAAACUCCGCAGUUAAAUGUGCUUGGGCGAGUGCAGUACUAUGAGAGUUGACCUCCUCGGAAGUCCUCGUGUUGCACCUA
>RF00001;5S_rRNA;ABIM01035391.1/31-152   3649:Carica papaya (papaya)
AGGUGCGAUCAUACCAUCACUAAUGCACCGGAUCCCAUCAGAACUCUACAAUUAAGUGUGCUUGGGCGACAGUAGUACUUCGGAUGGUUGACCUUUUGGAGAAGUCCCUCGUGUCGCACUAA
>RF00001;5S_rRNA;ABIM01038525.1/1865-1985   3649:Carica papaya (papaya)
AGGUGCGAUCAUACCAGCACUAAAGCUCCAGAUCCCAUCAGAACUCUGCAGUUAAGUGUGCUUGGGCGAGCAUAGUACUCGGAUGGGUGACCAAAGCAGGCAACACCUCGUAUGAGACUAC
>RF00001;5S_rRNA;ABIM01041952.1/1192-1311   3649:Carica papaya (papaya)
UGAUGCGAUUAUACCAGCACUAAAGCACCUGAUCCCAUCAGAACUCCGCAGUUAAGUGUGCUUGGGUGAGAGUAGAACACGGAUAGGUGGCCUUGUGGGAAGUCCUCGUCCCCCCACCAA
>RF00001;5S_rRNA;ABIM01038952.1/1313-1428   3649:Carica papaya (papaya)
UAUUACGAUCAUUCCAGUACUAGUUCCCUUGAUCUCAUCAGAACUCUGCAGUUAAGCAUGCUUAGGUGAGAGUAGUACUAGGAUGGGUGACCUUCUAGGAAGUCCUCAUGUUACAC
>RF00001;5S_rRNA;ABIM01042585.1/489-607   3649:Carica papaya (papaya)
AGGUGCGAUCUUACCAGCACAAAUGUACCAGAUCCCAUUAGAACUCCGCAGGUAAGUGUUCUUUGGCGAAAGUAGUACAAGCAUGGGUUACCUCCUAGGAAGUUCUCGUGUUGCACCCU
>RF00001;5S_rRNA;ABIM01037827.1/1350-1470   3649:Carica papaya (papaya)
AUGAGCGAUCAUACCAGCAUUAAUGCAAGUGAUUUUAUCAUAAUUCUGCAGUUAAGGGUGCUUGGGCGAGAGUAGUACUAGGAUUGGUGACCUCCUGCGAAGUCCUUAUAUUUCACCCAUU
>RF00001;5S_rRNA;ABIM01043000.1/1328-1446   3649:Carica papaya (papaya)
GGGUGCGAUCAUACCAGCACAAAUGCACCAGAUCCCAUCAGAACUCCGCAGUUAAGUGUGCUUAGGCAAGAUUUGUACUCGGAUGGAUGACCUCCAGGGAAGUCCUUAUGUCGCACCAA
>RF00001;5S_rRNA;ABIM01029735.1/775-893   3649:Carica papaya (papaya)
AGGUGCGAUUAUACAAGAACUAAUGCACCAGAUUCCAUCAGAACUUCGCAGUUAUACAUGCUUGUGCGAGAGUAGUAUUAAGAUGGGUGACCUCUUAGGAAGCCCUCGUGUUGCACCUG
>RF00001;5S_rRNA;ABIM01039983.1/22-142   3649:Carica papaya (papaya)
AGGUGCGAUCACACGAUCAAUAAUGCACCGGAUCCCUUCAGAACUCCGCAGUUAAGUGUGAUUUUGCGAGAGUAGCAACUAGGAUGAGUGACCUUUGGGGGAAGUUCUCGUGUUGCACCCA
>RF00001;5S_rRNA;ABIM01039203.1/1323-1441   3649:Carica papaya (papaya)
UGGUGCGAUCAUACAAGCACUAAUUCACCAGAUCCCAUUAGAACUCCGCAGUUAAGCGUUUUUGGGUGAGAGUAGUACUAAGACGAUUGACCUCUUAGAAAGUCCUUGUGUUGCACCCU
>RF00001;5S_rRNA;ABIM01030897.1/948-1066   3649:Carica papaya (papaya)
AAGUGCGAUCAUACCAGCACAAAUUCACCGGAUCCCAUCAGAACUCCACAGUUUAGUGUGCUUUGGCGAGAGUAGUACAAGGAUGGUUCACCUCCUGGGAAGUUCUGGUGUUGCACCAA
>RF00001;5S_rRNA;ABIM01041297.1/1184-1282   3649:Carica papaya (papaya)
CGCAUAAUGAAACAUGAGCGGAUUCUAUCAGAACUCCGCAGGUAAGGGUGUUUGGGCGAGAGUAGUACUAUGAUGGGUUAUCUCCUGCGAAAUCCUUGU
>RF00001;5S_rRNA;ABIM01029442.1/2826-2944   3649:Carica papaya (papaya)
AGGUGCUAUCAUACCAGCACUAAUGCACCGGUUCCCAUAAGAACUUCGCAGUUUAGUGUGCUUGGGCGAGAGUAAUACUCAGAUGGCUGACCUCCCAGGAAGUCCUCGUGUUGCACCAA
>RF00001;5S_rRNA;ABIM01034336.1/374-491   3649:Carica papaya (papaya)
GGGUGCAAUCAUACUAGCAUUAAUACACCAGAUCCCAUCGAACUCCGUAAGUAAGUGUGCUUGGGCGAGAGUAGUACUAAGAUGGGUGACCUCCUAGGAAGUUCUCUUAUUGCACCCG
>RF00001;5S_rRNA;ABIM01030925.1/7002-7120   3649:Carica papaya (papaya)
CAGUGCAAUCAUACUAGCACUAAUGCACCGGAUCCCAUCAGGACUCCGUAGUUAAUUGUGCUUGGGUGAGACUAGUAUUAGAAUGGGUGAUCUCCUCGAAAGUUUUCGUGUUGCACACA
>RF00001;5S_rRNA;ABIM01043437.1/64-177   3649:Carica papaya (papaya)
GCGAUCAUACUAGAACUAAUGCAACGGAUUCUAUCAGAACUCUGUAGUUAAGGGUGCUUGGGCGAGAGUAGUACUAGGAUGGGUGACCUCCUGUGCUUGCACGUUACGCGAGAC
>RF00001;5S_rRNA;ABIM01030596.1/734-851   3649:Carica papaya (papaya)
GAGUACUAUCAUACCAGUAUUAAUGCACUGGAUCCCAUUAGAACUCCACAGUUAAGUGUUCUUGGGUGAGAGUAGUAUUAUUAUGGGUGACCUCCAGGAAGUCCUCGUGUUGCACUCA
>RF00001;5S_rRNA;ABIM01039704.1/362-480   3649:Carica papaya (papaya)
AGGUGCGAUCAAACCAACACCAUUUCAUCGGAUCCCAUUAGAACUACGCAGUUAAGCGUGCUUGGGUAAGAGUAGCACUAGGAUGGGUAACCUCCUUGGAAGUCCUCGUGUUGCACCCU
>RF00001;5S_rRNA;ABIM01033988.1/1254-1363   3649:Carica papaya (papaya)
AGGUGCAAUCAUACCAGCAAUAAUGCACCGGAUCCCAUCAGAACUCUGCAGUUAAGUGUCCUUGGGUGAGAGUAGUACUAGAAUCUUGGGAAGUACUCAUGUUGCACCCA
>RF00001;5S_rRNA;ABIM01031860.1/4916-5035   3649:Carica papaya (papaya)
GAGUGUAUGUAUUUCCAGCACUAACGCACCGGAUCCUAUCAGAACUCUGUAAUUAAGUGUGCUUGGGCGAGAGUAGUACUAGGAUGAGUGACCUCCUUAGAAGUUCUCGUGUUGCACCCA
>RF00001;5S_rRNA;ABIM01042235.1/1333-1451   3649:Carica papaya (papaya)
AGGUAUGAUCAUACCAGCACUAAUGCACCGGAUCCCAUCAGAACUCCGAAAUUAAGUGUACUUGGGAGAGAGUAGUACUAGGAUGGGUGACCUCUUGGGAAGUCUUUGUGUUGCACCCA
>RF00001;5S_rRNA;ABIM01041991.1/319-437   3649:Carica papaya (papaya)
GAGUGCGAUCAUACUAGCACUAGUUCACCAGAUCCCAUCACAACUUCGCAGUUAAGCGUGCUCGAGCAAGAGUAGUGCUGGGAUUGGUGACCUGCUGGGAAGUCCUCGUGUUUCACCAU
>RF00001;5S_rRNA;ABIM01001148.1/1434-1552   3649:Carica papaya (papaya)
AGGUGCGAUAGGACCAGCACUAAGGCACUGAAUCCUAUAAGAACUCUGCAGUUAAGUGUCCCUUGGUGAGAUUAGUACUAAGAUGGUUGACCUCUUGGAAAGUCCUCGUAUUGUUCCUA
>RF00001;5S_rRNA;ABIM01035134.1/1305-1423   3649:Carica papaya (papaya)
GGUUGAGAUCAUACCAGUAAUAGUUCACCAGAUCCCAUCAAAACUCCGCAGUUAAGUGUGCUUGGGCGAGAAUAGUACUAGGAUAGGUGUCCUCCUUUGAAGUUCCCGUGUUGUACCCG
>RF00001;5S_rRNA;ABIM01045760.1/71-189   3649:Carica papaya (papaya)
GGGUGCGAUCAUACCAACACUAAUGCACUGAAUCCCAUUAGAACUCCGUAGUUAAGUGUGCUUGUGCGAGAGUAGUACUAUGAUUGGUUACCAUUUAGAAAGUCCUCGUGUUGUACCCG
>RF00001;5S_rRNA;ABIM01037020.1/2505-2596   3649:Carica papaya (papaya)
UCAUACUAGUACUAAUGCAUUGGAUCCCAUCAGAACUCUGCAGUUAAGGGUGCUUGGGCGAGAGUAGUACUAGGAUCGGUGACCUCCUGCGA
>RF00001;5S_rRNA;ABIM01001753.1/472-588   3649:Carica papaya (papaya)
GGGUGCGAUUAGACUAGCACUAGUUCUCGGAUUCCAUCAGAACUUUGCACAAAAACGAGCUUGGGCGUGAGUAGUACUAGGAUGGGUGACCUCCUGGGAAGUCUUCAGUUGCACCCC
>RF00001;5S_rRNA;ABIM01043089.1/416-534   3649:Carica papaya (papaya)
AGGUGCGAUCAUACCAACACUAAAGCUCCAGAUCCCAUCAGAACUCUGCAGUUAAGUGUGCUUAGGGGAGGGUAGUACUCGGAUGGGUGACCACUUGGGAAGCCCUCGUGUUGCACCUA
>RF00001;5S_rRNA;ABIM01021885.1/130-237   3649:Carica papaya (papaya)
GAAAACCAGCACUAGUGCAACAGAUUCUAUUAAAACUCCACAAGUUAAGGGUUCUUGGGCGAGAGUUGUACUAGGAUGGGUGACCUCCUACGAAGUCCUUAUAUUUCA
>RF00001;5S_rRNA;ABIM01037899.1/688-806   3649:Carica papaya (papaya)
GGGUGCGAUCAUACCAACACUAAUACACCGAAUCCCAAUAAAACUCCCCAGUAAAGCAUCGUUGGGAGAGAGUAGUACUAAGAUGGGUGACCUCUUGAAAAAUCCUCGUGUUGCACCCA
>RF00001;5S_rRNA;ABIM01034556.1/1017-1135   3649:Carica papaya (papaya)
AUGAGCGAUCAUACCAGCACUAAUGCAACAGAUUCUAUCAGAACUCCGCAAGUUAAGGGUGCUUGGGCGAAGUUAUUAUAUUUCGCCUAUUUUUGGGAAAUCCUCGUGUUGCACUCAUU
>RF00001;5S_rRNA;ABIM01044324.1/354-471   3649:Carica papaya (papaya)
GGGUGCGAUAAUAACAGCACUAAUGCAUCGAAUCCUGUCGAACUCCGCAAUUAAGCGUGCUCUGGUAAAAGCAGUAUUAGGAUGGGUGACCUCCUGCGAAGUCCUCACGUUUCACCCG
>RF00001;5S_rRNA;ABIM01045490.1/660-778   3649:Carica papaya (papaya)
UAGUGCGAUCAUAGCAGCACUAAUGCACCGGAUUCCCUUAGAACUCCGCAGUUAAGUGUGCUUGGGCGAGAGUAGUACUUGGAUGGGUGACCUUUUGGGAAGUCCUUGUGUUGCCAUAA
>RF00001;5S_rRNA;ABIM01033092.1/1147-1265   3649:Carica papaya (papaya)
GAGUGCGAUCGUACCAACUCUAGUUCACCAGAUCCCAUCAAAACUUCGCAGUUAAGCGUGUUUGGGCGAGAGUAGUACUAAGAUGGGUGGCCUCCCUGGAAGUCCUCGUGUUGCUCCCU
>RF00001;5S_rRNA;ABIM01035484.1/155-272   3649:Carica papaya (papaya)
CUGAGCAAUUUUACCAGCACCAAUGCAACAGAUUUUAUCAAAAGUCCGCAAGUUAAGGGUUCUUGGGCGAGAGUAGCAGUAGGUUGGAUGACCUCCUCGGAAGUCCUUAUCUUUCACC
>RF00001;5S_rRNA;ABIM01031860.1/6209-6327   3649:Carica papaya (papaya)
GAGUGCGAUUAUACCAGCAAUUAUGCACCGGAUCCCAUCAGAACUCCUUAGUUAAGUGUGUUUGGGCAAGUGUUGUUCUAGGAGUGGUGACCUCUUGGGAAGUGCUCGUGUUGCACAUA
>RF00001;5S_rRNA;ABIM01044976.1/10-127   3649:Carica papaya (papaya)
AAGUGUGAUCAGACCAGCACUAAUGACCCAAAUCCCAUUAUAACCCUAUAGUUAACUGUGCUUGGGCGAAAGUAUACUAGGAUGGGUGACCUCCUGGGAAGUACUUGUGUUGCACCCA
>RF00001;5S_rRNA;ABIM01040243.1/1193-1311   3649:Carica papaya (papaya)
AUGUGGGAUCAUACCAGCACUAAUGCAACGGAUUCUAUCAGACUCCCGUAGUUAAGGGUGCUUGGGCGAGAAAAGUACUCGGAUGGGUGACCUCGUGGGAAGUCCUUAUAGUUCACCUC
>RF00001;5S_rRNA;ABIM01042215.1/516-634   3649:Carica papaya (papaya)
AAGUGCAUUCAUACCAGCAUUAAUGCUCCGGAUCCCAUCAGAAGUCCGCAGUUAAGUGUGUUUGGGCAAGAGUAAUACUAGAAUGGGUGACCUCCUGGGAAAUCUUCGUGUUGCACCUA
>RF00001;5S_rRNA;ABIM01034998.1/2687-2805   3649:Carica papaya (papaya)
GGGUGUGAUCAUACCAGCAUUCAUGCACCAGAUCCCAUCAGAACUCCACAGUUAAAUGUGUUUGGGUAAGAGUAGUACUAGGAUGACUGACCUCCUGGGAAGUCCUCGAGUUGCACCCA
>RF00001;5S_rRNA;ABIM01031489.1/6702-6820   3649:Carica papaya (papaya)
GAGUGCGAUCAAACAAUCACCAAUGCACCGGAUCCCAUCAGAACUCCGCAGUUAAGUGUGCUUGGGCGAGAGUAGUUCUCGGAUGGGUGAUCUCCUGGGAAGUCCUCUUGUCGCACCAG
>RF00001;5S_rRNA;ABIM01030708.1/1760-1878   3649:Carica papaya (papaya)
UGGUGCGAUCAUACCAGCACUAAUGCUCCGGAUCCCAUCAGAACUCCGCACUUAAGUGUGCUUGGGCUAGAGUAGUACUCGGAUGGGUGACCUCCUGUGAUGUCCUCGUGUUGUGCCCG
>RF00001;5S_rRNA;ABIM01034117.1/3085-3203   3649:Carica papaya (papaya)
GAGUGCGAUCAUACCAGCAUUAAUUCACCAAAUCCCAUCAAAAUUCUGCAGUUAAGCGUGUUUGGGAAAGAGUGGUACUAAAAUGGGUGACUUCCUGGGAAGUUCUCAUGUUGCACCCA
>RF00001;5S_rRNA;ABIM01034460.1/1317-1435   3649:Carica papaya (papaya)
AGGUGCGAUCAUAUCAGCACUAAUACAUCGGAUCCCAUCAAAACAUUGCAGUUAAGUGUUCUUUGGGGAGAGUAGUACUAGGAUGGGUGACCUCCUGUGAAGUCCUCGUGCUGCACCCA
>RF00001;5S_rRNA;ABIM01023659.1/45998-46116   3649:Carica papaya (papaya)
GGUUGCGAUCAUACCAGCACUAAUGCACCGGAUCCCAUCAGAACUCCGCAGUUAAGUGUGCAUGGGCGAGAGUAGUACUCAAAUGGGUGACCUCAUGGGAAGUCUUCAUGUCGCACCAA
>RF00001;5S_rRNA;ABIM01042015.1/322-440   3649:Carica papaya (papaya)
GGGUGCGAUCAUACCAGCACUAGUUCACCGGAUCCCAUCAAAAAUCUACAGUAAUGCGUGCUUGGGCGAGAGUAGUAUUAGGAUUGAUGAUCUCCUAGGAAGCCCUCAUGUUGCAUCCU
>RF00001;5S_rRNA;ABIM01037208.1/614-732   3649:Carica papaya (papaya)
GGCUGAGAUCAUACCAGCACUAACACACCGUAUCCCAUCAUAACUCCGUAGUUAAGUGUGUUUGGAUGAGAUUAAUACUAGGAUGAGUGACCUCCUAGGAAGUCCGCGUGUUGCACCCA
>RF00001;5S_rRNA;ABIM01041796.1/729-847   3649:Carica papaya (papaya)
AGGUGCGAUCAUACCAGCACAAAUGCACCGGAUCCCAUCAGAACUAUGCAGUUAAGUGUACUUUGGCGAAACUAGUACAAGGAUGGGUUACCUCCUGGGAAGUUCUCAUGUUGAACCUU
>RF00001;5S_rRNA;ABIM01042028.1/99-216   3649:Carica papaya (papaya)
AGGUGCCAUUAUACCAGCACUAAUGCAUCGAAUCCCAUCAAAACUCCACAGUCAAGUGUGUUUGGGCGAGAGUAGUUCUAGAAUGGGUACCUCCUGGGAAGUUCUUGUGCUGCACCUA
>RF00001;5S_rRNA;ABIM01044715.1/852-981   3649:Carica papaya (papaya)
AGAUGUGAUCAUACCAGCACUAAUGCACCGGAUCCCAUCAGAAUGCACUAAUGUAUCUGCAGUUAAGUUUGCUUGGGCAAGAGUAUCACUCGGAUGGGUGACCUCCUGAGAAGUCCUCGUGUUGCACCUA
>RF00001;5S_rRNA;ABIM01033399.1/347-465   3649:Carica papaya (papaya)
GGGUUCGAUCAUACCAACAAUAAUGCAUCGGAUCCCAUCAGAACUCUGCAGUUAAACGUGCUUGGGCGAAAGUAGUACUAGGAUGGAUGAUCUCCCGGGAAGUCCUCGUGUUGCACCCU
>RF00001;5S_rRNA;ABIM01032342.1/1777-1895   3649:Carica papaya (papaya)
AGGUGCGAUAAUACCAGCACUAAUGCAACGGAUUCUAUCAGAACUCCGUAGGUAAGGGUUCUUGGACGAGAGUAGUACUAGCAUGGGUUACCUCCUGGUAAGUCUUUAUAUUUCAUCCA
>RF00001;5S_rRNA;ABIM01032647.1/2455-2574   3649:Carica papaya (papaya)
AUGAGCGAUCAUACUAGCGCUAAUGCAACAGAUUCUAUCAGAACUCUGCAGUUAAGGGUGCUUGGUGAGAGUAGUGCUUGGAAUGGUGACCUCCUGCGAAGUCCUUCUAUGUCACCCAUU
>RF00001;5S_rRNA;ABIM01047360.1/202-320   3649:Carica papaya (papaya)
AGGUGCGAUCAUACCAGCACUAAAGCCCCGGAUCCAAUCAAAACUCCGCAGUUAAGUUUACUUGGGCGAGAGUAGUACUCGGAUGGGUGACCACUUGGGAAUCCCUCAUGUUUUACCUA
>RF00001;5S_rRNA;ABIM01034887.1/827-944   3649:Carica papaya (papaya)
AUGUGCAAUCAUACCAGCACUAAUGCACCAAAUCCCAUCAGAACUCCGCAGUUAAGUGUGUUUGGCGAGAGUUGUUCUCAGAUGGGUGACCUCUUGGGAAGUCCUUGUGUCGCACCAA
>RF00001;5S_rRNA;ABIM01036052.1/637-753   3649:Carica papaya (papaya)
GGAUGUGAUCAUACCAGCACUAGUUCAUUGGAUCCUAUCAGAACUUUGCAAUUAAGCGUACUUGAGAGAGAAUAGCACUAGGAUGGGUGACCUCCUAGGAAGUCUUCGUAUUGCACA
>RF00001;5S_rRNA;ABIM01029233.1/2578-2696   3649:Carica papaya (papaya)
GGGUGCGAUCAUACCAGCAUUAGUUCACCGGAUCCCAUCAGAACUCCACAAUUAUGCGUGUUUGGGUGAGAGUUGUACAAGGAUGGGUGAUCUUCUGGGAAGUUCUUGUGUUGCACCCU
>RF00001;5S_rRNA;ABIM01038407.1/1313-1430   3649:Carica papaya (papaya)
GGGUGCAAUCAUACUAGCAUUAAUGCACCGAAUCCCAUCGAACUCCGUAGUUAAGCGUGCUUGGGUGAGAGUAGUACUAGGAUGUGUGACCUCUUUGGAAGUUCUCUUGUUUCACCUG
>RF00001;5S_rRNA;ABIM01035814.1/2907-3023   3649:Carica papaya (papaya)
[truncated: 3,931,111 more chars]
