# Supplementary material for: C-mii: a tool for plant miRNA and target identification
Source: BMC Genomics. 2012 Dec 7;13(Suppl 7):S16. doi: 10.1186/1471-2164-13-S7-S16 (PMC3521235; doi:10.1186/1471-2164-13-S7-S16)
Supplement: Additional file 5 — (Microsoft Excel) - List of true positives (TP), false positives (FP), and false negatives (FN) of the miRNA identification on TAIR10 cDNA dataset. [file 1471-2164-13-S7-S16-S5.xls]

## Sheet: output1
input_sequence_10268	AT2G25095.1	Symbols: MIR156A	MIR156A; miRNA	chr2:10676472-10676553 REVERSE LENGTH=82					TPs
input_sequence_22578	AT4G30972.1	Symbols: MIR156B	MIR156B; miRNA	chr4:15074945-15075024 FORWARD LENGTH=80
input_sequence_22679	AT4G31877.1	Symbols: MIR156C	MIR156C; miRNA	chr4:15413319-15415873 REVERSE LENGTH=857
input_sequence_24576	AT5G10945.1	Symbols: MIR156D	MIR156D; miRNA	chr5:3456647-3456732 REVERSE LENGTH=86
input_sequence_24681	AT5G11977.1	Symbols: MIR156E	MIR156E; miRNA	chr5:3867213-3867308 FORWARD LENGTH=96
input_sequence_26042	AT5G26147.1	Symbols: MIR156F	MIR156F; miRNA	chr5:9136126-9136215 FORWARD LENGTH=90
input_sequence_09614	AT2G19425.1	Symbols: MIR156G	MIR156G; miRNA	chr2:8412516-8412618 REVERSE LENGTH=103
input_sequence_29175	AT5G55835.1	Symbols: MIR156H	MIR156H; miRNA	chr5:22597012-22597117 REVERSE LENGTH=106
input_sequence_06277	AT1G66783.1	Symbols: MIR157A	MIR157A; miRNA	chr1:24913206-24913296 REVERSE LENGTH=91
input_sequence_06279	AT1G66795.1	Symbols: MIR157B	MIR157B; miRNA	chr1:24921104-24921194 FORWARD LENGTH=91
input_sequence_14637	AT3G18217.1	Symbols: MIR157C	MIR157C; miRNA	chr3:6244529-6244693 REVERSE LENGTH=165
input_sequence_04409	AT1G48742.1	Symbols: MIR157D	MIR157D; miRNA	chr1:18026838-18027009 REVERSE LENGTH=172
input_sequence_13793	AT3G10745.1	Symbols: MIR158A	MIR158A; miRNA	chr3:3366331-3366430 REVERSE LENGTH=100
input_sequence_05164	AT1G55591.1	Symbols: MIR158B	MIR158b; miRNA	chr1:20772218-20772302 FORWARD LENGTH=85
input_sequence_06994	AT1G73687.1	Symbols: MIR159A, MIR159	MIR159/MIR159A; miRNA	chr1:27713234-27713415 REVERSE LENGTH=182
input_sequence_01813	AT1G18075.1	Symbols: MIR159B, MIR159	MIR159/MIR159B; miRNA	chr1:6220648-6220833 FORWARD LENGTH=186
input_sequence_12571	AT2G46255.1	Symbols: MIR159C	MIR159C; miRNA	chr2:18994632-18994856 FORWARD LENGTH=225
input_sequence_11798	AT2G39175.1	Symbols: MIR160A, MIR160, FOC	MIR160/MIR160A; miRNA	chr2:16340282-16340360 FORWARD LENGTH=79
input_sequence_21128	AT4G17788.1	Symbols: MIR160B, MIR160	MIR160/MIR160B; miRNA	chr4:9888986-9889066 FORWARD LENGTH=81
input_sequence_28198	AT5G46845.1	Symbols: MIR160C, MIR160	MIR160/MIR160C (MICRORNA160); miRNA	chr5:19009098-19009178 REVERSE LENGTH=81
input_sequence_04356	AT1G48267.1	Symbols: MIR161	MIR161; miRNA	chr1:17825730-17825819 FORWARD LENGTH=90
input_sequence_25717	AT5G23065.1	Symbols: MIR162B	MIR162B; miRNA	chr5:7740610-7740697 REVERSE LENGTH=88
input_sequence_06271	AT1G66725.1	Symbols: MIR163	MIR163; miRNA	chr1:24883931-24884559 FORWARD LENGTH=629
input_sequence_12711	AT2G47585.1	Symbols: MIR164A, MIR164	MIR164/MIR164A; miRNA	chr2:19520770-19520847 FORWARD LENGTH=78
input_sequence_23637	AT5G01747.1	Symbols: MIR164B, MIR164	MIR164/MIR164B; miRNA	chr5:287586-287734 FORWARD LENGTH=149
input_sequence_26206	AT5G27807.1	Symbols: MIR164C, MIR164, EEP1	MIR164/MIR164C; miRNA	chr5:9852664-9852783 FORWARD LENGTH=120
input_sequence_00021	AT1G01183.1	Symbols: MIR165A, MIR165	MIR165/MIR165A; miRNA	chr1:78932-79032 REVERSE LENGTH=101
input_sequence_18992	AT4G00885.1	Symbols: MIR165B, MIR165	MIR165/MIR165B; miRNA	chr4:369856-369991 REVERSE LENGTH=136
input_sequence_12621	AT2G46685.1	Symbols: MIR166A, MIR166	MIR166/MIR166A; miRNA	chr2:19176126-19176261 FORWARD LENGTH=136
input_sequence_18712	AT3G61897.1	Symbols: MIR166B, MIR166	MIR166/MIR166B; miRNA	chr3:22922210-22922321 FORWARD LENGTH=112
input_sequence_24371	AT5G08717.1	Symbols: MIR166D, MIR166	MIR166/MIR166D; miRNA	chr5:2840628-2840728 FORWARD LENGTH=101
input_sequence_27636	AT5G41905.1	Symbols: MIR166E, MIR166	MIR166/MIR166E; miRNA	chr5:16775524-16775658 REVERSE LENGTH=135
input_sequence_30000	AT5G63715.1	Symbols: MIR166G, MIR166	MIR166/MIR166G; miRNA	chr5:25504813-25504902 FORWARD LENGTH=90
input_sequence_15168	AT3G22886.1	Symbols: MIR167A	MIR167A; miRNA	chr3:8108021-8108622 FORWARD LENGTH=602
input_sequence_18871	AT3G63375.1	Symbols: MIR167B	MIR167B; miRNA	chr3:23406177-23406267 FORWARD LENGTH=91
input_sequence_13184	AT3G04765.1	Symbols: MIR167C	MIR167C; miRNA	chr3:1306622-1306781 REVERSE LENGTH=160
input_sequence_03162	AT1G31173.1	Symbols: MIR167D	MIR167D; miRNA	chr1:11137365-11138969 FORWARD LENGTH=1605
input_sequence_21318	AT4G19395.1	Symbols: MIR168A, MIR168	MIR168/MIR168A; miRNA	chr4:10578652-10578755 FORWARD LENGTH=104
input_sequence_28033	AT5G45307.1	Symbols: MIR168B, MIR168	MIR168/MIR168B; miRNA	chr5:18358805-18358893 REVERSE LENGTH=89
input_sequence_14093	AT3G13405.1	Symbols: MIR169A	MIR169A; miRNA	chr3:4359012-4359202 REVERSE LENGTH=191
input_sequence_25903	AT5G24825.1	Symbols: MIR169B	MIR169B; miRNA	chr5:8527469-8527649 FORWARD LENGTH=181
input_sequence_27382	AT5G39635.1	Symbols: MIR169C	MIR169C; miRNA	chr5:15870590-15871000 REVERSE LENGTH=411
input_sequence_04954	AT1G53683.1	Symbols: MIR169D	MIR169D; miRNA	chr1:20039463-20039616 REVERSE LENGTH=154
input_sequence_04955	AT1G53687.1	Symbols: MIR169E	MIR169E; miRNA	chr1:20041518-20041734 FORWARD LENGTH=217
input_sequence_14218	AT3G14385.1	Symbols: MIR169F	MIR169F; miRNA	chr3:4805684-4805850 REVERSE LENGTH=167
input_sequence_21546	AT4G21595.1	Symbols: MIR169G	MIR169G; miRNA	chr4:11482879-11483257 REVERSE LENGTH=379
input_sequence_01947	AT1G19371.1	Symbols: MIR169H	MIR169H; miRNA	chr1:6695420-6695609 REVERSE LENGTH=190
input_sequence_15614	AT3G26812.1	Symbols: MIR169I	MIR169I; miRNA	chr3:9871960-9872165 REVERSE LENGTH=206
input_sequence_15615	AT3G26813.1	Symbols: MIR169J	MIR169J; miRNA	chr3:9872333-9872553 REVERSE LENGTH=221
input_sequence_15616	AT3G26815.1	Symbols: MIR169K	MIR169K; miRNA	chr3:9875525-9875737 REVERSE LENGTH=213
input_sequence_15617	AT3G26816.1	Symbols: MIR169L	MIR169L; miRNA	chr3:9875893-9876103 REVERSE LENGTH=211
input_sequence_15618	AT3G26818.1	Symbols: MIR169M	MIR169M; miRNA	chr3:9878168-9878379 REVERSE LENGTH=212
input_sequence_15619	AT3G26819.1	Symbols: MIR169N	MIR169N; miRNA	chr3:9878540-9878754 REVERSE LENGTH=215
input_sequence_30252	AT5G66045.1	Symbols: MIR170	MIR170; miRNA	chr5:26411594-26411657 REVERSE LENGTH=64
input_sequence_17587	AT3G51375.1	Symbols: MIR171A	MIR171A; miRNA	chr3:19073450-19073541 FORWARD LENGTH=92
input_sequence_01130	AT1G11735.1	Symbols: MIR171B	MIR171B; miRNA	chr1:3961348-3961464 REVERSE LENGTH=117
input_sequence_05758	AT1G62035.1	Symbols: MIR171C	MIR171C; miRNA	chr1:22930089-22930204 REVERSE LENGTH=116
input_sequence_10579	AT2G28056.1	Symbols: MIR172A, MIR172	MIR172/MIR172A; miRNA	chr2:11941661-11943604 REVERSE LENGTH=1102
input_sequence_23918	AT5G04275.1	Symbols: MIR172B, MIR172, EAT	MIR172/MIR172B; miRNA	chr5:1188211-1188299 REVERSE LENGTH=89
input_sequence_13874	AT3G11435.1	Symbols: MIR172C	MIR172C; miRNA	chr3:3599776-3599908 REVERSE LENGTH=133
input_sequence_18027	AT3G55512.1	Symbols: MIR172D	MIR172D; miRNA	chr3:20587904-20588027 FORWARD LENGTH=124
input_sequence_29569	AT5G59505.1	Symbols: MIR172E	MIR172E; miRNA	chr5:23988472-23988596 FORWARD LENGTH=125
input_sequence_15199	AT3G23125.1	Symbols: MIR173	MIR173; miRNA	chr3:8236161-8236246 FORWARD LENGTH=86
input_sequence_21791	AT4G23713.1	Symbols: JAW, MIR319A, MIR319	MIR319/MIR319a; miRNA	chr4:12352956-12353131 FORWARD LENGTH=176
input_sequence_27609	AT5G41663.1	Symbols: MIR319B, MIR319	MIR319/MIR319B; miRNA	chr5:16660469-16660640 REVERSE LENGTH=172
input_sequence_11984	AT2G40805.1	Symbols: MIR319C	MIR319C; miRNA	chr2:17029701-17029899 FORWARD LENGTH=199
input_sequence_11710	AT2G38325.1	Symbols: MIR390A, MIR390	MIR390A; miRNA	chr2:16061954-16062060 FORWARD LENGTH=107
input_sequence_29456	AT5G58465.1	Symbols: MIR390B, MIR390	MIR390B; miRNA	chr5:23636947-23637066 FORWARD LENGTH=120
input_sequence_29666	AT5G60408.1	Symbols: MIR391	MIR391; miRNA	chr5:24293093-24293298 FORWARD LENGTH=206
input_sequence_11878	AT2G39885.1	Symbols: MIR393A, AT-MIR393A	MIR393A; miRNA	chr2:16652101-16652233 FORWARD LENGTH=133
input_sequence_18058	AT3G55734.1	Symbols: MIR393B, AT-MIR393B	MIR393B; miRNA	chr3:20691647-20691806 FORWARD LENGTH=160
input_sequence_02059	AT1G20375.1	Symbols: MIR394A	MIR394A; miRNA	chr1:7058194-7058310 FORWARD LENGTH=117
input_sequence_07250	AT1G76135.1	Symbols: MIR394B	MIR394B; miRNA	chr1:28568808-28568928 FORWARD LENGTH=121
input_sequence_02702	AT1G26973.1	Symbols: MIR395A, MIR395	MIR395A; miRNA	chr1:9363196-9363288 REVERSE LENGTH=93
input_sequence_02703	AT1G26975.1	Symbols: MIR395B, MIR395	MIR395B; miRNA	chr1:9364471-9364570 FORWARD LENGTH=100
input_sequence_02705	AT1G26985.1	Symbols: MIR395C, MIR395	MIR395C; miRNA	chr1:9367080-9367179 FORWARD LENGTH=100
input_sequence_06606	AT1G69792.1	Symbols: MIR395D, MIR395	MIR395D; miRNA	chr1:26269979-26270078 REVERSE LENGTH=100
input_sequence_06607	AT1G69795.1	Symbols: MIR395E, MIR395	MIR395E; miRNA	chr1:26272776-26272870 REVERSE LENGTH=95
input_sequence_06608	AT1G69797.1	Symbols: MIR395F, MIR395	MIR395F; miRNA	chr1:26273858-26273969 FORWARD LENGTH=112
input_sequence_08711	AT2G10606.1	Symbols: MIR396A	MIR396A; miRNA	chr2:4142323-4142473 REVERSE LENGTH=151
input_sequence_26859	AT5G35407.1	Symbols: MIR396B	MIR396B; miRNA	chr5:13611798-13611932 FORWARD LENGTH=135
input_sequence_19531	AT4G05105.1	Symbols: MIR397A	MIR397A; miRNA	chr4:2625950-2626056 FORWARD LENGTH=107
input_sequence_20619	AT4G13555.1	Symbols: MIR397B	MIR397B; miRNA	chr4:7878652-7878760 REVERSE LENGTH=109
input_sequence_08002	AT2G03445.1	Symbols: MIR398A	MIR398A; miRNA	chr2:1040938-1041042 FORWARD LENGTH=105
input_sequence_24904	AT5G14545.1	Symbols: MIR398B	MIR398B; miRNA	chr5:4691022-4691137 FORWARD LENGTH=116
input_sequence_02953	AT1G29265.1	Symbols: MIR399A	MIR399A; miRNA	chr1:10227073-10227195 FORWARD LENGTH=123
input_sequence_05875	AT1G63005.1	Symbols: MIR399B	MIR399B; miRNA	chr1:23345377-23345511 REVERSE LENGTH=135
input_sequence_29841	AT5G62162.1	Symbols: MIR399C	MIR399C; miRNA	chr5:24962485-24962598 FORWARD LENGTH=114
input_sequence_11250	AT2G34202.1	Symbols: MIR399D	MIR399D; miRNA	chr2:14442978-14443077 REVERSE LENGTH=100
input_sequence_11251	AT2G34204.1	Symbols: MIR399E	MIR399E; miRNA	chr2:14443504-14443612 FORWARD LENGTH=109
input_sequence_11252	AT2G34208.1	Symbols: MIR399F, MIR399	MIR399F; miRNA	chr2:14444997-14445114 FORWARD LENGTH=118
input_sequence_03314	AT1G32582.1	Symbols: MIR400	MIR400; miRNA	chr1:11785936-11786037 FORWARD LENGTH=102
input_sequence_07368	AT1G77235.1	Symbols: MIR402	MIR402; miRNA	chr1:29016520-29016828 FORWARD LENGTH=309
input_sequence_12683	AT2G47275.1	Symbols: MIR403	MIR403; miRNA	chr2:19415052-19415186 FORWARD LENGTH=135
input_sequence_09983	AT2G22668.1	Symbols: MIR405A	MIR405A; miRNA	chr2:9634957-9635113 REVERSE LENGTH=157
input_sequence_28623	AT5G50717.1	Symbols: MIR405B	MIR405B; miRNA	chr5:20632514-20632637 FORWARD LENGTH=124
input_sequence_19579	AT4G05508.1	Symbols: MIR405D	MIR405D; miRNA	chr4:2789656-2789741 REVERSE LENGTH=86
input_sequence_11075	AT2G32698.1	Symbols: MIR407	MIR407; miRNA	chr2:13866205-13866467 FORWARD LENGTH=263
input_sequence_12657	AT2G47015.1	Symbols: MIR408	MIR408; miRNA	chr2:19319780-19321026 FORWARD LENGTH=1247
input_sequence_05799	AT1G62355.1	Symbols: MIR413	MIR413; miRNA	chr1:23058034-23058156 FORWARD LENGTH=123
input_sequence_09267	AT2G16145.1	Symbols: MIR416	MIR416; miRNA	chr2:7008520-7008599 FORWARD LENGTH=80
input_sequence_11029	AT2G32273.1	Symbols: MIR417	MIR417 (MICRORNA417); miRNA	chr2:13708748-13708864 REVERSE LENGTH=117
input_sequence_22746	AT4G32445.1	Symbols: MIR419	MIR419; miRNA	chr4:15660370-15660475 FORWARD LENGTH=106
input_sequence_19299	AT4G03445.1	Symbols: MIR447A	MIR447A; miRNA	chr4:1528134-1528370 REVERSE LENGTH=237
input_sequence_19301	AT4G03455.1	Symbols: MIR447B	MIR447B; miRNA	chr4:1535426-1535661 REVERSE LENGTH=236
input_sequence_19296	AT4G03438.1	Symbols: MIR447C	MIR447C; miRNA	chr4:1523306-1523503 REVERSE LENGTH=198
input_sequence_01199	AT1G12294.1	Symbols: MIR472A	MIR472a; miRNA	chr1:4182132-4182299 REVERSE LENGTH=168
input_sequence_17771	AT3G53015.1	Symbols: MIR771A	MIR771a; miRNA	chr3:19659301-19659413 REVERSE LENGTH=113
input_sequence_03638	AT1G35501.1	Symbols: MIR773A, MIR773	MIR773a; miRNA	chr1:13067251-13067335 FORWARD LENGTH=85
input_sequence_05533	AT1G60073.1	Symbols: MIR774A	MIR774a; miRNA	chr1:22149936-22150033 FORWARD LENGTH=98
input_sequence_07467	AT1G78206.1	Symbols: MIR775A	MIR775a; miRNA	chr1:29422452-29422574 FORWARD LENGTH=123
input_sequence_05728	AT1G61732.1	Symbols: MIR776A	MIR776a; miRNA	chr1:22795618-22795735 FORWARD LENGTH=118
input_sequence_06697	AT1G70645.1	Symbols: MIR777A	MIR777a; miRNA	chr1:26638000-26638107 FORWARD LENGTH=108
input_sequence_12075	AT2G41616.1	Symbols: MIR778A	MIR778a; miRNA	chr2:17349437-17349574 REVERSE LENGTH=138
input_sequence_09968	AT2G22496.1	Symbols: MIR779A	MIR779a; miRNA	chr2:9560761-9560923 FORWARD LENGTH=163
input_sequence_20785	AT4G14811.1	Symbols: MIR780A	MIR780a; miRNA	chr4:8504141-8504314 REVERSE LENGTH=174
input_sequence_02142	AT1G21202.1	Symbols: MIR781A	MIR781a; miRNA	chr1:7423518-7423611 FORWARD LENGTH=94
input_sequence_23835	AT5G03552.1	Symbols: MIR822A	MIR822a; miRNA	chr5:897020-897356 REVERSE LENGTH=337
input_sequence_14139	AT3G13724.1	Symbols: MIR823A	MIR823a; miRNA	chr3:4496822-4496918 REVERSE LENGTH=97
input_sequence_21869	AT4G24415.1	Symbols: MIR824A	MIR824a; miRNA	chr4:12623536-12626432 FORWARD LENGTH=1485
input_sequence_10389	AT2G26211.1	Symbols: MIR825A	MIR825a; miRNA	chr2:11159702-11159803 FORWARD LENGTH=102
input_sequence_19242	AT4G03039.1	Symbols: MIR826A	MIR826a; miRNA	chr4:1340479-1340656 FORWARD LENGTH=178
input_sequence_18483	AT3G59884.1	Symbols: MIR827A	MIR827a; miRNA	chr3:22122796-22122899 REVERSE LENGTH=104
input_sequence_22235	AT4G27765.1	Symbols: MIR828A	MIR828a; miRNA	chr4:13846971-13847161 FORWARD LENGTH=191
input_sequence_03329	AT1G32713.1	Symbols: MIR829A	MIR829a; miRNA	chr1:11834068-11834180 REVERSE LENGTH=113
input_sequence_01393	AT1G14071.1	Symbols: MIR830A	MIR830a; miRNA	chr1:4820405-4820499 REVERSE LENGTH=95
input_sequence_10145	AT2G24103.1	Symbols: MIR831A	MIR831a; miRNA	chr2:10247206-10247462 FORWARD LENGTH=257
input_sequence_20242	AT4G10345.1	Symbols: MIR832A	MIR832a; miRNA	chr4:6413010-6413342 FORWARD LENGTH=333
input_sequence_07496	AT1G78478.1	Symbols: MIR833A	MIR833a; miRNA	chr1:29525194-29525294 FORWARD LENGTH=101
input_sequence_24316	AT5G08210.1	Symbols: MIR834A	MIR834a; miRNA	chr5:2641426-2641674 REVERSE LENGTH=249
input_sequence_07241	AT1G76062.1	Symbols: MIR835A	MIR835a; miRNA	chr1:28544454-28544853 REVERSE LENGTH=400
input_sequence_10258	AT2G25011.1	Symbols: MIR836A	MIR836a; miRNA	chr2:10634280-10634616 REVERSE LENGTH=337
input_sequence_01898	AT1G18879.1	Symbols: MIR837A	MIR837a; miRNA	chr1:6520941-6521124 FORWARD LENGTH=184
input_sequence_00004	AT1G01046.1	Symbols: MIR838A	MIR838a; miRNA	chr1:28500-28706 FORWARD LENGTH=207
input_sequence_06351	AT1G67481.1	Symbols: MIR839A	MIR839a; miRNA	chr1:25278944-25279207 REVERSE LENGTH=264
input_sequence_07932	AT2G02741.1	Symbols: MIR840A	MIR840a; miRNA	chr2:771377-771522 REVERSE LENGTH=146
input_sequence_20621	AT4G13564.1	Symbols: MIR841A	MIR841a; miRNA	chr4:7885251-7885462 REVERSE LENGTH=212
input_sequence_05664	AT1G61224.1	Symbols: MIR842A	MIR842a; miRNA	chr1:22577113-22577219 FORWARD LENGTH=107
input_sequence_17209	AT3G48057.1	Symbols: MIR843A	MIR843a; miRNA	chr3:17742109-17742291 FORWARD LENGTH=183
input_sequence_10066	AT2G23347.1	Symbols: MIR844A	MIR844a; miRNA	chr2:9942193-9942293 REVERSE LENGTH=101
input_sequence_21755	AT4G23387.1	Symbols: MIR845A	MIR845a; miRNA	chr4:12217447-12217527 REVERSE LENGTH=81
input_sequence_21753	AT4G23375.1	Symbols: MIR845B	MIR845b; miRNA	chr4:12214069-12214167 REVERSE LENGTH=99
input_sequence_05665	AT1G61226.1	Symbols: MIR846A	MIR846a; miRNA	chr1:22577417-22577691 FORWARD LENGTH=275
input_sequence_00625	AT1G07051.1	Symbols: MIR847A	MIR847a; miRNA	chr1:2165517-2165746 FORWARD LENGTH=230
input_sequence_24834	AT5G13887.1	Symbols: MIR848A	MIR848a; miRNA	chr5:4479397-4479591 REVERSE LENGTH=195
input_sequence_16802	AT3G44444.1	Symbols: MIR849A	MIR849a; miRNA	chr3:16072449-16072637 REVERSE LENGTH=189
input_sequence_20608	AT4G13493.1	Symbols: MIR850A	MIR850a; miRNA	chr4:7845707-7845927 FORWARD LENGTH=221
input_sequence_17772	AT3G53016.1	Symbols: MIR851A	MIR851a; miRNA	chr3:19659571-19659676 REVERSE LENGTH=106
input_sequence_20741	AT4G14504.1	Symbols: MIR852A	MIR852a; miRNA	chr4:8336207-8336331 FORWARD LENGTH=125
input_sequence_15228	AT3G23326.1	Symbols: MIR853A	MIR853a; miRNA	chr3:8346393-8346639 FORWARD LENGTH=247
input_sequence_03357	AT1G32992.1	Symbols: MIR856A	MIR856a; miRNA	chr1:11957460-11957730 FORWARD LENGTH=271
input_sequence_20618	AT4G13554.1	Symbols: MIR857A	MIR857a; miRNA	chr4:7878185-7878561 REVERSE LENGTH=377
input_sequence_06739	AT1G71002.1	Symbols: MIR858A	MIR858a; miRNA	chr1:26773539-26773725 REVERSE LENGTH=187
input_sequence_05532	AT1G60072.1	Symbols: MIR859A	MIR859a; miRNA	chr1:22149718-22149843 FORWARD LENGTH=126
input_sequence_26028	AT5G26038.1	Symbols: MIR860A	MIR860a; miRNA	chr5:9098791-9098916 FORWARD LENGTH=126
input_sequence_17225	AT3G48201.1	Symbols: MIR861A	MIR861a; miRNA	chr3:17838135-17838266 REVERSE LENGTH=132
input_sequence_10276	AT2G25171.1	Symbols: MIR862A	MIR862a; miRNA	chr2:10718096-10718198 FORWARD LENGTH=103
input_sequence_20609	AT4G13494.1	Symbols: MIR863A	MIR863a; miRNA	chr4:7846597-7846899 FORWARD LENGTH=303
input_sequence_01964	AT1G19464.1	Symbols: MIR864A	MIR864a; miRNA	chr1:6740500-6740591 FORWARD LENGTH=92
input_sequence_25034	AT5G15833.1	Symbols: MIR865A	MIR865a; miRNA	chr5:5169990-5170131 FORWARD LENGTH=142
input_sequence_27468	AT5G40384.1	Symbols: MIR866A	MIR866a; miRNA	chr5:16157823-16157948 REVERSE LENGTH=126
input_sequence_21516	AT4G21362.1	Symbols: MIR867A	MIR867a; miRNA	chr4:11375364-11375481 FORWARD LENGTH=118
input_sequence_14707	AT3G18827.1	Symbols: MIR868A	MIR868a; miRNA	chr3:6488234-6488426 FORWARD LENGTH=193
input_sequence_28842	AT5G52797.1	Symbols: MIR870A	MIR870a; miRNA	chr5:21395545-21395629 REVERSE LENGTH=85
input_sequence_22470	AT4G29910.1	Symbols: ORC5, ATORC5	origin recognition complex protein 5	chr4:14627963-14630740 REVERSE LENGTH=1928					FPs
input_sequence_19241	AT4G03038.1	Symbols:	other RNA	chr4:1340115-1341289 REVERSE LENGTH=722
input_sequence_20610	AT4G13495.1	Symbols:	other RNA	chr4:7843217-7846774 FORWARD LENGTH=842
input_sequence_17714	AT3G52540.1	Symbols: ATOFP18, OFP18	ovate family protein 18	chr3:19488546-19489850 REVERSE LENGTH=1305
input_sequence_12658	AT2G47020.1	Symbols:	Peptide chain release factor 1	chr2:19319685-19322390 REVERSE LENGTH=1758
input_sequence_14194	AT3G14170.1	Symbols:	Plant protein of unknown function (DUF936)	chr3:4695965-4698120 REVERSE LENGTH=1799
input_sequence_21141	AT4G17900.1	Symbols:	PLATZ transcription factor family protein	chr4:9945870-9948078 FORWARD LENGTH=1241
input_sequence_14805	AT3G19680.1	Symbols:	Protein of unknown function (DUF1005)	chr3:6840281-6842320 FORWARD LENGTH=1856
input_sequence_11763	AT2G38820.2	Symbols:	Protein of unknown function (DUF506)	chr2:16221836-16223662 FORWARD LENGTH=1637
input_sequence_04379	AT1G48450.1	Symbols:	Protein of unknown function (DUF760)	chr1:17908503-17910450 REVERSE LENGTH=1620
input_sequence_00180	AT1G02681.1	Symbols:	Pseudogene of AT4G02160	chr1:582413-582922 FORWARD LENGTH=510
input_sequence_16031	AT3G30110.1	Symbols:	pseudogene, hypothetical protein	chr3:11746725-11748496 REVERSE LENGTH=1772
input_sequence_13386	AT3G06483.1	Symbols: PDK, ATPDHK	pyruvate dehydrogenase kinase	chr3:1990416-1992744 REVERSE LENGTH=1575
input_sequence_06674	AT1G70440.1	Symbols: SRO3	similar to RCD one 3	chr1:26548952-26550520 REVERSE LENGTH=1114
input_sequence_16889	AT3G45190.1	Symbols:	SIT4 phosphatase-associated family protein	chr3:16541673-16548278 REVERSE LENGTH=2808
input_sequence_29483	AT5G58720.1	Symbols:	smr (Small MutS Related) domain-containing protein	chr5:23719702-23723137 REVERSE LENGTH=1997
input_sequence_02322	AT1G22850.1	Symbols:	SNARE associated Golgi protein family	chr1:8080482-8082875 REVERSE LENGTH=1283
input_sequence_08425	AT2G07030.1	Symbols:	transposable element gene	chr2:2913629-2914781 FORWARD LENGTH=1153
input_sequence_16319	AT3G32897.1	Symbols:	transposable element gene	chr3:13436156-13438015 REVERSE LENGTH=1860
input_sequence_16239	AT3G31993.1	Symbols:	transposable element gene	chr3:12981628-12982740 REVERSE LENGTH=1113
input_sequence_26529	AT5G32107.1	Symbols:	transposable element gene	chr5:11813521-11816463 REVERSE LENGTH=2943
input_sequence_19616	AT4G05918.1	Symbols:	transposable element gene	chr4:3031727-3033391 FORWARD LENGTH=1665
input_sequence_27495	AT5G40630.1	Symbols:	Ubiquitin-like superfamily protein	chr5:16271140-16272470 REVERSE LENGTH=801
input_sequence_12031	AT2G41231.1	Symbols:	unknown protein.	chr2:17195292-17195915 FORWARD LENGTH=335
input_sequence_10741	AT2G29620.1	Symbols:	unknown protein; BEST Arabidopsis thaliana protein match is: unknown protein (TAIR:AT1G07330.1); Has 887 Blast hits to 750 proteins in 151 species: Archae - 2; Bacteria - 63; Metazoa - 270; Fungi - 51; Plants - 111; Viruses - 6; Other Eukaryotes - 384 (source: NCBI BLink).	chr2:12662741-12665803 REVERSE LENGTH=2577
input_sequence_01784	AT1G17780.2	Symbols:	unknown protein; BEST Arabidopsis thaliana protein match is: unknown protein (TAIR:AT2G16575.1); Has 35333 Blast hits to 34131 proteins in 2444 species: Archae - 798; Bacteria - 22429; Metazoa - 974; Fungi - 991; Plants - 531; Viruses - 0; Other Eukaryotes - 9610 (source: NCBI BLink).	chr1:6123701-6125269 FORWARD LENGTH=1289
input_sequence_29802	AT5G61710.1	Symbols:	unknown protein; BEST Arabidopsis thaliana protein match is: unknown protein (TAIR:AT4G02160.1); Has 1807 Blast hits to 1807 proteins in 277 species: Archae - 0; Bacteria - 0; Metazoa - 736; Fungi - 347; Plants - 385; Viruses - 0; Other Eukaryotes - 339 (source: NCBI BLink).	chr5:24799878-24800680 FORWARD LENGTH=803
input_sequence_06012	AT1G64340.1	Symbols:	unknown protein; BEST Arabidopsis thaliana protein match is: unknown protein (TAIR:AT5G41810.1); Has 30201 Blast hits to 17322 proteins in 780 species: Archae - 12; Bacteria - 1396; Metazoa - 17338; Fungi - 3422; Plants - 5037; Viruses - 0; Other Eukaryotes - 2996 (source: NCBI BLink).	chr1:23878125-23881073 FORWARD LENGTH=1230
input_sequence_18284	AT3G57950.1	Symbols:	unknown protein; FUNCTIONS IN: molecular_function unknown; INVOLVED IN: biological_process unknown; LOCATED IN: chloroplast; EXPRESSED IN: 9 plant structures; EXPRESSED DURING: 4 anthesis, C globular stage, petal differentiation and expansion stage; BEST Arabidopsis thaliana protein match is: unknown protein (TAIR:AT2G42180.1); Has 81 Blast hits to 81 proteins in 11 species: Archae - 0; Bacteria …	chr3:21460423-21460968 FORWARD LENGTH=546
input_sequence_05881	AT1G63057.1	Symbols:	unknown protein; FUNCTIONS IN: molecular_function unknown; INVOLVED IN: biological_process unknown; LOCATED IN: endomembrane system; BEST Arabidopsis thaliana protein match is: unknown protein (TAIR:AT1G63055.1); Has 30201 Blast hits to 17322 proteins in 780 species: Archae - 12; Bacteria - 1396; Metazoa - 17338; Fungi - 3422; Plants - 5037; Viruses - 0; Other Eukaryotes - 2996 (source: NCBI BLin…	chr1:23382172-23382989 FORWARD LENGTH=421
input_sequence_27767	AT5G43000.1	Symbols:	unknown protein; FUNCTIONS IN: molecular_function unknown; INVOLVED IN: biological_process unknown; LOCATED IN: endomembrane system; Has 1807 Blast hits to 1807 proteins in 277 species: Archae - 0; Bacteria - 0; Metazoa - 736; Fungi - 347; Plants - 385; Viruses - 0; Other Eukaryotes - 339 (source: NCBI BLink).	chr5:17246354-17247202 REVERSE LENGTH=849
input_sequence_28347	AT5G48280.1	Symbols:	unknown protein; FUNCTIONS IN: molecular_function unknown; INVOLVED IN: biological_process unknown; LOCATED IN: endomembrane system; Has 1807 Blast hits to 1807 proteins in 277 species: Archae - 0; Bacteria - 0; Metazoa - 736; Fungi - 347; Plants - 385; Viruses - 0; Other Eukaryotes - 339 (source: NCBI BLink).	chr5:19567064-19567688 REVERSE LENGTH=438
input_sequence_18839	AT3G63040.1	Symbols:	unknown protein; FUNCTIONS IN: molecular_function unknown; INVOLVED IN: biological_process unknown; LOCATED IN: endomembrane system; Has 5 Blast hits to 5 proteins in 2 species: Archae - 0; Bacteria - 0; Metazoa - 0; Fungi - 0; Plants - 5; Viruses - 0; Other Eukaryotes - 0 (source: NCBI BLink).	chr3:23296572-23297225 REVERSE LENGTH=654
input_sequence_07298	AT1G76600.1	Symbols:	unknown protein; FUNCTIONS IN: molecular_function unknown; INVOLVED IN: N-terminal protein myristoylation; LOCATED IN: nucleolus, nucleus; EXPRESSED IN: 24 plant structures; EXPRESSED DURING: 15 growth stages; BEST Arabidopsis thaliana protein match is: unknown protein (TAIR:AT1G21010.1); Has 220 Blast hits to 220 proteins in 14 species: Archae - 0; Bacteria - 0; Metazoa - 0; Fungi - 0; Plants - …	chr1:28746888-28747845 FORWARD LENGTH=958
input_sequence_29346	AT5G57400.1	Symbols:	unknown protein; Has 1 Blast hits to 1 proteins in 1 species: Archae - 0; Bacteria - 0; Metazoa - 0; Fungi - 0; Plants - 1; Viruses - 0; Other Eukaryotes - 0 (source: NCBI BLink).	chr5:23261985-23263457 REVERSE LENGTH=1030
input_sequence_07989	AT2G03310.1	Symbols:	unknown protein; Has 17 Blast hits to 17 proteins in 6 species: Archae - 0; Bacteria - 0; Metazoa - 0; Fungi - 0; Plants - 17; Viruses - 0; Other Eukaryotes - 0 (source: NCBI BLink).	chr2:1006256-1007183 REVERSE LENGTH=845
input_sequence_08958	AT2G13272.1	Symbols:	unknown protein; Has 30201 Blast hits to 17322 proteins in 780 species: Archae - 12; Bacteria - 1396; Metazoa - 17338; Fungi - 3422; Plants - 5037; Viruses - 0; Other Eukaryotes - 2996 (source: NCBI BLink).	chr2:5497132-5497389 FORWARD LENGTH=258
input_sequence_07084	AT1G74530.3	Symbols:	unknown protein; Has 35333 Blast hits to 34131 proteins in 2444 species: Archae - 798; Bacteria - 22429; Metazoa - 974; Fungi - 991; Plants - 531; Viruses - 0; Other Eukaryotes - 9610 (source: NCBI BLink).	chr1:28009523-28012162 REVERSE LENGTH=1263
input_sequence_30158	AT5G65170.1	Symbols:	VQ motif-containing protein	chr5:26041174-26042406 FORWARD LENGTH=1233
input_sequence_05484	AT1G59590.1	Symbols: ZCF37	ZCF37	chr1:21887752-21888792 FORWARD LENGTH=1041
input_sequence_22632	AT4G31420.2	Symbols:	Zinc finger protein 622	chr4:15245816-15247924 REVERSE LENGTH=1550
input_sequence_13629	AT3G09285.1	Symbols:		chr3:2854280-2854449 FORWARD LENGTH=170
input_sequence_23667	AT5G02035.1	Symbols:		chr5:400383-400502 FORWARD LENGTH=120
input_sequence_02489	AT1G24350.3	Symbols:	Acid phosphatase/vanadium-dependent haloperoxidase-related protein	chr1:8638982-8640825 REVERSE LENGTH=924
input_sequence_22184	AT4G27320.1	Symbols: ATPHOS34, PHOS34	Adenine nucleotide alpha hydrolases-like superfamily protein	chr4:13678464-13680924 REVERSE LENGTH=1300
input_sequence_27219	AT5G38220.1	Symbols:	alpha/beta-Hydrolases superfamily protein	chr5:15268868-15271353 FORWARD LENGTH=1368
input_sequence_01750	AT1G17430.1	Symbols:	alpha/beta-Hydrolases superfamily protein	chr1:5982267-5984013 FORWARD LENGTH=1136
input_sequence_12531	AT2G45840.1	Symbols:	Arabidopsis thaliana protein of unknown function (DUF821)	chr2:18869261-18871561 FORWARD LENGTH=1671
input_sequence_18642	AT3G61280.1	Symbols:	Arabidopsis thaliana protein of unknown function (DUF821)	chr3:22680960-22683769 FORWARD LENGTH=1976
input_sequence_12847	AT3G01620.1	Symbols:	beta-1,4-N-acetylglucosaminyltransferase family protein	chr3:235197-236925 REVERSE LENGTH=1493
input_sequence_01574	AT1G15730.1	Symbols:	Cobalamin biosynthesis CobW-like protein	chr1:5407401-5409987 REVERSE LENGTH=1531
input_sequence_24905	AT5G14550.1	Symbols:	Core-2/I-branching beta-1,6-N-acetylglucosaminyltransferase family protein	chr5:4691006-4694055 REVERSE LENGTH=1772
input_sequence_14644	AT3G18270.1	Symbols: CYP77A5P	cytochrome P450, family 77, subfamily A, polypeptide 5 pseudogene	chr3:6261905-6264309 FORWARD LENGTH=1622
input_sequence_27106	AT5G37310.1	Symbols:	Endomembrane protein 70 protein family	chr5:14772512-14776207 REVERSE LENGTH=2143
input_sequence_07150	AT1G75180.1	Symbols:	Erythronate-4-phosphate dehydrogenase family protein	chr1:28215836-28218330 REVERSE LENGTH=1543
input_sequence_01713	AT1G17070.1	Symbols:	GC-rich sequence DNA-binding factor-like protein with Tuftelin interacting domain	chr1:5837590-5840332 FORWARD LENGTH=2743
input_sequence_25881	AT5G24580.1	Symbols:	Heavy metal transport/detoxification superfamily protein	chr5:8410258-8412240 REVERSE LENGTH=1249
input_sequence_07242	AT1G76065.1	Symbols:	LYR family of Fe/S cluster biogenesis protein	chr1:28544338-28545376 REVERSE LENGTH=874
input_sequence_25926	AT5G25040.2	Symbols:	Major facilitator superfamily protein	chr5:8621954-8624337 FORWARD LENGTH=2017
input_sequence_14716	AT3G18895.1	Symbols: MIR418	MIR418; miRNA	chr3:6516218-6516290 FORWARD LENGTH=73					FNs
input_sequence_29908	AT5G62848.1	Symbols: MIR420	MIR420; miRNA	chr5:25230568-25230667 REVERSE LENGTH=100
input_sequence_19955	AT4G08116.1	Symbols: MIR401	MIR401; miRNA	chr4:5020237-5020486 REVERSE LENGTH=250
input_sequence_24370	AT5G08712.1	Symbols: MIR166C, MIR166	MIR166/MIR166C; miRNA	chr5:2838650-2838757 FORWARD LENGTH=108
input_sequence_24313	AT5G08185.2	Symbols: MIR162A	microRNA162A	chr5:2634101-2635438 REVERSE LENGTH=670
input_sequence_04776	AT1G52185.1	Symbols: MIR406	MIR406; miRNA	chr1:19430078-19430277 REVERSE LENGTH=200
input_sequence_05527	AT1G60025.1	Symbols: MIR426	MIR426; miRNA	chr1:22107346-22107456 FORWARD LENGTH=111
input_sequence_27841	AT5G43603.1	Symbols: MIR166F, MIR166	MIR166/MIR166F; miRNA	chr5:17516308-17516398 FORWARD LENGTH=91
input_sequence_06320	AT1G67195.1	Symbols: MIR414	MIR414 (MICRORNA 414)	chr1:25137111-25137937 REVERSE LENGTH=596
input_sequence_24907	AT5G14565.1	Symbols: MIR398C	MIR398C; miRNA	chr5:4694626-4697013 FORWARD LENGTH=1941
input_sequence_03185	AT1G31358.1	Symbols: MIR404	MIR404; miRNA	chr1:11230463-11230612 REVERSE LENGTH=150
input_sequence_27390	AT5G39693.1	Symbols: MIR869A	MIR869a; miRNA	chr5:15891579-15891873 REVERSE LENGTH=295
