# Supplementary material for: C-mii: a tool for plant miRNA and target identification
Source: BMC Genomics. 2012 Dec 7;13(Suppl 7):S16. doi: 10.1186/1471-2164-13-S7-S16 (PMC3521235; doi:10.1186/1471-2164-13-S7-S16)
Supplement: Additional file 6 — (Microsoft Excel) - List of false negatives (FN) of the miRNA identification on Arabidopsis precursor miRNAs from miRBase 16 dataset. [file 1471-2164-13-S7-S16-S6.xls]

## Sheet: output1.filtered
input_sequence_119	ath-MIR404 MI0001073 Arabidopsis thaliana miR404 stem-loop						FNs
input_sequence_116	ath-MIR401 MI0001070 Arabidopsis thaliana miR401 stem-loop
input_sequence_179	ath-MIR841b MI0014669 Arabidopsis thaliana miR841b stem-loop
input_sequence_127	ath-MIR414 MI0001425 Arabidopsis thaliana miR414 stem-loop
input_sequence_123	ath-MIR406 MI0001078 Arabidopsis thaliana miR406 stem-loop
input_sequence_032	ath-MIR166c MI0000203 Arabidopsis thaliana miR166c stem-loop
input_sequence_035	ath-MIR166f MI0000206 Arabidopsis thaliana miR166f stem-loop
input_sequence_133	ath-MIR420 MI0001431 Arabidopsis thaliana miR420 stem-loop
input_sequence_131	ath-MIR418 MI0001429 Arabidopsis thaliana miR418 stem-loop
input_sequence_136	ath-MIR4228 MI0015817 Arabidopsis thaliana miR4228 stem-loop
input_sequence_140	ath-MIR426 MI0001441 Arabidopsis thaliana miR426 stem-loop
input_sequence_196	ath-MIR854d MI0005415 Arabidopsis thaliana miR854d stem-loop
input_sequence_158	ath-MIR783 MI0005113 Arabidopsis thaliana miR783 stem-loop
input_sequence_185	ath-MIR846 MI0005402 Arabidopsis thaliana miR846 stem-loop
input_sequence_073	ath-MIR2933a MI0013362 Arabidopsis thaliana miR2933a stem-loop
input_sequence_194	ath-MIR854b MI0005413 Arabidopsis thaliana miR854b stem-loop
input_sequence_197	ath-MIR854e MI0015956 Arabidopsis thaliana miR854e stem-loop
input_sequence_212	ath-MIR869 MI0005447 Arabidopsis thaliana miR869 stem-loop
